# Supplementary material for: Influence of the Substituent’s Size in the Phosphinate Group on the Conformational Possibilities of Ferrocenylbisphosphinic Acids in the Design of Coordination Polymers and Metal–Organic Frameworks
Source: Int J Mol Sci. 2023 Sep 14;24(18):14087. doi: 10.3390/ijms241814087 (PMC10531850; doi:10.3390/ijms241814087)
Supplement: Supplementary file 1 [file ijms-24-14087-s001.zip]

Archive with 5 entries (5 files):
- checkcif_mil133.pdf
- checkcif_pc.pdf
- ijms-2579350-supplementary.pdf
- mil133_2258503.cif
- pc_2258504.cif
