# Supplementary material for: Influence of the Substituent’s Size in the Phosphinate Group on the Conformational Possibilities of Ferrocenylbisphosphinic Acids in the Design of Coordination Polymers and Metal–Organic Frameworks
Source: Int J Mol Sci. 2023 Sep 14;24(18):14087. doi: 10.3390/ijms241814087 (PMC10531850; doi:10.3390/ijms241814087)
Supplement: Supplementary file 1 [file ijms-24-14087-s001.zip › mil133_2258503.cif]

 
data_mil133
_publ_requested_journal          'Chinese Chemical Letters'
_publ_section_title              'Influence of the Size of the Substituent R in the Phosphinate Group on the Conformational Possibilities of Ferrocenylbisphosphinic Acids in the Design of Polymers'
_publ_section_abstract  
;
;
_publ_contact_author_name        'Ivshin Kamil'
_publ_contact_author_address     
;Arbuzov Institute of Organic and Physical Chemistry, 
FRC Kazan Scientific Center of RAS 
Arbuzov St. 8, 
420088, Kazan, 
Russian Federation
;
_publ_contact_author_email       kamil.ivshin@yandex.ru
	
loop_
_publ_author_name
_publ_author_address
'Shekurov, Ruslan'
;Arbuzov Institute of Organic and Physical Chemistry, 
FRC Kazan Scientific Center of RAS 
Arbuzov St. 8, 
420088, Kazan, 
Russian Federation
;
'Khrizanforov, Mikhail'
;Arbuzov Institute of Organic and Physical Chemistry, 
FRC Kazan Scientific Center of RAS 
Arbuzov St. 8, 
420088, Kazan, 
Russian Federation
;
'Bezlishko, Ilya'
;Arbuzov Institute of Organic and Physical Chemistry, 
FRC Kazan Scientific Center of RAS 
Arbuzov St. 8, 
420088, Kazan, 
Russian Federation
;
'Ivshin, Kamil'
;Arbuzov Institute of Organic and Physical Chemistry, 
FRC Kazan Scientific Center of RAS 
Arbuzov St. 8, 
420088, Kazan, 
Russian Federation
;
'Zagidullin, Almaz'
;Arbuzov Institute of Organic and Physical Chemistry, 
FRC Kazan Scientific Center of RAS 
Arbuzov St. 8, 
420088, Kazan, 
Russian Federation
;
'Kataeva, Olga'
;Arbuzov Institute of Organic and Physical Chemistry, 
FRC Kazan Scientific Center of RAS 
Arbuzov St. 8, 
420088, Kazan, 
Russian Federation
;
'Milyukov, Vasili'
;Arbuzov Institute of Organic and Physical Chemistry, 
FRC Kazan Scientific Center of RAS 
Arbuzov St. 8, 
420088, Kazan, 
Russian Federation
; 
_audit_creation_method            'SHELXL-2018/3'
_shelx_SHELXL_version_number      '2018/3'
_chemical_name_systematic         ?
_chemical_name_common             ?
_chemical_melting_point           ?
_chemical_formula_moiety          
 'C12 H14 Fe Mn O4 P2' 
_chemical_formula_sum
 'C12 H14 Fe Mn O4 P2' 
_chemical_formula_weight          394.96

loop_
 _atom_type_symbol
 _atom_type_description
 _atom_type_scat_dispersion_real
 _atom_type_scat_dispersion_imag
 _atom_type_scat_source
 'C'  'C'   0.0181   0.0091
 'International Tables Vol C Tables 4.2.6.8 and 6.1.1.4'
 'H'  'H'   0.0000   0.0000
 'International Tables Vol C Tables 4.2.6.8 and 6.1.1.4'
 'Fe'  'Fe'  -1.1336   3.1974
 'International Tables Vol C Tables 4.2.6.8 and 6.1.1.4'
 'Mn'  'Mn'  -0.5299   2.8052
 'International Tables Vol C Tables 4.2.6.8 and 6.1.1.4'
 'O'  'O'   0.0492   0.0322
 'International Tables Vol C Tables 4.2.6.8 and 6.1.1.4'
 'P'  'P'   0.2955   0.4335
 'International Tables Vol C Tables 4.2.6.8 and 6.1.1.4'
 
_space_group_crystal_system       triclinic
_space_group_IT_number            2
_space_group_name_H-M_alt         'P -1'
_space_group_name_Hall            '-P 1'
 
_shelx_space_group_comment
;
The symmetry employed for this shelxl refinement is uniquely defined
by the following loop, which should always be used as a source of
symmetry information in preference to the above space-group names.
They are only intended as comments.
;
 
loop_
 _space_group_symop_operation_xyz
 'x, y, z'
 '-x, -y, -z'
 
_cell_length_a                    8.5711(4)
_cell_length_b                    9.5437(5)
_cell_length_c                    10.4813(5)
_cell_angle_alpha                 66.729(2)
_cell_angle_beta                  75.136(2)
_cell_angle_gamma                 72.702(2)
_cell_volume                      742.49(6)
_cell_formula_units_Z             2
_cell_measurement_temperature     150(2)
_cell_measurement_reflns_used      9925
_cell_measurement_theta_min        4.65
_cell_measurement_theta_max       69.77
 
_exptl_crystal_description        prism
_exptl_crystal_colour             orange
_exptl_crystal_density_meas       ?
_exptl_crystal_density_method     ?
_exptl_crystal_density_diffrn     1.767          
_exptl_crystal_F_000              398
_exptl_transmission_factor_min    ?
_exptl_transmission_factor_max    ?
_exptl_crystal_size_max           0.361
_exptl_crystal_size_mid           0.239
_exptl_crystal_size_min           0.118
_exptl_absorpt_coefficient_mu     16.879
_shelx_estimated_absorpt_T_min    ?
_shelx_estimated_absorpt_T_max    ?
_exptl_absorpt_correction_type    'multi-scan'
_exptl_absorpt_correction_T_min   0.4441
_exptl_absorpt_correction_T_max   0.7533
_exptl_absorpt_process_details    'SADABS-2016/2'
_exptl_absorpt_special_details    ?
_diffrn_ambient_temperature       150(2)
_diffrn_radiation_wavelength      1.54178
_diffrn_radiation_type            CuK\a
_diffrn_source                    ?
_diffrn_measurement_device_type  'CCD area detector'
_diffrn_measurement_device       'Bruker APEX Kappa Duo'
_diffrn_measurement_method       '\f and \w scans'
_diffrn_detector_area_resol_mean  ?
_diffrn_reflns_number             16951
_diffrn_reflns_av_unetI/netI      0.0223
_diffrn_reflns_av_R_equivalents   0.0351
_diffrn_reflns_limit_h_min        -9
_diffrn_reflns_limit_h_max        10
_diffrn_reflns_limit_k_min        -11
_diffrn_reflns_limit_k_max        11
_diffrn_reflns_limit_l_min        -12
_diffrn_reflns_limit_l_max        12
_diffrn_reflns_theta_min          4.651
_diffrn_reflns_theta_max          70.267
_diffrn_reflns_theta_full         67.679
_diffrn_measured_fraction_theta_max   0.976
_diffrn_measured_fraction_theta_full  0.996
_diffrn_reflns_Laue_measured_fraction_max    0.976
_diffrn_reflns_Laue_measured_fraction_full   0.996
_diffrn_reflns_point_group_measured_fraction_max   0.976
_diffrn_reflns_point_group_measured_fraction_full  0.996
_reflns_number_total              2759
_reflns_number_gt                 2664
_reflns_threshold_expression      'I > 2\s(I)'
_reflns_Friedel_coverage          0.000
_reflns_Friedel_fraction_max      .
_reflns_Friedel_fraction_full     .
 
_reflns_special_details
;
 Reflections were merged by SHELXL according to the crystal
 class for the calculation of statistics and refinement.
 
 _reflns_Friedel_fraction is defined as the number of unique
 Friedel pairs measured divided by the number that would be
 possible theoretically, ignoring centric projections and
 systematic absences.
;
 
_computing_data_collection        'APEX3 v2018.1-0'
_computing_cell_refinement        'APEX3 v2018.1-0'
_computing_data_reduction         'SAINT V8.38A (2016)'
_computing_structure_solution     'SHELXT 2014/5 (Sheldrick, 2014)'
_computing_structure_refinement   'SHELXL-2018/3 (Sheldrick, 2018)'
_computing_molecular_graphics     'Mercury 2020.1'
_computing_publication_material   'enCIFer 2020.1'
_refine_special_details           ?
_refine_ls_structure_factor_coef  Fsqd
_refine_ls_matrix_type            full
_refine_ls_weighting_scheme       calc
_refine_ls_weighting_details
'w=1/[\s^2^(Fo^2^)+(0.0478P)^2^+0.2684P] where P=(Fo^2^+2Fc^2^)/3'
_atom_sites_solution_primary      ?
_atom_sites_solution_secondary    ?
_atom_sites_solution_hydrogens    geom
_refine_ls_hydrogen_treatment     constr
_refine_ls_extinction_method      'SHELXL-2018/3 (Sheldrick 2018)'
_refine_ls_extinction_coef        0.0058(4)
_refine_ls_extinction_expression
 'Fc^*^=kFc[1+0.001xFc^2^\l^3^/sin(2\q)]^-1/4^'
_refine_ls_number_reflns          2759
_refine_ls_number_parameters      184
_refine_ls_number_restraints      0
_refine_ls_R_factor_all           0.0276
_refine_ls_R_factor_gt            0.0268
_refine_ls_wR_factor_ref          0.0723
_refine_ls_wR_factor_gt           0.0718
_refine_ls_goodness_of_fit_ref    1.041
_refine_ls_restrained_S_all       1.041
_refine_ls_shift/su_max           0.001
_refine_ls_shift/su_mean          0.000
 
loop_
 _atom_site_label
 _atom_site_type_symbol
 _atom_site_fract_x
 _atom_site_fract_y
 _atom_site_fract_z
 _atom_site_U_iso_or_equiv
 _atom_site_adp_type
 _atom_site_occupancy
 _atom_site_site_symmetry_order  
 _atom_site_calc_flag
 _atom_site_refinement_flags_posn
 _atom_site_refinement_flags_adp
 _atom_site_refinement_flags_occupancy
 _atom_site_disorder_assembly
 _atom_site_disorder_group
Fe1 Fe 0.22336(4) 0.20536(3) 0.86420(3) 0.02324(12) Uani 1 1 d . . . . .
Mn1 Mn 0.25288(4) 0.57603(4) 0.43212(3) 0.02797(12) Uani 1 1 d . . . . .
P1 P 0.39455(6) 0.52076(6) 0.72670(5) 0.02559(14) Uani 1 1 d . . . . .
P2 P 0.12808(6) 0.22759(6) 0.55643(5) 0.02707(14) Uani 1 1 d . . . . .
O1 O 0.3419(2) 0.59564(18) 0.58404(16) 0.0378(4) Uani 1 1 d . . . . .
O2 O 0.56175(19) 0.40935(19) 0.73523(16) 0.0368(3) Uani 1 1 d . . . . .
O3 O 0.1870(2) 0.37565(18) 0.46760(17) 0.0403(4) Uani 1 1 d . . . . .
O4 O -0.0549(2) 0.24414(19) 0.6073(2) 0.0462(4) Uani 1 1 d . . . . .
C1 C 0.2425(3) 0.4201(2) 0.8475(2) 0.0262(4) Uani 1 1 d . . . . .
C10 C 0.2315(3) 0.1295(2) 0.7051(2) 0.0244(4) Uani 1 1 d . . . . .
C5 C 0.0824(3) 0.4289(2) 0.8226(2) 0.0313(5) Uani 1 1 d . . . . .
H5 H 0.036715 0.492689 0.739151 0.038 Uiso 1 1 calc R U . . .
C4 C 0.0044(3) 0.3258(3) 0.9445(3) 0.0393(5) Uani 1 1 d . . . . .
H4 H -0.102497 0.307786 0.956448 0.047 Uiso 1 1 calc R U . . .
C6 C 0.3941(3) 0.1367(2) 0.7102(2) 0.0289(4) Uani 1 1 d . . . . .
H6 H 0.463256 0.197661 0.636310 0.035 Uiso 1 1 calc R U . . .
C2 C 0.2593(3) 0.3113(2) 0.9863(2) 0.0335(5) Uani 1 1 d . . . . .
H2 H 0.352881 0.282240 1.031418 0.040 Uiso 1 1 calc R U . . .
C9 C 0.1726(3) 0.0241(2) 0.8383(2) 0.0318(5) Uani 1 1 d . . . . .
H9 H 0.067802 -0.002881 0.865160 0.038 Uiso 1 1 calc R U . . .
C3 C 0.1126(3) 0.2542(3) 1.0452(2) 0.0431(6) Uani 1 1 d . . . . .
H3 H 0.090653 0.180422 1.136590 0.052 Uiso 1 1 calc R U . . .
C7 C 0.4336(3) 0.0372(3) 0.8444(2) 0.0374(5) Uani 1 1 d . . . . .
H7 H 0.534033 0.020277 0.876328 0.045 Uiso 1 1 calc R U . . .
C8 C 0.2988(3) -0.0332(2) 0.9235(2) 0.0393(5) Uani 1 1 d . . . . .
H8 H 0.293589 -0.105851 1.016993 0.047 Uiso 1 1 calc R U . . .
C11 C 0.3955(4) 0.6732(3) 0.7850(3) 0.0505(7) Uani 1 1 d . . . . .
H11A H 0.476387 0.733503 0.720126 0.076 Uiso 1 1 calc R U . . .
H11B H 0.425533 0.627142 0.879523 0.076 Uiso 1 1 calc R U . . .
H11C H 0.285185 0.742347 0.787270 0.076 Uiso 1 1 calc R U . . .
C12 C 0.1928(4) 0.1000(3) 0.4563(3) 0.0518(7) Uani 1 1 d . . . . .
H12A H 0.135978 0.146348 0.374112 0.078 Uiso 1 1 calc R U . . .
H12B H 0.165246 -0.001289 0.514827 0.078 Uiso 1 1 calc R U . . .
H12C H 0.312676 0.085227 0.424957 0.078 Uiso 1 1 calc R U . . .
 
loop_
 _atom_site_aniso_label
 _atom_site_aniso_U_11
 _atom_site_aniso_U_22
 _atom_site_aniso_U_33
 _atom_site_aniso_U_23
 _atom_site_aniso_U_13
 _atom_site_aniso_U_12
Fe1 0.0324(2) 0.01942(17) 0.02190(17) -0.01146(12) -0.00108(12) -0.00811(13)
Mn1 0.0236(2) 0.02857(19) 0.02994(19) -0.00824(14) -0.00402(13) -0.00602(14)
P1 0.0300(3) 0.0248(2) 0.0267(3) -0.0143(2) 0.0017(2) -0.0107(2)
P2 0.0295(3) 0.0240(3) 0.0307(3) -0.0100(2) -0.0103(2) -0.0045(2)
O1 0.0469(10) 0.0378(8) 0.0304(8) -0.0104(7) -0.0059(7) -0.0138(7)
O2 0.0291(8) 0.0401(8) 0.0379(8) -0.0138(7) 0.0010(6) -0.0080(7)
O3 0.0514(10) 0.0314(8) 0.0382(8) -0.0044(7) -0.0133(7) -0.0146(7)
O4 0.0296(9) 0.0371(9) 0.0656(11) -0.0105(8) -0.0135(8) -0.0032(7)
C1 0.0326(11) 0.0224(9) 0.0287(10) -0.0166(8) 0.0016(8) -0.0081(8)
C10 0.0303(10) 0.0192(8) 0.0276(9) -0.0136(7) -0.0064(8) -0.0020(7)
C5 0.0299(11) 0.0271(10) 0.0408(11) -0.0208(9) 0.0017(9) -0.0054(8)
C4 0.0354(12) 0.0409(12) 0.0484(13) -0.0293(11) 0.0146(10) -0.0174(10)
C6 0.0299(11) 0.0299(10) 0.0327(10) -0.0207(8) -0.0064(8) 0.0002(8)
C2 0.0504(14) 0.0313(10) 0.0279(10) -0.0182(9) -0.0023(9) -0.0141(10)
C9 0.0472(13) 0.0218(9) 0.0322(10) -0.0124(8) -0.0064(9) -0.0118(9)
C3 0.0658(16) 0.0427(12) 0.0288(11) -0.0213(10) 0.0132(11) -0.0286(12)
C7 0.0450(14) 0.0315(11) 0.0416(13) -0.0198(10) -0.0202(11) 0.0046(10)
C8 0.0660(16) 0.0207(10) 0.0341(11) -0.0093(9) -0.0185(11) -0.0048(10)
C11 0.0706(18) 0.0461(14) 0.0519(14) -0.0296(12) 0.0060(13) -0.0330(13)
C12 0.0738(19) 0.0559(15) 0.0444(14) -0.0291(12) -0.0155(13) -0.0191(14)
 
_geom_special_details
;
 All esds (except the esd in the dihedral angle between two l.s. planes)
 are estimated using the full covariance matrix.  The cell esds are taken
 into account individually in the estimation of esds in distances, angles
 and torsion angles; correlations between esds in cell parameters are only
 used when they are defined by crystal symmetry.  An approximate (isotropic)
 treatment of cell esds is used for estimating esds involving l.s. planes.
;
 
loop_
 _geom_bond_atom_site_label_1
 _geom_bond_atom_site_label_2
 _geom_bond_distance
 _geom_bond_site_symmetry_2
 _geom_bond_publ_flag
Fe1 C9 2.0334(19) . ?
Fe1 C1 2.0397(18) . ?
Fe1 C2 2.0409(19) . ?
Fe1 C10 2.0429(18) . ?
Fe1 C8 2.049(2) . ?
Fe1 C5 2.051(2) . ?
Fe1 C7 2.053(2) . ?
Fe1 C4 2.055(2) . ?
Fe1 C3 2.056(2) . ?
Fe1 C6 2.057(2) . ?
Mn1 O4 2.0157(17) 2_566 ?
Mn1 O3 2.0215(16) . ?
Mn1 O1 2.0242(16) . ?
Mn1 O2 2.0320(15) 2_666 ?
P1 O1 1.5033(16) . ?
P1 O2 1.5089(17) . ?
P1 C1 1.778(2) . ?
P1 C11 1.789(2) . ?
P2 O4 1.5032(18) . ?
P2 O3 1.5041(16) . ?
P2 C10 1.776(2) . ?
P2 C12 1.789(2) . ?
C1 C2 1.429(3) . ?
C1 C5 1.433(3) . ?
C10 C9 1.430(3) . ?
C10 C6 1.431(3) . ?
C5 C4 1.417(3) . ?
C5 H5 0.9500 . ?
C4 C3 1.413(4) . ?
C4 H4 0.9500 . ?
C6 C7 1.411(3) . ?
C6 H6 0.9500 . ?
C2 C3 1.415(3) . ?
C2 H2 0.9500 . ?
C9 C8 1.423(3) . ?
C9 H9 0.9500 . ?
C3 H3 0.9500 . ?
C7 C8 1.415(4) . ?
C7 H7 0.9500 . ?
C8 H8 0.9500 . ?
C11 H11A 0.9800 . ?
C11 H11B 0.9800 . ?
C11 H11C 0.9800 . ?
C12 H12A 0.9800 . ?
C12 H12B 0.9800 . ?
C12 H12C 0.9800 . ?
 
loop_
 _geom_angle_atom_site_label_1
 _geom_angle_atom_site_label_2
 _geom_angle_atom_site_label_3
 _geom_angle
 _geom_angle_site_symmetry_1
 _geom_angle_site_symmetry_3
 _geom_angle_publ_flag
C9 Fe1 C1 165.26(9) . . ?
C9 Fe1 C2 152.08(9) . . ?
C1 Fe1 C2 40.99(8) . . ?
C9 Fe1 C10 41.09(8) . . ?
C1 Fe1 C10 127.69(8) . . ?
C2 Fe1 C10 165.21(9) . . ?
C9 Fe1 C8 40.79(9) . . ?
C1 Fe1 C8 153.11(9) . . ?
C2 Fe1 C8 117.98(9) . . ?
C10 Fe1 C8 68.60(8) . . ?
C9 Fe1 C5 126.84(9) . . ?
C1 Fe1 C5 41.03(8) . . ?
C2 Fe1 C5 68.51(9) . . ?
C10 Fe1 C5 109.09(8) . . ?
C8 Fe1 C5 163.57(10) . . ?
C9 Fe1 C7 68.34(9) . . ?
C1 Fe1 C7 119.86(9) . . ?
C2 Fe1 C7 107.48(9) . . ?
C10 Fe1 C7 68.24(8) . . ?
C8 Fe1 C7 40.35(10) . . ?
C5 Fe1 C7 155.34(10) . . ?
C9 Fe1 C4 107.33(9) . . ?
C1 Fe1 C4 68.51(8) . . ?
C2 Fe1 C4 68.02(10) . . ?
C10 Fe1 C4 120.30(9) . . ?
C8 Fe1 C4 125.58(10) . . ?
C5 Fe1 C4 40.38(9) . . ?
C7 Fe1 C4 162.69(10) . . ?
C9 Fe1 C3 118.13(9) . . ?
C1 Fe1 C3 68.48(8) . . ?
C2 Fe1 C3 40.40(10) . . ?
C10 Fe1 C3 153.57(9) . . ?
C8 Fe1 C3 106.44(10) . . ?
C5 Fe1 C3 67.96(10) . . ?
C7 Fe1 C3 125.70(10) . . ?
C4 Fe1 C3 40.20(11) . . ?
C9 Fe1 C6 68.72(9) . . ?
C1 Fe1 C6 108.86(8) . . ?
C2 Fe1 C6 126.91(9) . . ?
C10 Fe1 C6 40.87(8) . . ?
C8 Fe1 C6 68.06(9) . . ?
C5 Fe1 C6 121.60(9) . . ?
C7 Fe1 C6 40.17(9) . . ?
C4 Fe1 C6 155.63(10) . . ?
C3 Fe1 C6 163.36(10) . . ?
O4 Mn1 O3 109.18(7) 2_566 . ?
O4 Mn1 O1 105.08(7) 2_566 . ?
O3 Mn1 O1 119.19(6) . . ?
O4 Mn1 O2 113.12(7) 2_566 2_666 ?
O3 Mn1 O2 103.97(7) . 2_666 ?
O1 Mn1 O2 106.53(7) . 2_666 ?
O1 P1 O2 116.14(9) . . ?
O1 P1 C1 108.81(10) . . ?
O2 P1 C1 108.72(9) . . ?
O1 P1 C11 108.02(12) . . ?
O2 P1 C11 108.20(13) . . ?
C1 P1 C11 106.55(11) . . ?
O4 P2 O3 116.75(10) . . ?
O4 P2 C10 108.21(10) . . ?
O3 P2 C10 109.46(9) . . ?
O4 P2 C12 108.47(13) . . ?
O3 P2 C12 107.72(12) . . ?
C10 P2 C12 105.67(11) . . ?
P1 O1 Mn1 148.42(10) . . ?
P1 O2 Mn1 122.83(9) . 2_666 ?
P2 O3 Mn1 155.38(11) . . ?
P2 O4 Mn1 133.92(11) . 2_566 ?
C2 C1 C5 107.15(19) . . ?
C2 C1 P1 126.25(17) . . ?
C5 C1 P1 126.58(16) . . ?
C2 C1 Fe1 69.55(11) . . ?
C5 C1 Fe1 69.89(11) . . ?
P1 C1 Fe1 124.25(10) . . ?
C9 C10 C6 107.55(18) . . ?
C9 C10 P2 126.91(16) . . ?
C6 C10 P2 125.48(16) . . ?
C9 C10 Fe1 69.10(11) . . ?
C6 C10 Fe1 70.09(11) . . ?
P2 C10 Fe1 128.32(10) . . ?
C4 C5 C1 107.9(2) . . ?
C4 C5 Fe1 69.97(13) . . ?
C1 C5 Fe1 69.08(11) . . ?
C4 C5 H5 126.0 . . ?
C1 C5 H5 126.0 . . ?
Fe1 C5 H5 126.5 . . ?
C3 C4 C5 108.4(2) . . ?
C3 C4 Fe1 69.95(14) . . ?
C5 C4 Fe1 69.66(12) . . ?
C3 C4 H4 125.8 . . ?
C5 C4 H4 125.8 . . ?
Fe1 C4 H4 126.2 . . ?
C7 C6 C10 107.8(2) . . ?
C7 C6 Fe1 69.78(12) . . ?
C10 C6 Fe1 69.04(11) . . ?
C7 C6 H6 126.1 . . ?
C10 C6 H6 126.1 . . ?
Fe1 C6 H6 126.7 . . ?
C3 C2 C1 108.3(2) . . ?
C3 C2 Fe1 70.37(12) . . ?
C1 C2 Fe1 69.46(11) . . ?
C3 C2 H2 125.9 . . ?
C1 C2 H2 125.9 . . ?
Fe1 C2 H2 125.9 . . ?
C8 C9 C10 107.8(2) . . ?
C8 C9 Fe1 70.20(12) . . ?
C10 C9 Fe1 69.81(11) . . ?
C8 C9 H9 126.1 . . ?
C10 C9 H9 126.1 . . ?
Fe1 C9 H9 125.5 . . ?
C4 C3 C2 108.2(2) . . ?
C4 C3 Fe1 69.85(12) . . ?
C2 C3 Fe1 69.23(12) . . ?
C4 C3 H3 125.9 . . ?
C2 C3 H3 125.9 . . ?
Fe1 C3 H3 126.6 . . ?
C6 C7 C8 108.8(2) . . ?
C6 C7 Fe1 70.06(12) . . ?
C8 C7 Fe1 69.67(13) . . ?
C6 C7 H7 125.6 . . ?
C8 C7 H7 125.6 . . ?
Fe1 C7 H7 126.3 . . ?
C7 C8 C9 107.96(19) . . ?
C7 C8 Fe1 69.98(12) . . ?
C9 C8 Fe1 69.01(12) . . ?
C7 C8 H8 126.0 . . ?
C9 C8 H8 126.0 . . ?
Fe1 C8 H8 126.6 . . ?
P1 C11 H11A 109.5 . . ?
P1 C11 H11B 109.5 . . ?
H11A C11 H11B 109.5 . . ?
P1 C11 H11C 109.5 . . ?
H11A C11 H11C 109.5 . . ?
H11B C11 H11C 109.5 . . ?
P2 C12 H12A 109.5 . . ?
P2 C12 H12B 109.5 . . ?
H12A C12 H12B 109.5 . . ?
P2 C12 H12C 109.5 . . ?
H12A C12 H12C 109.5 . . ?
H12B C12 H12C 109.5 . . ?
 
loop_
 _geom_torsion_atom_site_label_1
 _geom_torsion_atom_site_label_2
 _geom_torsion_atom_site_label_3
 _geom_torsion_atom_site_label_4
 _geom_torsion
 _geom_torsion_site_symmetry_1
 _geom_torsion_site_symmetry_2
 _geom_torsion_site_symmetry_3
 _geom_torsion_site_symmetry_4
 _geom_torsion_publ_flag
O2 P1 O1 Mn1 76.7(2) . . . . ?
C1 P1 O1 Mn1 -46.3(2) . . . . ?
C11 P1 O1 Mn1 -161.6(2) . . . . ?
O1 P1 O2 Mn1 26.04(14) . . . 2_666 ?
C1 P1 O2 Mn1 149.10(10) . . . 2_666 ?
C11 P1 O2 Mn1 -95.56(13) . . . 2_666 ?
O4 P2 O3 Mn1 79.7(3) . . . . ?
C10 P2 O3 Mn1 -43.6(3) . . . . ?
C12 P2 O3 Mn1 -158.1(3) . . . . ?
O3 P2 O4 Mn1 7.3(2) . . . 2_566 ?
C10 P2 O4 Mn1 131.31(15) . . . 2_566 ?
C12 P2 O4 Mn1 -114.50(17) . . . 2_566 ?
O1 P1 C1 C2 167.84(16) . . . . ?
O2 P1 C1 C2 40.48(19) . . . . ?
C11 P1 C1 C2 -75.9(2) . . . . ?
O1 P1 C1 C5 -10.00(19) . . . . ?
O2 P1 C1 C5 -137.36(17) . . . . ?
C11 P1 C1 C5 106.23(19) . . . . ?
O1 P1 C1 Fe1 79.27(15) . . . . ?
O2 P1 C1 Fe1 -48.09(15) . . . . ?
C11 P1 C1 Fe1 -164.50(15) . . . . ?
O4 P2 C10 C9 25.77(19) . . . . ?
O3 P2 C10 C9 153.99(17) . . . . ?
C12 P2 C10 C9 -90.3(2) . . . . ?
O4 P2 C10 C6 -157.42(16) . . . . ?
O3 P2 C10 C6 -29.19(19) . . . . ?
C12 P2 C10 C6 86.56(19) . . . . ?
O4 P2 C10 Fe1 -65.67(15) . . . . ?
O3 P2 C10 Fe1 62.56(16) . . . . ?
C12 P2 C10 Fe1 178.31(15) . . . . ?
C2 C1 C5 C4 -0.5(2) . . . . ?
P1 C1 C5 C4 177.73(14) . . . . ?
Fe1 C1 C5 C4 59.39(14) . . . . ?
C2 C1 C5 Fe1 -59.85(13) . . . . ?
P1 C1 C5 Fe1 118.33(15) . . . . ?
C1 C5 C4 C3 0.6(2) . . . . ?
Fe1 C5 C4 C3 59.41(15) . . . . ?
C1 C5 C4 Fe1 -58.84(13) . . . . ?
C9 C10 C6 C7 0.0(2) . . . . ?
P2 C10 C6 C7 -177.32(14) . . . . ?
Fe1 C10 C6 C7 59.19(14) . . . . ?
C9 C10 C6 Fe1 -59.18(13) . . . . ?
P2 C10 C6 Fe1 123.49(14) . . . . ?
C5 C1 C2 C3 0.2(2) . . . . ?
P1 C1 C2 C3 -178.02(15) . . . . ?
Fe1 C1 C2 C3 -59.89(15) . . . . ?
C5 C1 C2 Fe1 60.07(13) . . . . ?
P1 C1 C2 Fe1 -118.12(15) . . . . ?
C6 C10 C9 C8 -0.4(2) . . . . ?
P2 C10 C9 C8 176.92(14) . . . . ?
Fe1 C10 C9 C8 -60.17(14) . . . . ?
C6 C10 C9 Fe1 59.80(13) . . . . ?
P2 C10 C9 Fe1 -122.91(15) . . . . ?
C5 C4 C3 C2 -0.5(2) . . . . ?
Fe1 C4 C3 C2 58.76(15) . . . . ?
C5 C4 C3 Fe1 -59.23(14) . . . . ?
C1 C2 C3 C4 0.2(2) . . . . ?
Fe1 C2 C3 C4 -59.15(15) . . . . ?
C1 C2 C3 Fe1 59.32(14) . . . . ?
C10 C6 C7 C8 0.3(2) . . . . ?
Fe1 C6 C7 C8 59.07(15) . . . . ?
C10 C6 C7 Fe1 -58.73(13) . . . . ?
C6 C7 C8 C9 -0.6(2) . . . . ?
Fe1 C7 C8 C9 58.74(15) . . . . ?
C6 C7 C8 Fe1 -59.31(14) . . . . ?
C10 C9 C8 C7 0.6(2) . . . . ?
Fe1 C9 C8 C7 -59.34(15) . . . . ?
C10 C9 C8 Fe1 59.92(13) . . . . ?
 
_refine_diff_density_max    0.389
_refine_diff_density_min   -0.464
_refine_diff_density_rms    0.065

_shelx_res_file
;
TITL mil133_a.res in P-1
    mil133.res
    created by SHELXL-2018/3 at 15:30:15 on 24-Apr-2023
REM Old TITL mil133 in P-1
REM SHELXT solution in P-1
REM R1 0.113, Rweak 0.011, Alpha 0.049, Orientation as input
REM Formula found by SHELXT: C12 N O3 P2 Cu2
CELL 1.54178 8.5711 9.5437 10.4813 66.729 75.136 72.702
ZERR 2 0.0004 0.0005 0.0005 0.002 0.002 0.002
LATT 1
SFAC C H Fe Mn O P
UNIT 24 28 2 2 8 4

L.S. 40
PLAN  6
TEMP -123.15
CONF
BOND $H
list 4
MORE -1
fmap 2 53
acta
REM <olex2.extras>
REM <HklSrc "%.\\mil133.hkl">
REM </olex2.extras>

WGHT    0.047800    0.268400
EXTI    0.005774
FVAR       0.74189
FE1   3    0.223362    0.205356    0.864205    11.00000    0.03238    0.01942 =
         0.02190   -0.01146   -0.00108   -0.00811
MN1   4    0.252876    0.576032    0.432116    11.00000    0.02364    0.02857 =
         0.02994   -0.00824   -0.00402   -0.00602
P1    6    0.394552    0.520763    0.726699    11.00000    0.03003    0.02483 =
         0.02673   -0.01434    0.00168   -0.01066
P2    6    0.128083    0.227588    0.556430    11.00000    0.02945    0.02399 =
         0.03070   -0.01001   -0.01035   -0.00451
O1    5    0.341944    0.595644    0.584037    11.00000    0.04688    0.03781 =
         0.03042   -0.01036   -0.00592   -0.01383
O2    5    0.561755    0.409346    0.735231    11.00000    0.02914    0.04008 =
         0.03791   -0.01379    0.00103   -0.00805
O3    5    0.187009    0.375648    0.467603    11.00000    0.05140    0.03141 =
         0.03816   -0.00444   -0.01325   -0.01465
O4    5   -0.054916    0.244136    0.607304    11.00000    0.02961    0.03708 =
         0.06556   -0.01054   -0.01355   -0.00316
C1    1    0.242451    0.420130    0.847517    11.00000    0.03264    0.02236 =
         0.02874   -0.01661    0.00160   -0.00808
C10   1    0.231477    0.129482    0.705140    11.00000    0.03028    0.01924 =
         0.02757   -0.01363   -0.00636   -0.00198
C5    1    0.082416    0.428936    0.822620    11.00000    0.02992    0.02709 =
         0.04076   -0.02080    0.00173   -0.00541
AFIX  43
H5    2    0.036715    0.492689    0.739151    11.00000   -1.20000
AFIX   0
C4    1    0.004419    0.325771    0.944476    11.00000    0.03544    0.04092 =
         0.04839   -0.02926    0.01462   -0.01735
AFIX  43
H4    2   -0.102497    0.307786    0.956448    11.00000   -1.20000
AFIX   0
C6    1    0.394129    0.136716    0.710171    11.00000    0.02987    0.02990 =
         0.03275   -0.02071   -0.00643    0.00022
AFIX  43
H6    2    0.463256    0.197661    0.636310    11.00000   -1.20000
AFIX   0
C2    1    0.259275    0.311286    0.986340    11.00000    0.05038    0.03127 =
         0.02790   -0.01825   -0.00232   -0.01406
AFIX  43
H2    2    0.352881    0.282240    1.031418    11.00000   -1.20000
AFIX   0
C9    1    0.172577    0.024089    0.838331    11.00000    0.04721    0.02184 =
         0.03221   -0.01236   -0.00637   -0.01184
AFIX  43
H9    2    0.067802   -0.002881    0.865160    11.00000   -1.20000
AFIX   0
C3    1    0.112602    0.254182    1.045161    11.00000    0.06581    0.04273 =
         0.02878   -0.02131    0.01319   -0.02860
AFIX  43
H3    2    0.090653    0.180422    1.136590    11.00000   -1.20000
AFIX   0
C7    1    0.433552    0.037215    0.844368    11.00000    0.04498    0.03148 =
         0.04159   -0.01976   -0.02017    0.00456
AFIX  43
H7    2    0.534033    0.020277    0.876328    11.00000   -1.20000
AFIX   0
C8    1    0.298829   -0.033168    0.923486    11.00000    0.06602    0.02067 =
         0.03412   -0.00933   -0.01850   -0.00481
AFIX  43
H8    2    0.293589   -0.105851    1.016993    11.00000   -1.20000
AFIX   0
C11   1    0.395524    0.673171    0.784996    11.00000    0.07059    0.04608 =
         0.05191   -0.02958    0.00599   -0.03298
AFIX 137
H11A  2    0.476387    0.733503    0.720126    11.00000   -1.50000
H11B  2    0.425533    0.627142    0.879523    11.00000   -1.50000
H11C  2    0.285185    0.742347    0.787270    11.00000   -1.50000
AFIX   0
C12   1    0.192815    0.100048    0.456255    11.00000    0.07378    0.05586 =
         0.04437   -0.02908   -0.01554   -0.01914
AFIX 137
H12A  2    0.135978    0.146348    0.374112    11.00000   -1.50000
H12B  2    0.165246   -0.001289    0.514827    11.00000   -1.50000
H12C  2    0.312676    0.085227    0.424957    11.00000   -1.50000
AFIX   0
HKLF 4


REM  mil133_a.res in P-1
REM wR2 = 0.072307, GooF = S = 1.04093, Restrained GooF = 1.04093 for all data
REM R1 = 0.026842 for 2664 Fo > 4sig(Fo) and 0.027593 for all 2759 data
REM 184 parameters refined using 0 restraints

END

WGHT      0.0484      0.2613

REM Highest difference peak  0.389,  deepest hole -0.464,  1-sigma level  0.065
Q1    1   0.1602  0.2022  0.8227  11.00000  0.05    0.39
Q2    1   0.1765  0.1780  0.6460  11.00000  0.05    0.38
Q3    1   0.3137  0.4558  0.7928  11.00000  0.05    0.37
Q4    1   0.1751  0.2334  0.7957  11.00000  0.05    0.36
Q5    1   0.1900  0.2763  0.9767  11.00000  0.05    0.36
Q6    1   0.5226  0.4785  0.6791  11.00000  0.05    0.36
;
_shelx_res_checksum   64092

_shelx_hkl_file
;
  -1   0   0   53.49    2.40
  -1   0   0   58.39    2.30
   1   0   0   56.99    2.30
  -2   0   0 3873.41  144.89
  -2   0   0 3645.24  145.39
   2   0   0 3529.55  145.49
   2   0   0 3765.32  144.69
   2   0   0 3733.23  145.49
  -3   0   0  314.87   12.70
   3   0   0  296.97   13.20
   3   0   0  310.47   12.50
   3   0   0  316.67   13.40
  -4   0   0  306.17   13.00
   4   0   0  312.07   13.60
   4   0   0  319.47   15.20
   4   0   0  297.27   14.40
   4   0   0  308.67   13.90
   4   0   0  315.17   12.70
  -5   0   0  608.64   25.30
  -5   0   0  654.23   25.20
   5   0   0  616.64   25.50
   5   0   0  668.53   29.30
   5   0   0  634.14   25.50
   5   0   0  635.14   25.60
   5   0   0  626.24   26.40
   5   0   0  635.64   27.10
  -6   0   0 1104.99   44.80
  -6   0   0 1149.19   45.10
  -6   0   0 1093.59   44.90
   6   0   0 1185.28   49.80
   6   0   0 1138.09   45.00
   6   0   0 1139.29   44.80
   6   0   0 1079.49   44.70
  -7   0   0   13.00    2.10
  -7   0   0   12.80    1.90
   7   0   0   11.00    2.80
   7   0   0   11.60    3.20
   7   0   0   19.50    6.10
   7   0   0   12.00    2.30
   7   0   0   13.40    3.50
   7   0   0   11.60    1.70
   7   0   0   13.00    2.70
   7   0   0   14.90    1.80
   8   0   0  328.77   15.40
   8   0   0  303.17   15.60
   8   0   0  295.87   13.70
   9   0   0   17.90    3.20
   9  -1   0   26.80    3.30
   8  -1   0  355.26   17.50
   8  -1   0  329.77   16.20
   8  -1   0  358.06   16.50
   8  -1   0  361.96   17.10
   8  -1   0  377.56   16.50
   7  -1   0   69.89    5.80
   7  -1   0   75.89   10.20
   7  -1   0   74.69    5.80
   7  -1   0   74.89    6.80
   7  -1   0   76.09    7.00
   7  -1   0   76.19    5.90
   7  -1   0   69.59    5.40
  -7   1   0   64.89    3.90
  -7   1   0   56.39    3.90
   6  -1   0  424.16   19.20
   6  -1   0  459.65   23.80
   5  -1   0   97.29    4.40
   5  -1   0  101.79    7.60
   5  -1   0   98.69    4.40
   5  -1   0   97.59    8.70
   4  -1   0  972.10   38.90
   4  -1   0  865.31   35.90
   4  -1   0  912.01   39.30
   1  -1   0 3975.60  154.88
  -1   1   0 3828.02  154.88
  -1   1   0 4082.69  155.38
   0  -1   0 1678.23   68.49
   0  -1   0 1809.62   68.49
   0   1   0 1730.83   68.49
   0   1   0 1789.12   68.99
  -1  -1   0 1299.67   50.29
  -1  -1   0 1289.87   50.39
   1   1   0 1296.77   50.29
   1   1   0 1236.28   50.39
  -2  -1   0 2213.78   81.49
  -2  -1   0 2079.29   81.29
   2   1   0 2011.80   81.39
   2   1   0 1992.90   81.49
  -3  -1   0    1.90    0.80
   3   1   0    2.40    1.10
   3   1   0    3.00    1.20
   3   1   0    2.10    1.20
   3   1   0    2.50    1.10
   3   1   0    2.50    1.00
  -4  -1   0  359.66   16.30
  -4  -1   0  403.06   16.10
  -4  -1   0  397.36   16.00
  -4  -1   0  391.16   16.80
   4   1   0  405.96   18.70
   4   1   0  412.66   16.60
   4   1   0  404.66   16.40
   4   1   0  410.96   18.00
   4   1   0  390.26   18.20
  -5  -1   0    1.90    1.20
  -5  -1   0    2.00    0.80
   5   1   0    2.20    1.10
   5   1   0    1.90    1.60
   5   1   0    3.20    1.10
   5   1   0    1.30    2.60
  -6  -1   0  244.38   10.90
  -6  -1   0  260.17   11.20
   6   1   0  209.18    9.90
   6   1   0  255.27   12.50
   6   1   0  259.07   11.00
   6   1   0  261.67   11.30
   6   1   0  234.48   15.10
   6   1   0  239.68    9.80
   6   1   0  268.57   15.30
  -7  -1   0   25.50    3.10
   7   1   0   25.30    3.90
   7   1   0   25.90    6.30
   7   1   0   24.10    3.10
   7   1   0   28.50    3.80
   7   1   0   25.30    2.90
   7   1   0   31.90    2.00
   7   1   0   30.20    2.90
   7   1   0   27.60    3.30
  -8  -1   0    2.60    1.80
  -8  -1   0    4.20    1.80
   8   1   0    4.80    2.10
   8   1   0    4.30    1.60
   8   1   0    9.00    3.00
   8   1   0    4.70    4.70
   8   1   0    3.00    1.10
   9   1   0   24.10    2.70
   9   1   0   20.70    3.20
   9  -2   0    9.20    2.10
   8  -2   0    9.00    2.90
   8  -2   0    5.50    3.30
   8  -2   0    6.90    2.70
   8  -2   0    8.50    3.10
   7  -2   0   66.29    7.20
   7  -2   0   65.79    5.60
   7  -2   0   68.69    5.90
   7  -2   0   66.09    6.00
   7  -2   0   67.29    6.50
   7  -2   0   65.49    6.10
   6  -2   0    4.80    2.40
   6  -2   0    6.50    3.10
   6  -2   0    4.10    3.00
   6  -2   0    7.00    2.70
   6  -2   0    7.80    2.70
   5  -2   0  345.07   15.70
   5  -2   0  375.96   20.40
   5  -2   0  344.27   18.90
   4  -2   0  312.97   17.00
   4  -2   0  303.57   16.10
   3  -2   0   96.49    6.60
   3  -2   0   94.79    7.20
   2  -2   0  462.55   19.50
   2  -2   0  467.15   19.50
   2  -2   0  457.25   18.70
  -2   2   0  494.05   18.90
   1  -2   0  120.19    6.00
   1  -2   0  122.29    6.00
   1  -2   0  123.49    5.20
  -1   2   0  111.39    5.30
  -1   2   0  122.89    5.40
   0  -2   0   18.60    1.40
   0  -2   0   16.50    1.30
   0   2   0   17.10    1.30
   0   2   0   17.40    1.50
  -1  -2   0 8794.62  340.07
   1   2   0 8317.67  342.07
   1   2   0 8759.22  340.87
  -2  -2   0  567.44   22.20
  -2  -2   0  518.45   22.10
   2   2   0  537.45   22.40
   2   2   0  549.95   22.20
  -3  -2   0  626.84   28.20
  -3  -2   0  721.43   28.40
   3   2   0  711.83   32.80
   3   2   0  716.83   28.30
   3   2   0  690.03   32.60
   3   2   0  701.03   30.10
  -4  -2   0  308.77   13.70
  -4  -2   0  310.17   13.70
  -4  -2   0  308.67   13.00
  -4  -2   0  326.87   12.60
   4   2   0  300.57   13.10
   4   2   0  295.57   13.40
   4   2   0  312.87   15.50
   4   2   0  333.17   15.50
   4   2   0  263.17   16.30
  -5  -2   0  140.89    6.60
  -5  -2   0  145.69    7.00
  -5  -2   0  129.59    7.70
   5   2   0  157.28    9.50
   5   2   0  147.69   10.00
   5   2   0  145.79    7.60
   5   2   0  150.08    7.20
  -6  -2   0  165.68    8.20
  -6  -2   0  169.18    7.70
   6   2   0  171.18    8.90
   6   2   0  152.58    8.00
   6   2   0  172.18    8.20
   6   2   0  167.98   10.50
   6   2   0  154.08    7.00
   6   2   0  159.08    7.50
   6   2   0  164.28   12.00
  -7  -2   0  484.15   20.50
  -7  -2   0  485.35   21.30
  -7  -2   0  476.95   20.50
   7   2   0  475.75   19.30
   7   2   0  516.85   25.90
   7   2   0  485.05   20.80
   7   2   0  485.45   19.20
   7   2   0  478.95   20.50
   7   2   0  495.35   21.30
   7   2   0  498.75   20.90
   7   2   0  473.75   19.60
  -8  -2   0    3.80    2.50
  -8  -2   0    3.60    1.90
   8   2   0    3.60    4.50
   8   2   0    4.50    2.20
   8   2   0    3.70    1.10
   8   2   0    2.90    1.90
   9   2   0  392.66   16.80
   8  -3   0   46.50    5.40
   8  -3   0   45.90    4.50
   8  -3   0   46.90    4.50
   7  -3   0  511.85   24.20
   7  -3   0  551.14   22.50
   7  -3   0  482.65   22.60
   7  -3   0  482.95   22.70
   7  -3   0  518.45   22.70
   7  -3   0  505.55   22.20
   6  -3   0  463.85   19.70
   6  -3   0  402.46   19.90
   6  -3   0  443.46   20.10
   6  -3   0  445.76   19.40
   6  -3   0  417.96   21.30
   6  -3   0  446.86   20.10
   5  -3   0  366.76   16.10
   5  -3   0  342.07   20.10
   4  -3   0   56.19    6.80
   4  -3   0   53.39    5.30
   4  -3   0   43.60    2.50
   3  -3   0  661.13   27.20
   3  -3   0  630.44   26.80
   3  -3   0  667.13   25.80
   3  -3   0  658.73   29.50
   3  -3   0  630.44   25.80
  -3   3   0  614.54   26.10
   2  -3   0  594.84   25.40
   2  -3   0  595.24   23.80
   2  -3   0  612.44   23.80
   2  -3   0  619.74   25.50
   2  -3   0  547.55   26.40
  -2   3   0  607.64   24.20
  -2   3   0  572.24   23.70
   1  -3   0 1726.23   68.29
   1  -3   0 1534.95   67.59
   1  -3   0 1617.64   67.49
   1  -3   0 1779.32   68.29
   1  -3   0 1779.52   66.49
  -1   3   0 1709.33   66.59
  -1   3   0 1826.92   66.99
  -1   3   0 1614.14   66.29
  -1   3   0 1596.34   66.49
   0  -3   0  361.06   17.10
   0  -3   0  334.37   15.80
   0  -3   0  324.37   13.90
   0  -3   0  347.77   14.20
   0   3   0  337.87   14.60
   0   3   0  335.47   14.30
  -1  -3   0 2395.46   87.49
  -1  -3   0 2153.88   87.39
   1   3   0 2208.48   87.39
   1   3   0 2060.99   86.89
   1   3   0 2261.37   87.89
  -2  -3   0   45.00    3.10
  -2  -3   0   47.30    3.30
   2   3   0   46.90    3.50
   2   3   0   45.20    3.10
  -3  -3   0  164.48    8.00
  -3  -3   0  150.18    6.90
  -3  -3   0  157.48    7.70
   3   3   0  155.28   12.30
   3   3   0  162.38    7.80
   3   3   0  157.78   12.50
  -4  -3   0   30.50    2.40
  -4  -3   0   30.80    2.60
  -4  -3   0   30.60    3.30
   4   3   0   31.30    3.10
   4   3   0   30.50    4.90
   4   3   0   32.80    7.10
  -5  -3   0   10.50    1.90
  -5  -3   0   13.20    1.90
   5   3   0   11.60    2.30
   5   3   0   15.20    4.50
   5   3   0   13.10    2.10
   5   3   0   12.30    4.10
  -6  -3   0   65.39    4.80
  -6  -3   0   60.89    4.30
  -6  -3   0   63.89    4.50
   6   3   0   59.29    4.60
   6   3   0   57.79    3.70
   6   3   0   69.39    8.90
  -7  -3   0  127.49    7.30
  -7  -3   0  129.29    7.20
  -7  -3   0  130.09    7.70
   7   3   0  135.89    7.10
   7   3   0  129.29   11.80
   7   3   0  138.39    6.20
   7   3   0  130.49    7.50
   7   3   0  127.89    6.10
  -8  -3   0  145.29    8.10
   8   3   0  145.69    7.70
   8   3   0  146.69    6.80
   8   3   0  154.58    7.90
   8   3   0  166.98    8.60
   8   3   0  154.38   13.90
   9   3   0  130.89    5.50
   9   3   0  126.69    6.70
  10   3   0   31.00    2.90
   8  -4   0   85.19    4.90
   8  -4   0   82.19    4.70
   7  -4   0    3.00    2.60
   7  -4   0    3.00    2.30
   7  -4   0    5.80    2.40
   7  -4   0    1.80    2.50
   7  -4   0    6.90    2.70
   6  -4   0   21.00    4.00
   6  -4   0   21.50    3.80
   6  -4   0   29.30    3.60
   6  -4   0   21.70    5.90
   6  -4   0   24.50    5.20
   6  -4   0   27.00    3.90
   6  -4   0   20.10    3.70
   5  -4   0   26.70    5.20
   5  -4   0   35.20    4.40
   5  -4   0   30.80    3.70
   5  -4   0   24.60    3.70
   5  -4   0   29.10    6.70
   5  -4   0   30.60    3.90
   5  -4   0   25.60    4.10
  -5   4   0   35.90    2.80
  -5   4   0   35.40    2.40
  -5   4   0   36.20    2.50
  -5   4   0   34.30    2.40
   4  -4   0  163.38    7.50
   4  -4   0  160.58   12.90
   4  -4   0  151.98    8.50
  -4   4   0  180.68    7.60
  -4   4   0  165.98    7.40
  -4   4   0  163.68    7.70
   3  -4   0   25.60    3.60
   3  -4   0   26.10    3.60
   3  -4   0   29.40    3.30
   3  -4   0   24.60    2.40
   3  -4   0   24.40    4.80
  -3   4   0   28.50    2.20
  -3   4   0   30.40    2.40
  -3   4   0   24.80    2.00
   2  -4   0  133.59    9.80
   2  -4   0  162.88    7.70
   2  -4   0  148.49    7.10
   2  -4   0  152.38    9.10
  -2   4   0  147.59    7.50
  -2   4   0  152.38    7.10
  -2   4   0  150.78    6.90
   1  -4   0  174.38    8.00
   1  -4   0  176.28    7.50
   1  -4   0  180.58    8.00
   1  -4   0  187.28   10.30
  -1   4   0  168.88    7.90
  -1   4   0  174.28    8.50
  -1   4   0  158.28    7.80
  -1   4   0  167.38    8.10
   0  -4   0  204.38   12.30
   0  -4   0  201.68    9.10
   0  -4   0  205.28    8.70
   0   4   0  204.58    8.70
   0   4   0  192.28    9.60
   0   4   0  178.98    9.10
   0   4   0  195.38    9.30
  -1  -4   0  127.09    5.60
  -1  -4   0  124.29    6.20
  -1  -4   0  145.09    6.80
   1   4   0  135.79    6.10
   1   4   0  132.69    7.20
   1   4   0  115.69    6.80
   1   4   0  141.89    6.90
  -2  -4   0 1540.15   59.09
  -2  -4   0 1431.36   59.09
   2   4   0 1343.47   59.29
   2   4   0 1507.25   59.69
   2   4   0 1529.95   59.19
  -3  -4   0   25.10    3.00
  -3  -4   0   24.10    2.90
   3   4   0   24.20    2.90
  -4  -4   0  436.46   18.80
  -4  -4   0  450.55   20.20
   4   4   0  483.45   29.00
   4   4   0  444.16   20.10
  -5  -4   0  127.79    7.20
  -5  -4   0  124.39    6.50
   5   4   0  121.09    7.70
   5   4   0  128.49   11.20
   5   4   0  115.59   14.00
  -6  -4   0   11.80    2.40
  -6  -4   0   17.20    2.90
  -6  -4   0   13.00    2.60
   6   4   0   17.80    6.30
  -7  -4   0   24.60    3.50
  -7  -4   0   24.40    3.60
  -7  -4   0   23.90    3.20
   7   4   0   24.40    4.60
   7   4   0   25.20    3.10
   7   4   0   22.90    3.50
   7   4   0   25.50    2.00
   7   4   0   22.90    6.90
   7   4   0   24.30    2.30
   7   4   0   23.90    2.50
  -8  -4   0   74.79    5.40
   8   4   0   80.29    5.20
   8   4   0   68.59    5.90
   8   4   0   67.99    4.10
   8   4   0   74.79    3.90
   9   4   0   43.40    2.60
   9   4   0   41.90    3.60
   7  -5   0    0.10    1.80
   7  -5   0   -1.30    1.80
   6  -5   0  205.48   11.00
   6  -5   0  220.38   11.30
   6  -5   0  216.28   11.00
   5  -5   0  176.78    9.30
   5  -5   0  137.69    9.70
   5  -5   0  173.78    9.90
   5  -5   0  147.69   13.30
  -5   5   0  187.68    8.50
   4  -5   0  177.68    8.50
   4  -5   0  179.08   10.20
   4  -5   0  171.98    9.20
   4  -5   0  151.38   10.00
   4  -5   0  174.78    9.60
   4  -5   0  188.58    9.20
   4  -5   0  185.18    7.50
   4  -5   0  167.78   14.10
  -4   5   0  189.38    8.70
  -4   5   0  183.28    9.10
  -4   5   0  190.68    8.70
   3  -5   0   30.90    3.20
   3  -5   0   34.80    3.50
   3  -5   0   23.50    5.60
   3  -5   0   23.30    3.00
   3  -5   0   29.40    4.30
   3  -5   0   28.50    3.80
   3  -5   0   26.40    2.30
   3  -5   0   28.10    4.50
  -3   5   0   31.70    2.80
  -3   5   0   28.30    2.70
  -3   5   0   32.80    3.30
   2  -5   0  192.68    9.00
   2  -5   0  176.18   11.40
   2  -5   0  181.18    8.10
   2  -5   0  186.38    9.50
   2  -5   0  155.58   11.80
  -2   5   0  175.28    9.10
  -2   5   0  175.58    8.70
  -2   5   0  188.18    8.50
   1  -5   0    3.90    1.50
   1  -5   0    2.90    1.50
   1  -5   0    3.00    1.10
   1  -5   0    9.40    2.20
  -1   5   0    0.80    1.40
  -1   5   0    2.60    1.50
  -1   5   0    2.70    1.50
  -1   5   0    2.60    1.10
   0  -5   0 1746.53   73.19
   0  -5   0 1931.11   77.99
   0  -5   0 1913.31   73.19
   0  -5   0 1912.71   72.79
   0   5   0 1730.73   73.49
   0   5   0 1875.81   72.79
   0   5   0 1773.82   74.09
   0   5   0 1803.02   73.79
  -1  -5   0  622.24   30.40
  -1  -5   0  571.74   24.30
  -1  -5   0  542.05   23.80
   1   5   0  594.04   23.70
   1   5   0  582.54   25.30
   1   5   0  540.35   24.60
  -2  -5   0 2799.82  112.69
  -2  -5   0 2795.12  111.29
   2   5   0 2926.31  113.09
  -3  -5   0 1247.58   48.40
   3   5   0 1103.79   48.40
   4   5   0  594.74   26.30
  -5  -5   0  173.48    8.00
  -5  -5   0  157.48    8.70
   5   5   0  156.98    7.70
   5   5   0  162.08   14.20
   5   5   0  179.68    7.50
   5   5   0  175.28   18.80
  -6  -5   0   18.60    2.40
  -6  -5   0   22.00    2.50
  -6  -5   0   15.50    3.10
   6   5   0   16.90    2.20
   6   5   0   20.00    2.80
   6   5   0   16.70    6.40
   6   5   0   19.60    2.20
   6   5   0   15.90    6.60
  -7  -5   0  140.39    7.30
  -7  -5   0  145.59    8.40
   7   5   0  145.29    6.70
   7   5   0  143.49    7.20
   7   5   0  142.99    7.60
   7   5   0  141.09   13.70
  -8  -5   0  106.29    6.60
  -8  -5   0   97.69    7.40
   8   5   0  101.99    5.30
   8   5   0  104.39    5.70
   8   5   0  111.49    5.30
   8   5   0   99.69    6.10
  -9  -5   0  192.48   10.90
   9   5   0  210.08    8.70
   9   5   0  210.28    9.50
   6  -6   0   88.19    5.50
   6  -6   0   91.29    5.60
   5  -6   0  137.39    8.30
   5  -6   0  155.38    8.90
   4  -6   0  422.46   20.30
   4  -6   0  443.66   17.80
   4  -6   0  420.56   24.50
   4  -6   0  434.06   19.30
   4  -6   0  470.25   19.70
   4  -6   0  402.16   18.80
  -4   6   0  499.45   19.90
  -4   6   0  462.95   20.00
   3  -6   0   13.60    1.80
   3  -6   0   17.10    3.00
   3  -6   0   10.90    3.80
   3  -6   0   16.30    2.90
   3  -6   0   15.10    2.30
   3  -6   0    7.60    4.60
   3  -6   0   17.20    3.60
   3  -6   0   13.70    2.50
   3  -6   0    9.60    2.80
   3  -6   0   19.80    1.70
   3  -6   0   13.40    2.10
  -3   6   0   20.10    2.50
  -3   6   0   10.50    2.60
  -3   6   0   16.80    3.10
   2  -6   0  461.05   18.60
   2  -6   0  459.95   19.50
   2  -6   0  451.95   24.50
   2  -6   0  482.25   19.60
   2  -6   0  469.25   19.80
   2  -6   0  466.15   20.50
   2  -6   0  474.15   18.60
   2  -6   0  468.05   21.00
   2  -6   0  391.36   23.80
  -2   6   0  468.15   19.80
  -2   6   0  446.26   20.70
  -2   6   0  481.85   20.60
   1  -6   0  164.58    9.10
   1  -6   0  182.68    9.60
   1  -6   0  164.48   12.20
   1  -6   0  180.48    7.60
   1  -6   0  169.28    8.40
  -1   6   0  171.08    9.70
  -1   6   0  182.58    9.60
  -1   6   0  174.38    8.70
   0  -6   0  399.76   18.50
   0  -6   0  448.16   18.70
   0  -6   0  423.36   18.00
   0  -6   0  420.86   22.40
   0   6   0  404.76   18.00
   0   6   0  423.06   19.30
   0   6   0  405.76   19.00
  -1  -6   0 1283.57   55.99
  -1  -6   0 1452.25   55.69
  -1  -6   0 1398.26   63.19
   1   6   0 1361.16   56.39
   1   6   0 1397.76   55.49
  -2  -6   0    6.50    2.20
   2   6   0   10.90    1.60
  -3  -6   0  176.58    8.30
  -3  -6   0  181.48    8.30
  -3  -6   0  176.18    8.10
  -3  -6   0  171.68    9.80
  -3  -6   0  174.78    7.80
   3   6   0  155.38    9.80
   3   6   0  172.08    7.90
   3   6   0  179.48    7.70
   3   6   0  172.48    8.00
  -4  -6   0  120.59    6.40
  -4  -6   0  124.99    7.00
  -4  -6   0  112.59    6.30
  -4  -6   0  115.49    6.20
   4   6   0  118.39    5.90
   4   6   0  114.49    6.00
   4   6   0  126.19    6.00
  -5  -6   0  231.88   10.40
  -5  -6   0  240.28   10.40
  -5  -6   0  225.38   10.40
  -5  -6   0  207.88   11.00
   5   6   0  224.38    9.90
   5   6   0  213.88   13.30
   5   6   0  220.08   10.10
   5   6   0  235.58   23.60
   5   6   0  209.88   10.20
  -6  -6   0    2.70    2.00
  -6  -6   0    0.80    2.40
   6   6   0    2.80    1.70
   6   6   0    0.40    5.40
   6   6   0    2.80    4.10
   6   6   0    3.10    1.30
   6   6   0    2.00    1.90
   6   6   0    2.40    1.70
  -7  -6   0   95.29    7.30
  -7  -6   0   89.19    6.50
  -7  -6   0   90.89    5.60
   7   6   0   99.39   10.00
   7   6   0   93.19    5.70
   7   6   0   93.49    5.10
   7   6   0   90.29    5.40
  -8  -6   0    7.10    2.40
  -8  -6   0    3.80    1.70
  -8  -6   0    4.70    3.30
   8   6   0    8.40    2.20
   8   6   0    4.10    1.60
   9   6   0   70.49    4.20
   9   6   0   73.09    4.60
   9   6   0   66.39    4.10
   9   6   0   66.29    3.60
   5  -7   0   12.80    1.30
   5  -7   0   13.20    2.40
   4  -7   0  104.19    6.50
   4  -7   0  114.99    6.80
   4  -7   0  117.99    7.60
   4  -7   0  114.69    7.30
   4  -7   0  118.79    5.30
   3  -7   0   -0.70    2.50
   3  -7   0    3.50    2.60
   3  -7   0    1.70    1.30
   3  -7   0    2.30    1.40
   3  -7   0   -3.00    2.30
   3  -7   0   -2.00    1.80
   3  -7   0    0.60    3.20
   3  -7   0    2.30    4.30
  -3   7   0    2.70    2.40
   2  -7   0    2.10    2.80
   2  -7   0    5.40    3.60
   2  -7   0    8.20    4.80
   2  -7   0    8.80    1.30
   2  -7   0    7.30    3.30
   2  -7   0    7.90    3.50
   2  -7   0    5.20    2.90
   2  -7   0    9.90    2.70
   2  -7   0    8.40    1.50
   2  -7   0    8.60    3.00
   2  -7   0    5.80    1.80
  -2   7   0    6.30    2.10
  -2   7   0   13.00    3.20
  -2   7   0   11.20    3.20
   1  -7   0   45.00    7.20
   1  -7   0   31.50    4.60
   1  -7   0   42.70    5.40
   1  -7   0   37.50    4.20
   1  -7   0   39.70    3.20
   1  -7   0   43.60    4.70
   1  -7   0   36.90    3.00
   1  -7   0   43.70    5.20
   1  -7   0   40.70    3.10
   1  -7   0   41.00    4.10
   1  -7   0   32.40    4.80
   1  -7   0   39.30    3.80
  -1   7   0   42.70    5.30
  -1   7   0   42.70    5.10
  -1   7   0   37.70    4.10
  -1   7   0   46.10    3.50
   0  -7   0   15.50    2.70
   0  -7   0   16.70    3.40
   0  -7   0   12.60    2.40
   0  -7   0    9.90    4.40
   0  -7   0   13.10    3.80
   0  -7   0   10.50    1.60
   0   7   0   16.40    3.40
   0   7   0   12.80    2.00
   0   7   0    6.10    2.00
   0   7   0   12.80    2.60
  -1  -7   0   31.80    3.10
  -1  -7   0   26.90    3.70
  -1  -7   0   29.70    7.30
  -1  -7   0   30.80    2.70
  -1  -7   0   24.10    2.10
   1   7   0   21.90    3.00
   1   7   0   22.00    2.50
   1   7   0   28.80    2.80
  -2  -7   0   18.70    7.20
  -2  -7   0   20.90    2.40
   2   7   0   20.30    2.20
   2   7   0   14.70    2.10
   2   7   0   17.10    2.30
   2   7   0   17.90    2.30
   2   7   0   15.60    2.10
  -3  -7   0  504.15   24.20
  -3  -7   0  511.85   21.50
  -3  -7   0  540.35   21.60
  -3  -7   0  560.84   21.90
   3   7   0  518.85   21.10
   3   7   0  519.45   21.40
   3   7   0  514.75   21.20
   3   7   0  457.35   24.60
   3   7   0  513.85   21.40
   3   7   0  493.45   21.40
  -4  -7   0  104.59    5.00
  -4  -7   0  104.59    6.60
  -4  -7   0  100.29    8.90
  -4  -7   0  105.39    6.10
  -4  -7   0  108.19    6.00
   4   7   0  104.79    5.70
   4   7   0  100.69    5.80
   4   7   0  101.79    5.70
   4   7   0  100.99    9.80
  -5  -7   0  574.74   24.20
  -5  -7   0  581.34   24.20
  -5  -7   0  563.34   26.20
  -5  -7   0  603.74   24.90
  -5  -7   0  585.74   24.00
   5   7   0  593.14   24.20
   5   7   0  580.74   23.80
   5   7   0  549.74   24.20
   5   7   0  567.24   24.10
   5   7   0  589.94   27.40
  -6  -7   0   76.39    5.10
  -6  -7   0   75.09    6.00
  -6  -7   0   80.79    5.40
   6   7   0   76.09    5.00
   6   7   0   86.39   10.00
   6   7   0   85.99    5.00
   6   7   0   61.59   11.00
   6   7   0   76.89    4.50
   6   7   0   90.49    5.40
  -7  -7   0   34.90    3.80
  -7  -7   0   36.20    4.40
  -7  -7   0   34.70    3.30
   7   7   0   38.50    7.00
   7   7   0   32.10    3.30
   7   7   0   32.20    2.80
   7   7   0   36.10    3.20
  -8  -7   0   52.69    4.20
  -8  -7   0   58.09    3.80
   8   7   0   55.49    3.50
   8   7   0   56.09    4.00
   8   7   0   57.89    4.40
   8   7   0   53.09    3.80
   8   7   0   36.40    5.50
   4  -8   0  218.28    8.90
   4  -8   0  221.98    9.60
   4  -8   0  198.48    9.70
   4  -8   0  221.48   10.20
   3  -8   0  150.68    8.40
   3  -8   0  157.78    8.20
   3  -8   0  161.58    9.20
   3  -8   0  158.48    7.00
   3  -8   0  162.68    8.40
   3  -8   0  172.78    6.90
   2  -8   0   10.50    3.00
   2  -8   0    7.70    1.50
   2  -8   0    7.30    2.30
   2  -8   0    7.50    2.50
   2  -8   0    9.10    1.80
   2  -8   0    7.40    2.70
   2  -8   0    7.50    3.50
  -2   8   0   10.30    2.00
  -2   8   0    6.70    2.00
   1  -8   0  214.18    9.10
   1  -8   0  194.78   11.80
   1  -8   0  204.58   10.50
   1  -8   0  211.38   10.90
   1  -8   0  202.78    9.60
   1  -8   0  207.48    9.10
  -1   8   0  200.78    9.60
  -1   8   0  236.88   11.70
   0  -8   0   49.70    4.30
   0  -8   0   56.09    5.60
   0  -8   0   40.80    3.20
   0  -8   0   45.50    5.50
   0  -8   0   48.10    3.70
   0  -8   0   34.40    4.10
   0   8   0   46.00    3.60
   0   8   0   39.80    3.60
   0   8   0   47.30    3.60
  -1  -8   0  258.37   13.30
  -1  -8   0  271.87   12.30
  -1  -8   0  260.37   12.70
  -1  -8   0  265.17   14.00
  -1  -8   0  277.67   16.10
  -1  -8   0  268.17   12.80
   1   8   0  269.67   12.20
   1   8   0  268.27   12.10
   1   8   0  279.97   12.10
   1   8   0  281.27   12.30
  -2  -8   0  689.73   30.90
  -2  -8   0  746.93   29.30
  -2  -8   0  710.13   29.90
  -2  -8   0  748.53   32.80
   2   8   0  684.63   29.60
   2   8   0  730.83   29.40
   2   8   0  736.33   29.60
   2   8   0  727.73   29.70
   2   8   0  704.53   29.60
  -3  -8   0  406.46   20.80
  -3  -8   0  395.26   17.40
  -3  -8   0  395.76   17.90
   3   8   0  418.86   20.70
   3   8   0  424.36   17.50
   3   8   0  406.16   17.20
   3   8   0  414.76   17.60
   3   8   0  409.16   17.50
   3   8   0  402.36   17.50
  -4  -8   0  505.85   21.40
  -4  -8   0  538.95   21.90
  -4  -8   0  506.05   24.50
  -4  -8   0  507.55   21.60
   4   8   0  513.25   21.50
   4   8   0  525.25   21.50
   4   8   0  497.75   24.50
   4   8   0  511.15   21.70
  -5  -8   0   30.70    3.40
  -5  -8   0   28.40    3.10
  -5  -8   0   33.80    3.40
  -5  -8   0   32.90    5.30
   5   8   0   36.40    3.10
   5   8   0   34.90    3.40
   5   8   0   32.70    6.40
   5   8   0   40.40    3.60
  -6  -8   0   32.30    3.40
  -6  -8   0   31.30    3.20
  -6  -8   0   26.20    2.90
   6   8   0   29.40    3.00
   6   8   0   35.70    2.90
   6   8   0   32.30    6.10
   6   8   0   26.60    2.80
  -7  -8   0    1.70    1.80
  -7  -8   0    2.80    1.60
  -7  -8   0    3.70    1.70
   7   8   0    3.00    1.60
   7   8   0    4.50    1.80
   7   8   0    2.90    1.60
   7   8   0    4.40    4.90
   8   8   0  216.08   12.00
   3  -9   0   36.10    3.20
   3  -9   0   32.40    2.60
   2  -9   0   36.60    3.10
   2  -9   0   43.30    2.60
   2  -9   0   39.70    3.30
   2  -9   0   37.00    3.80
   1  -9   0   65.69    4.80
   1  -9   0   74.39    5.70
   1  -9   0   60.69    5.60
   1  -9   0   67.19    4.20
   1  -9   0   72.39    6.30
   1  -9   0   76.39    5.30
   1  -9   0   62.99    3.00
   1  -9   0   71.19    3.10
  -1   9   0   66.09    4.10
  -1   9   0   69.79    4.40
   0  -9   0  174.68    8.90
   0  -9   0  189.68    9.40
   0  -9   0  204.18   10.60
   0   9   0  176.08    8.80
   0   9   0  177.88    8.60
   0   9   0  186.98    8.70
   0   9   0  194.58    8.90
  -1  -9   0  115.09    6.90
  -1  -9   0  121.69    9.90
  -1  -9   0  111.59    8.00
  -1  -9   0  120.39    6.10
   1   9   0  118.89    6.40
   1   9   0  116.49    6.20
   1   9   0  119.89    6.20
   1   9   0  109.69    6.30
  -2  -9   0  142.89   10.70
  -2  -9   0  140.29    7.20
  -2  -9   0  122.09    8.30
   2   9   0  131.19    7.00
   2   9   0  133.49    7.10
   2   9   0  134.89    6.90
   2   9   0  143.39    7.30
  -3  -9   0   45.30    8.30
  -3  -9   0   45.30    3.50
  -3  -9   0   48.00    4.10
  -3  -9   0   39.10    6.00
   3   9   0   44.60    3.40
   3   9   0   51.59    4.00
   3   9   0   39.70    3.60
   3   9   0   42.10    3.60
   3   9   0   43.00    3.50
  -4  -9   0   30.00    5.30
  -4  -9   0   31.90    3.30
  -4  -9   0   29.50    2.80
   4   9   0   36.40    3.30
   4   9   0   34.50    3.10
   4   9   0   30.70    2.90
  -5  -9   0    8.70    1.90
  -5  -9   0    9.90    3.70
  -5  -9   0    9.20    1.90
   5   9   0   11.30    1.90
   5   9   0    9.90    2.10
   5   9   0   11.60    4.70
   5   9   0   10.50    2.10
  -6  -9   0   22.90    2.40
  -6  -9   0   25.50    2.40
   6   9   0   35.30    2.80
   6   9   0   32.50    2.60
   6   9   0   32.60    5.50
   7   9   0    7.80    1.40
   7   9   0    4.60    3.80
   1 -10   0   10.50    2.00
   1 -10   0    7.70    1.40
   1 -10   0    7.60    1.10
   0 -10   0   62.89    3.80
   0 -10   0   61.99    4.70
   0 -10   0   66.49    4.70
   0 -10   0   62.89    4.60
   0 -10   0   61.89    3.60
  -1 -10   0   45.70    3.40
  -1 -10   0   50.59    5.90
  -1 -10   0   47.70    4.40
   1  10   0   47.80    4.00
  -2 -10   0  174.98   10.20
  -2 -10   0  170.68    7.50
  -2 -10   0  152.08    8.40
   2  10   0  181.98    7.80
   2  10   0  170.18    7.90
  -3 -10   0  174.28   10.50
  -3 -10   0  175.68    7.90
   3  10   0  183.48    8.30
   3  10   0  167.58    8.00
   3  10   0  177.68    8.00
  -4 -10   0  175.08   10.00
  -4 -10   0  175.28    8.00
  -5 -10   0  191.18    8.40
  -4 -10   1   70.69    3.80
  -3 -10   1  228.98    9.50
  -3 -10   1  220.68   11.50
  -2 -10   1    4.50    2.50
  -2 -10   1    0.90    0.90
  -1 -10   1   68.09    5.60
  -1 -10   1   61.59    4.10
   0 -10   1  124.39    6.00
   0 -10   1  103.39    5.40
   6   9  -1   50.89    3.20
   6   9  -1   50.69    5.70
   5   9  -1  391.56   16.70
   5   9  -1  395.86   16.50
   5   9  -1  417.26   16.40
  -5  -9   1  397.36   16.40
  -5  -9   1  405.76   18.00
  -5  -9   1  377.36   16.70
  -5  -9   1  388.06   16.50
   4   9  -1  123.29    6.20
   4   9  -1  123.89    6.00
   4   9  -1  115.29    6.10
  -4  -9   1  110.69   11.30
  -4  -9   1  129.59    9.20
  -4  -9   1  111.09    6.30
  -4  -9   1  118.49    5.80
   3   9  -1  106.79    5.40
   3   9  -1  103.49    5.60
   3   9  -1  106.19    5.60
   3   9  -1  107.89    5.80
   3   9  -1   97.79    5.70
  -3  -9   1  109.49    9.10
  -3  -9   1   94.39    5.80
   2   9  -1  143.49    7.30
   2   9  -1  147.59    7.40
   2   9  -1  163.48    7.70
   2   9  -1  141.79    7.60
   2   9  -1  161.68    7.60
  -2  -9   1  153.68   10.80
  -2  -9   1  163.08    7.60
   1   9  -1   32.10    3.10
   1   9  -1   43.20    3.60
   1   9  -1   33.80    3.00
  -1  -9   1   41.50    5.60
  -1  -9   1   39.10    3.10
  -1  -9   1   36.20    4.20
   0   9  -1   81.79    4.80
   0   9  -1   83.39    4.70
   0   9  -1   82.79    4.60
   0  -9   1   83.69    5.40
   0  -9   1   73.99    4.90
   0  -9   1   86.49    6.60
   0  -9   1   71.69    4.10
  -1   9  -1  204.18    9.90
  -1   9  -1  224.58   10.50
   1  -9   1  212.58    9.90
   1  -9   1  249.48   11.30
   1  -9   1  214.28    9.50
   1  -9   1  224.18   10.20
   1  -9   1  209.28   10.10
   1  -9   1  228.08   10.30
   2  -9   1    9.10    1.80
   2  -9   1    8.20    1.10
   2  -9   1    9.90    2.50
   7   8  -1   25.00    2.10
   7   8  -1   22.00    5.20
   6   8  -1  184.08   12.70
   6   8  -1  175.28    8.30
   6   8  -1  174.08    7.90
   6   8  -1  178.48    8.30
  -6  -8   1  174.98    8.30
  -6  -8   1  175.98    8.70
  -6  -8   1  183.88    8.40
   5   8  -1   31.90    3.00
   5   8  -1   32.40    6.50
   5   8  -1   31.90    3.00
   5   8  -1   28.00    2.70
  -5  -8   1   23.60    2.70
  -5  -8   1   30.70    3.30
  -5  -8   1   36.80    3.30
  -5  -8   1   27.00    4.70
   4   8  -1   57.09    4.30
   4   8  -1   45.60    6.90
   4   8  -1   50.49    4.00
   4   8  -1   58.59    4.30
  -4  -8   1   54.29    4.70
  -4  -8   1   45.90    6.10
  -4  -8   1   57.19    4.20
  -4  -8   1   44.80    4.00
   3   8  -1   38.40    3.40
   3   8  -1   38.80    3.40
   3   8  -1   36.90    3.10
   3   8  -1   36.00    3.20
   3   8  -1   37.50    3.30
  -3  -8   1   35.80    5.80
  -3  -8   1   34.40    3.50
  -3  -8   1   23.30    3.20
  -3  -8   1   31.80    3.20
   2   8  -1   23.30    2.90
   2   8  -1   22.00    2.70
   2   8  -1   20.90    2.70
   2   8  -1   31.60    3.10
   2   8  -1   25.10    2.80
  -2  -8   1   23.00    5.30
  -2  -8   1   39.00    9.80
  -2  -8   1   22.30    3.10
  -2  -8   1   23.20    2.60
   1   8  -1    2.00    1.90
   1   8  -1    4.00    2.00
   1   8  -1    4.70    1.80
   1   8  -1    3.10    2.00
  -1  -8   1    2.60    2.00
  -1  -8   1    4.00    4.20
  -1  -8   1    8.70    3.30
   0   8  -1  166.38    8.40
   0   8  -1  174.88    8.50
   0   8  -1  174.38    8.20
   0  -8   1  180.98    8.00
   0  -8   1  169.28    9.10
   0  -8   1  165.58   11.30
   0  -8   1  169.78    8.60
   0  -8   1  150.28   10.00
  -1   8  -1  116.49    6.20
  -1   8  -1  110.69    5.90
   1  -8   1  110.29    5.30
   1  -8   1   90.59    6.90
   1  -8   1  104.39    6.60
   1  -8   1  110.99    5.90
   1  -8   1  108.89    8.40
  -2   8  -1   50.29    3.90
   2  -8   1   50.49    4.50
   2  -8   1   58.19    4.00
   2  -8   1   49.60    3.70
   2  -8   1   52.79    3.80
   2  -8   1   35.70    3.90
   2  -8   1   48.30    5.20
   3  -8   1   25.40    1.90
   3  -8   1   20.70    2.80
   3  -8   1   21.30    3.50
   4  -8   1   38.20    3.50
   4  -8   1   31.50    2.70
   8   7  -1   11.40    1.70
   8   7  -1    9.00    4.30
   7   7  -1    3.80    1.50
   7   7  -1    5.60    1.70
   7   7  -1    5.10    5.10
   7   7  -1    3.90    1.70
  -7  -7   1    4.00    2.00
  -7  -7   1    1.10    1.70
  -7  -7   1    7.20    1.90
   6   7  -1   34.00    3.00
   6   7  -1   45.70    3.50
   6   7  -1   39.10    3.30
   6   7  -1   49.99    7.10
  -6  -7   1   35.70    3.40
  -6  -7   1   27.50    3.60
  -6  -7   1   46.60    3.70
   5   7  -1   20.40    2.40
   5   7  -1   21.20    7.30
   5   7  -1   16.30    2.40
   5   7  -1   17.40    2.60
   5   7  -1   17.20    5.70
  -5  -7   1   21.30    2.90
  -5  -7   1   17.00    1.90
  -5  -7   1   15.20    3.00
  -5  -7   1   14.60    4.00
  -5  -7   1   15.00    2.50
   4   7  -1  690.83   28.50
   4   7  -1  689.33   28.70
   4   7  -1  669.33   31.70
   4   7  -1  685.53   28.60
  -4  -7   1  706.63   28.80
  -4  -7   1  719.93   28.80
  -4  -7   1  693.03   31.30
  -4  -7   1  741.73   29.50
   3   7  -1    4.50    1.80
   3   7  -1    3.90    1.80
   3   7  -1    5.00    1.70
   3   7  -1    9.60    1.90
   3   7  -1    5.70    1.70
   3   7  -1    2.70    4.50
  -3  -7   1    4.10    2.00
  -3  -7   1    7.30    2.80
  -3  -7   1    3.30    3.80
  -3  -7   1    7.70    2.50
  -3  -7   1    4.80    2.00
   2   7  -1  169.48    8.40
   2   7  -1  177.88    8.40
   2   7  -1  176.48    8.50
   2   7  -1  176.88    8.20
   2   7  -1  178.78    8.40
  -2  -7   1  167.48   16.70
  -2  -7   1  183.58   11.60
  -2  -7   1  174.98    8.90
  -2  -7   1  179.18    8.50
   1   7  -1   51.29    3.90
   1   7  -1   52.09    3.80
   1   7  -1   53.39    4.00
   1   7  -1   44.60    6.10
   1   7  -1   53.19    3.90
  -1  -7   1   52.49    9.00
  -1  -7   1   51.59    6.40
  -1  -7   1   56.59    4.40
  -1  -7   1   66.39   10.00
  -1  -7   1   51.49    5.50
   0   7  -1   25.00    4.10
   0   7  -1   18.70    2.50
   0   7  -1   20.20    2.50
   0   7  -1   24.20    3.30
   0   7  -1   23.40    3.20
   0   7  -1   20.90    2.50
   0  -7   1   25.50    3.40
   0  -7   1   27.00    2.80
   0  -7   1   24.90    3.10
   0  -7   1   20.40    2.10
   0  -7   1   25.00    3.70
   0  -7   1   38.50    4.80
  -1   7  -1   55.99    4.80
  -1   7  -1   48.50    5.40
  -1   7  -1   49.50    4.10
  -1   7  -1   52.89    3.90
  -1   7  -1   58.29    6.00
   1  -7   1   46.90    3.30
   1  -7   1   48.30    4.60
   1  -7   1   54.69    3.60
   1  -7   1   56.29    5.90
   1  -7   1   58.69    4.80
   1  -7   1   46.30    3.80
   1  -7   1   35.80    5.10
   1  -7   1   52.19    5.70
  -2   7  -1  623.04   25.90
  -2   7  -1  593.74   25.90
  -2   7  -1  535.85   23.50
  -2   7  -1  608.14   23.90
   2  -7   1  571.94   23.00
   2  -7   1  587.64   24.30
   2  -7   1  565.14   23.40
   2  -7   1  548.75   25.70
   2  -7   1  530.05   25.00
   2  -7   1  581.34   22.80
   2  -7   1  556.84   24.60
   2  -7   1  558.94   25.80
   2  -7   1  568.74   23.10
   3  -7   1   31.30    2.30
   3  -7   1   30.50    2.40
   3  -7   1   20.30    3.50
   3  -7   1   35.10    4.90
   3  -7   1   26.20    3.60
   4  -7   1  460.35   19.10
   4  -7   1  470.75   20.40
   4  -7   1  498.65   21.20
   5  -7   1  102.59    5.50
   8   6  -1   52.79    3.60
   8   6  -1   57.29    4.00
  -8  -6   1   60.59    4.30
  -8  -6   1   57.69    3.80
   7   6  -1   92.49   10.20
   7   6  -1   85.89    4.90
   7   6  -1   94.79    5.60
   7   6  -1   96.19    5.30
  -7  -6   1   97.89    7.30
  -7  -6   1   92.49    5.50
  -7  -6   1   95.09    6.30
   6   6  -1  279.57   12.50
   6   6  -1  253.57   12.00
   6   6  -1  271.87   12.30
   6   6  -1  280.37   12.30
   6   6  -1  268.27   15.70
   6   6  -1  263.77   19.20
  -6  -6   1  298.17   14.20
  -6  -6   1  291.17   12.60
  -6  -6   1  299.37   13.50
   5   6  -1  642.14   25.60
   5   6  -1  620.94   28.80
   5   6  -1  589.04   33.30
   5   6  -1  617.04   25.90
   5   6  -1  629.04   25.90
   5   6  -1  655.03   49.50
  -5  -6   1  665.73   27.50
  -5  -6   1  544.35   30.90
  -5  -6   1  642.04   26.10
  -5  -6   1  632.54   26.90
  -5  -6   1  675.53   26.10
   4   6  -1  663.13   27.60
   4   6  -1  663.23   27.60
   4   6  -1  671.43   27.80
  -4  -6   1  697.53   28.00
  -4  -6   1  687.63   27.90
  -4  -6   1  704.73   27.80
  -4  -6   1  669.73   28.70
   3   6  -1  155.58    7.40
   3   6  -1  156.88    7.50
   3   6  -1  154.08    7.50
   3   6  -1  155.38    7.20
   3   6  -1  160.68    7.50
  -3  -6   1  164.28    7.80
  -3  -6   1  156.18    7.60
  -3  -6   1  159.38    8.50
  -3  -6   1  160.18    7.00
   2   6  -1   26.40    2.30
   2   6  -1   26.40    2.40
   2   6  -1   22.30    2.30
   2   6  -1   28.30    2.50
   2   6  -1   23.50    2.30
  -2  -6   1   35.80    5.10
  -2  -6   1   28.70    2.60
   1   6  -1   16.70    2.00
   1   6  -1   17.30    2.40
   1   6  -1   16.60    1.90
  -1  -6   1   18.70    6.20
  -1  -6   1   21.50    2.20
   0   6  -1   88.59    6.10
   0   6  -1   96.29    5.00
   0   6  -1   96.39    5.10
   0   6  -1  104.69    7.10
   0   6  -1   92.49    5.80
   0   6  -1   96.39    6.90
   0  -6   1  101.99    4.70
   0  -6   1  102.69    6.30
   0  -6   1   97.09    9.30
   0  -6   1   92.59    5.70
  -1   6  -1  298.07   14.70
  -1   6  -1  279.27   13.30
  -1   6  -1  295.17   14.50
   1  -6   1  296.17   14.20
   1  -6   1  279.27   13.10
   1  -6   1  304.77   12.20
   1  -6   1  301.27   13.20
  -2   6  -1  430.06   18.40
  -2   6  -1  466.55   19.30
  -2   6  -1  470.55   20.20
  -2   6  -1  447.26   20.50
   2  -6   1  410.06   19.70
   2  -6   1  458.65   18.00
   2  -6   1  443.06   19.00
   2  -6   1  454.35   19.20
   2  -6   1  444.46   19.60
   2  -6   1  466.25   18.00
   2  -6   1  378.16   22.90
  -3   6  -1   16.90    3.10
  -3   6  -1   17.10    2.60
  -3   6  -1   17.30    3.30
   3  -6   1   13.50    5.00
   3  -6   1   15.30    3.10
   3  -6   1   20.90    3.10
   3  -6   1   19.00    2.00
   3  -6   1   15.80    1.80
   3  -6   1   17.80    2.50
   3  -6   1   22.50    4.50
   3  -6   1   20.50    3.20
   3  -6   1   17.80    2.70
  -4   6  -1    4.50    2.40
   4  -6   1    1.40    2.60
   4  -6   1    3.90    2.70
   4  -6   1    2.80    3.40
   4  -6   1    4.70    1.30
   4  -6   1    3.60    1.10
   4  -6   1    2.70    1.70
   4  -6   1    7.50    2.70
   4  -6   1    2.00    3.90
   5  -6   1    3.30    2.30
   5  -6   1   -2.80    2.10
   6  -6   1   85.19    5.00
   9   5  -1    3.90    1.00
   9   5  -1    2.10    1.50
   8   5  -1   44.60    3.80
   8   5  -1   38.60    3.00
   8   5  -1   38.80    3.20
   8   5  -1   31.30    2.50
  -8  -5   1   43.20    3.70
  -8  -5   1   31.50    2.80
  -8  -5   1   34.90    4.20
   7   5  -1  117.09   16.30
   7   5  -1  109.29    5.80
   7   5  -1   97.09    6.10
   7   5  -1  101.69    5.30
  -7  -5   1  101.09    7.60
  -7  -5   1  111.69    5.90
  -7  -5   1  109.09    6.80
   6   5  -1   68.29   10.20
   6   5  -1   60.49    8.20
   6   5  -1   68.39    4.70
   6   5  -1   69.49    4.20
   6   5  -1   59.89   11.30
   6   5  -1   61.39    4.20
  -6  -5   1   70.19    4.60
  -6  -5   1   64.19    5.30
  -6  -5   1   64.59    6.10
   5   5  -1   16.60    8.50
   5   5  -1    9.60    1.50
   5   5  -1   11.00    5.60
  -5  -5   1    8.30    2.00
  -5  -5   1    9.40    2.60
   4   5  -1    2.20    1.20
   4   5  -1    4.30    1.50
   4   5  -1   10.30    1.50
  -4  -5   1    1.90    1.40
  -4  -5   1    2.60    1.50
  -4  -5   1    2.90    2.00
  -4  -5   1    3.80    1.50
   3   5  -1  729.83   32.00
  -3  -5   1  743.33   30.20
  -3  -5   1  765.62   32.00
   2   5  -1  227.18   11.50
  -2  -5   1  234.68    9.60
  -2  -5   1  220.68   11.30
   1   5  -1 1349.47   52.39
   1   5  -1 1278.07   54.09
   1   5  -1 1255.27   53.49
  -1  -5   1 1349.16   53.69
  -1  -5   1 1321.87   59.19
  -1  -5   1 1287.37   52.99
   0   5  -1  378.36   17.70
   0   5  -1  374.36   17.40
   0   5  -1  367.76   18.00
   0   5  -1  368.26   16.50
   0  -5   1  418.36   17.00
   0  -5   1  371.76   17.10
   0  -5   1  418.26   16.70
   0  -5   1  413.06   21.60
  -1   5  -1  105.49    6.40
  -1   5  -1   96.49    6.30
  -1   5  -1  110.49    5.60
   1  -5   1   98.69    5.80
   1  -5   1  108.09    5.50
   1  -5   1  106.19    6.10
   1  -5   1  117.99    6.40
   1  -5   1   96.29    8.30
  -2   5  -1  359.06   15.00
  -2   5  -1  348.47   15.90
  -2   5  -1  357.66   15.60
   2  -5   1  349.77   15.60
   2  -5   1  350.66   14.80
   2  -5   1  358.36   19.00
   2  -5   1  371.06   16.10
   2  -5   1  346.07   15.40
   2  -5   1  307.67   15.40
   2  -5   1  328.27   18.70
  -3   5  -1  312.37   13.90
  -3   5  -1  303.87   13.90
  -3   5  -1  291.57   13.10
   3  -5   1  299.97   13.40
   3  -5   1  299.97   13.50
   3  -5   1  279.97   15.90
   3  -5   1  279.17   17.40
   3  -5   1  307.97   12.80
  -4   5  -1   34.70    2.90
  -4   5  -1   35.10    3.60
  -4   5  -1   36.50    3.10
   4  -5   1   34.80    2.80
   4  -5   1   31.10    3.50
   4  -5   1   35.20    3.70
   4  -5   1   28.30    3.70
   4  -5   1   33.40    2.40
   4  -5   1   30.40    4.20
   4  -5   1   32.40    3.20
   4  -5   1   34.50    4.90
   4  -5   1   31.00    6.60
  -5   5  -1  560.34   23.30
   5  -5   1  543.05   24.30
   5  -5   1  573.04   23.80
   5  -5   1  506.55   28.20
   5  -5   1  575.24   23.70
   5  -5   1  543.75   23.90
   6  -5   1   88.89    5.90
   6  -5   1   83.79    6.20
   6  -5   1   82.19    6.00
   7  -5   1   40.10    3.50
   9   4  -1  175.38    7.30
   9   4  -1  167.88    8.10
   8   4  -1   68.79    3.70
   8   4  -1   66.59    5.70
   8   4  -1   66.89    3.90
   8   4  -1   68.39    4.30
   8   4  -1   66.29    4.90
  -8  -4   1   67.59    6.00
   7   4  -1  315.67   13.80
   7   4  -1  316.27   12.90
   7   4  -1  309.77   13.40
   7   4  -1  307.97   19.30
   7   4  -1  327.67   16.20
   7   4  -1  283.97   14.60
  -7  -4   1  301.67   14.10
  -7  -4   1  303.47   14.20
  -7  -4   1  314.97   15.30
   6   4  -1   46.20    3.30
   6   4  -1   48.80    8.20
   6   4  -1   46.80    3.40
  -6  -4   1   43.90    3.60
  -6  -4   1   50.79    4.40
  -6  -4   1   43.40    4.10
   5   4  -1  733.23   43.40
   5   4  -1  823.42   37.40
   5   4  -1  790.92   31.30
   5   4  -1  799.92   31.00
  -5  -4   1  798.32   31.90
  -5  -4   1  737.43   32.00
  -5  -4   1  765.32   31.40
  -5  -4   1  763.02   31.40
   4   4  -1 1880.61   84.69
   4   4  -1 1766.12   73.59
   4   4  -1 1893.51   84.99
  -4  -4   1 1739.03   73.89
   3   4  -1 1991.30   83.39
  -3  -4   1 2184.68   83.69
  -3  -4   1 2067.89   83.39
   2   4  -1 2201.08   93.59
   2   4  -1 2467.35   93.19
  -2  -4   1 2343.77   92.99
   1   4  -1  215.48   10.60
   1   4  -1  219.58    9.30
   1   4  -1  187.58   10.20
   1   4  -1  214.98   10.10
  -1  -4   1  218.58   10.00
  -1  -4   1  212.78   14.00
  -1  -4   1  222.48    8.80
  -1  -4   1  207.78    8.60
  -1  -4   1  195.48    9.50
   0   4  -1 1977.60   84.49
   0   4  -1 2133.19   83.69
   0   4  -1 2209.18   85.09
   0   4  -1 2142.29   84.69
   0  -4   1 2130.89   88.29
   0  -4   1 2177.38   83.89
   0  -4   1 2110.19   84.29
  -1   4  -1  325.07   14.70
  -1   4  -1  360.66   15.20
  -1   4  -1  343.67   14.00
  -1   4  -1  327.07   14.50
   1  -4   1  367.06   14.50
   1  -4   1  313.37   15.90
   1  -4   1  301.87   16.30
   1  -4   1  339.37   17.10
   1  -4   1  339.67   14.00
   1  -4   1  319.27   15.50
   1  -4   1  342.67   14.40
  -2   4  -1 1631.04   64.19
  -2   4  -1 1626.64   63.89
  -2   4  -1 1605.64   63.19
  -2   4  -1 1569.24   63.49
   2  -4   1 1608.04   62.99
   2  -4   1 1640.34   66.59
   2  -4   1 1552.34   63.59
   2  -4   1 1682.93   64.09
   2  -4   1 1466.25   66.39
  -3   4  -1  276.27   12.20
  -3   4  -1  281.97   11.60
  -3   4  -1  276.07   11.90
   3  -4   1  256.57   13.80
   3  -4   1  272.17   13.80
   3  -4   1  277.47   12.00
   3  -4   1  251.87   15.30
  -4   4  -1  284.37   12.60
  -4   4  -1  291.67   12.40
   4  -4   1  287.57   12.30
   4  -4   1  282.97   13.10
   4  -4   1  294.87   12.80
   4  -4   1  267.17   17.20
  -5   4  -1   88.99    4.80
  -5   4  -1   86.89    4.50
   5  -4   1   82.09    5.90
   5  -4   1   72.99    9.40
   5  -4   1   84.69    6.50
   5  -4   1   76.09    6.40
   5  -4   1   70.19    8.30
   5  -4   1   85.89    6.00
   6  -4   1  375.26   19.40
   6  -4   1  336.07   17.00
   6  -4   1  392.66   16.60
   6  -4   1  364.56   17.00
   6  -4   1  365.16   16.70
   6  -4   1  358.16   17.00
   7  -4   1   27.50    3.20
   7  -4   1   25.30    3.30
   7  -4   1   20.70    3.20
   7  -4   1   25.00    3.30
   7  -4   1   24.10    3.50
   8  -4   1   43.90    3.40
   9   3  -1  201.98    9.50
   9   3  -1  208.78    8.50
   8   3  -1   13.10    2.10
   8   3  -1    8.20    2.20
   8   3  -1    6.80    2.30
   8   3  -1    9.00    1.50
   8   3  -1   10.30    3.00
  -8  -3   1    8.00    2.80
   7   3  -1   47.70    3.70
   7   3  -1   52.49    8.20
   7   3  -1   56.29    3.60
   7   3  -1   49.20    5.40
   7   3  -1   53.59    3.40
   7   3  -1   48.70    4.40
  -7  -3   1   52.39    4.60
  -7  -3   1   51.09    4.80
   6   3  -1 1213.88   47.40
   6   3  -1 1270.57   52.99
  -6  -3   1 1115.59   47.90
  -6  -3   1 1202.98   48.70
  -6  -3   1 1139.19   47.80
   5   3  -1    7.50    2.20
   5   3  -1   11.10    4.30
   5   3  -1    9.80    4.90
  -5  -3   1    9.90    1.90
  -5  -3   1   10.30    2.00
   4   3  -1  938.21   47.30
   4   3  -1  924.81   47.00
   4   3  -1  945.61   39.40
  -4  -3   1  974.00   39.60
  -4  -3   1  956.50   38.20
  -4  -3   1  970.30   38.70
   3   3  -1  169.88    8.50
   3   3  -1  165.38   14.10
  -3  -3   1  161.58    8.30
  -3  -3   1  163.08    7.50
  -3  -3   1  176.88    8.60
   2   3  -1  179.48    8.20
   2   3  -1  162.98    8.60
  -2  -3   1  171.88    8.20
  -2  -3   1  162.78    8.20
   1   3  -1  377.86   15.30
   1   3  -1  372.16   15.80
   1   3  -1  356.86   14.60
  -1  -3   1  365.86   15.20
  -1  -3   1  351.06   18.60
  -1  -3   1  297.97   14.70
  -1  -3   1  369.16   15.30
   0   3  -1  126.09    6.50
   0   3  -1  123.89    6.10
   0   3  -1  123.09    5.60
   0  -3   1  133.39    6.10
   0  -3   1  119.59    5.80
   0  -3   1  133.79    8.70
  -1   3  -1    2.60    0.70
  -1   3  -1    2.80    0.80
  -1   3  -1    2.70    0.90
  -1   3  -1    4.90    1.30
   1  -3   1    5.30    1.60
   1  -3   1    3.40    1.80
   1  -3   1    6.70    1.10
   1  -3   1    5.00    0.80
   1  -3   1    3.50    1.60
   1  -3   1    3.50    0.90
  -2   3  -1   19.80    2.00
  -2   3  -1   16.70    1.70
  -2   3  -1   16.80    1.40
   2  -3   1   15.70    3.00
   2  -3   1   19.80    2.90
   2  -3   1   17.20    1.60
   2  -3   1   21.20    2.70
   2  -3   1   19.90    1.70
  -3   3  -1   40.90    2.60
  -3   3  -1   43.30    2.80
   3  -3   1   36.20    4.80
   3  -3   1   42.50    3.70
   3  -3   1   47.10    2.70
   3  -3   1   46.30    3.60
   3  -3   1   50.09    3.50
   4  -3   1    4.40    1.80
   4  -3   1    4.80    3.10
   4  -3   1    7.90    1.10
   5  -3   1   16.80    2.80
   5  -3   1   16.10    5.00
   6  -3   1  250.97   12.40
   6  -3   1  246.18   12.80
   6  -3   1  242.78   12.90
   6  -3   1  262.47   12.80
   6  -3   1  266.17   12.60
   6  -3   1  256.47   14.60
   7  -3   1    2.00    2.30
   7  -3   1    5.30    2.60
   7  -3   1   -0.80    2.50
   7  -3   1    1.30    3.50
   7  -3   1    4.30    2.70
   7  -3   1    3.00    2.60
   8  -3   1   45.30    4.10
   8  -3   1   42.90    4.10
   8  -3   1   49.40    5.70
   8  -3   1   43.30    4.10
   8  -3   1   45.00    4.50
   9   2  -1  116.89    6.20
   8   2  -1  174.18    7.70
   8   2  -1  185.38    9.00
   8   2  -1  181.08    9.60
   7   2  -1    5.80    1.00
   7   2  -1    9.40    1.90
   7   2  -1    7.00    2.50
   7   2  -1    7.40    2.30
   7   2  -1    8.60    2.30
   7   2  -1    7.20    1.40
   7   2  -1    5.90    1.20
   7   2  -1    5.60    4.50
  -7  -2   1    7.60    2.20
  -7  -2   1    7.10    2.30
  -7  -2   1    6.10    2.80
  -7  -2   1    5.80    2.00
   6   2  -1   10.20    2.60
   6   2  -1   13.20    2.40
   6   2  -1   10.80    1.50
   6   2  -1   13.70    4.70
   6   2  -1   17.00    1.90
  -6  -2   1   10.30    2.20
  -6  -2   1   11.40    2.10
   5   2  -1   92.69    5.40
   5   2  -1   93.49    5.80
   5   2  -1   93.89    8.20
  -5  -2   1   91.39    5.30
  -5  -2   1   88.89    4.80
   4   2  -1  124.59    6.50
   4   2  -1  134.09    6.90
   4   2  -1  133.49    8.70
   4   2  -1  125.89   10.90
  -4  -2   1  127.89    6.30
  -4  -2   1  129.89    6.00
  -4  -2   1  134.39    7.20
   3   2  -1 1990.30   83.49
   3   2  -1 2232.08   90.09
  -3  -2   1 2173.98   83.79
  -3  -2   1 2049.70   82.79
  -3  -2   1 2105.49   83.09
   2   2  -1 1541.85   63.89
   2   2  -1 1655.53   63.59
  -2  -2   1 1635.04   63.59
  -2  -2   1 1576.64   63.59
   1   2  -1 3176.18  117.49
   1   2  -1 2836.32  117.79
  -1  -2   1 3099.79  117.49
  -1  -2   1 2860.71  117.49
   0   2  -1  959.90   37.60
   0   2  -1  988.80   37.30
   0  -2   1  860.41   37.10
   0  -2   1  984.70   37.30
   0  -2   1  895.31   37.30
  -1   2  -1  372.26   14.50
  -1   2  -1  305.17   14.10
   1  -2   1  364.46   14.20
   1  -2   1  326.27   15.20
   1  -2   1  338.37   15.30
   1  -2   1  379.16   15.50
  -2   2  -1 1295.47   50.39
   2  -2   1 1262.47   51.29
   2  -2   1 1289.97   50.09
   2  -2   1 1301.27   50.09
   2  -2   1 1224.18   51.09
  -3   2  -1 1400.36   53.49
   3  -2   1 1349.47   53.89
   3  -2   1 1357.06   55.99
   3  -2   1 1348.97   53.99
   3  -2   1 1275.27   53.19
   3  -2   1 1418.46   53.29
   4  -2   1  350.96   17.60
   4  -2   1  346.27   19.00
   5  -2   1 1652.53   65.19
   5  -2   1 1596.74   68.59
   6  -2   1  299.47   13.50
   6  -2   1  286.47   13.70
   6  -2   1  278.27   14.90
   6  -2   1  279.77   13.60
   6  -2   1  273.47   14.00
   7  -2   1  587.34   26.20
   7  -2   1  577.04   27.10
   7  -2   1  573.44   25.30
   7  -2   1  584.84   25.70
   7  -2   1  608.54   25.50
   7  -2   1  613.84   25.80
   8  -2   1    1.10    2.20
   8  -2   1   -2.20    2.40
   8  -2   1   -0.30    2.30
   8  -2   1    3.30    3.10
   8  -2   1    1.30    2.10
   9  -2   1  193.98    9.20
   9  -2   1  184.68    9.90
   9   1  -1  169.18    8.10
   8   1  -1  111.49    4.90
   8   1  -1  111.29    6.30
   8   1  -1  118.69    7.90
   8   1  -1  116.39    6.50
   7   1  -1   59.49    4.80
   7   1  -1   53.99    3.10
   7   1  -1   58.89    6.00
   7   1  -1   52.39    3.80
   7   1  -1   53.09    4.50
   7   1  -1   54.89    8.50
  -7  -1   1   60.69    4.30
  -7  -1   1   50.19    4.50
   6   1  -1   20.90    2.80
   6   1  -1   21.00    5.20
   6   1  -1   15.60    3.40
   6   1  -1   14.50    1.40
   6   1  -1   14.90    1.90
   6   1  -1   15.40    2.30
  -6  -1   1   19.30    2.20
  -6  -1   1   18.20    2.50
   5   1  -1 2265.77   85.39
   5   1  -1 2138.39   84.49
   5   1  -1 2090.39   82.09
   5   1  -1 2220.68   82.39
  -5  -1   1 1915.81   82.89
  -5  -1   1 1930.81   81.49
  -5  -1   1 1984.30   81.89
  -5  -1   1 2057.69   81.99
   4   1  -1   11.60    1.50
   4   1  -1    8.90    1.00
   4   1  -1   10.90    1.60
   4   1  -1    7.40    2.10
   4   1  -1   10.00    2.80
  -4  -1   1    8.90    1.10
  -4  -1   1    7.40    1.50
  -4  -1   1    8.60    1.20
  -4  -1   1   11.10    1.40
   3   1  -1 3345.37  133.39
   3   1  -1 3565.94  138.09
   3   1  -1 3375.86  134.19
  -3  -1   1 3498.95  134.39
  -3  -1   1 3388.06  133.79
  -3  -1   1 3279.17  133.79
  -3  -1   1 3488.35  133.89
   2   1  -1  230.48   10.50
   2   1  -1  255.87   10.30
  -2  -1   1  234.28   10.20
  -2  -1   1  242.48   10.30
   1   1  -1 4610.54  172.38
   1   1  -1 4177.08  170.88
  -1  -1   1 4392.66  172.08
  -1  -1   1 4299.07  170.68
   0   1  -1  137.19    5.70
   0   1  -1  130.99    5.90
   0  -1   1  130.49    5.80
   0  -1   1  140.19    5.80
  -1   1  -1  124.89    5.30
  -1   1  -1  118.49    5.30
   1  -1   1  128.29    5.20
  -2   1  -1  127.89    5.50
  -2   1  -1  134.39    5.60
   2  -1   1  134.09    5.40
   2  -1   1  132.09    5.90
   2  -1   1  139.29    6.00
   3  -1   1  803.22   34.30
   4  -1   1   78.19    6.90
   4  -1   1   86.99    6.10
   5  -1   1 1145.69   49.00
   5  -1   1 1161.88   50.49
   6  -1   1  109.69    6.60
   6  -1   1  118.79   11.30
   7  -1   1   15.60    6.10
   7  -1   1   15.00    3.00
   7  -1   1   16.90    3.10
   7  -1   1   11.40    3.40
   7  -1   1   16.90    3.20
   7  -1   1   18.10    3.90
   7  -1   1   16.50    3.10
   8  -1   1   55.69    6.50
   8  -1   1   70.59    5.80
   8  -1   1   57.79    5.50
   8  -1   1   55.09    4.90
   8  -1   1   68.29    6.20
   9  -1   1    2.70    2.10
   9  -1   1    3.00    2.60
   9   0  -1   69.59    5.40
   8   0  -1   38.80    3.70
   8   0  -1   42.80    5.10
   7   0  -1   36.10    3.50
   7   0  -1   41.50    4.20
   7   0  -1   41.80    5.00
   7   0  -1   41.40    3.70
   7   0  -1   47.30    7.90
   7   0  -1   37.10    2.20
  -7   0   1   35.00    3.60
   6   0  -1  191.68   10.10
   6   0  -1  221.78   13.60
   6   0  -1  209.88    9.60
   6   0  -1  202.98    8.50
   6   0  -1  184.88   11.00
   6   0  -1  198.48    9.00
  -6   0   1  194.58    9.20
  -6   0   1  200.18    9.30
   5   0  -1  190.38   11.20
   5   0  -1  168.28    7.70
   5   0  -1  180.18    9.30
   5   0  -1  185.88    8.10
   5   0  -1  155.78    9.70
  -5   0   1  165.58    7.70
  -5   0   1  172.28    7.60
  -5   0   1  145.19    8.20
   4   0  -1  670.83   28.00
   4   0  -1  665.73   26.70
   4   0  -1  722.43   29.10
   4   0  -1  631.04   28.50
  -4   0   1  655.03   26.40
  -4   0   1  634.04   27.10
  -4   0   1  636.44   26.50
  -4   0   1  695.43   26.60
   2   0  -1  769.22   30.20
   2   0  -1  776.22   31.10
   2   0  -1  777.12   31.80
  -2   0   1  763.02   30.30
  -2   0   1  709.03   30.20
  -2   0   1  776.02   30.40
   1   0  -1 3364.66  126.49
   1   0  -1 3275.87  126.59
  -1   0   1 3343.27  128.19
  -1   0   1 2973.80  126.49
   0   0  -1  409.16   16.90
   0   0  -1  439.26   16.80
   0   0   1  423.96   16.90
  -1   0  -1 2664.43  108.49
  -1   0  -1 2900.91  109.19
   1   0   1 2817.92  108.39
   1   0   1 2726.33  108.89
  -2   0  -1   11.00    0.80
  -2   0  -1   10.40    0.80
   2   0   1   12.00    0.90
   2   0   1   10.80    1.20
   2   0   1    9.70    1.10
  -3   0  -1  136.59    5.70
   3   0   1  143.09    5.70
   3   0   1  129.59    6.20
   3   0   1  128.89    6.20
  -4   0  -1   50.69    2.80
   4   0   1   53.09    2.60
   4   0   1   55.19    4.30
   4   0   1   54.89    3.20
   4   0   1   52.79    3.50
   4   0   1   53.49    5.20
   4   0   1   49.50    2.50
   5   0   1   18.50    4.40
   5   0   1   12.30    1.40
   5   0   1   12.70    1.30
  -6   0  -1  402.16   16.80
  -6   0  -1  427.96   16.70
  -6   0  -1  401.06   16.90
   6   0   1  415.26   17.80
   6   0   1  414.16   16.60
   6   0   1  405.66   16.60
   6   0   1  428.66   22.10
   6   0   1  394.46   16.90
  -7   0  -1  321.17   15.00
  -7   0  -1  337.37   14.90
   7   0   1  375.96   16.80
   7   0   1  371.76   16.10
   7   0   1  348.37   17.10
   7   0   1  354.86   15.90
   7   0   1  343.57   16.10
   7   0   1  359.56   16.00
   7   0   1  372.46   21.30
   8   0   1  140.69    8.60
   8   0   1  147.09    9.80
   8   0   1  150.68    9.10
   9   0   1    6.30    2.90
   9   0   1    8.10    2.70
   9  -1  -1    7.10    2.30
   8  -1  -1   31.60    4.50
   8  -1  -1   32.30    3.90
   7  -1  -1  182.08    9.00
   7  -1  -1  187.68    9.70
   7  -1  -1  197.68   11.00
   7  -1  -1  182.58    9.90
   7  -1  -1  196.78   10.00
   7  -1  -1  173.08    9.70
  -7   1   1  156.68    8.70
   6  -1  -1    6.80    1.30
   6  -1  -1    6.50    4.50
   6  -1  -1    8.40    2.40
   6  -1  -1    9.10    1.60
  -6   1   1    6.90    1.40
  -6   1   1    8.60    1.60
   5  -1  -1  569.64   25.10
   5  -1  -1  503.05   22.50
   5  -1  -1  602.34   26.20
   5  -1  -1  510.45   22.80
   5  -1  -1  521.95   21.80
  -5   1   1  526.85   21.80
  -5   1   1  536.85   21.70
  -5   1   1  541.25   21.60
   4  -1  -1 2751.72   98.99
   4  -1  -1 2404.86   96.19
   4  -1  -1 2378.36   97.69
   4  -1  -1 2612.84   99.29
   4  -1  -1 2441.46   97.29
  -4   1   1 2154.88   96.39
   3  -1  -1  182.68    8.50
   3  -1  -1  183.98    7.60
   3  -1  -1  175.98    7.50
   3  -1  -1  191.18    8.80
  -3   1   1  176.58    7.80
   2  -1  -1 3683.53  151.78
   2  -1  -1 4006.70  151.18
   2  -1  -1 4068.39  152.08
  -2   1   1 3824.02  151.28
  -2   1   1 3777.22  151.28
   1  -1  -1  171.68    7.20
  -1   1   1  179.28    7.30
  -1   1   1  174.08    7.40
   0  -1  -1 5147.89  208.18
   0  -1  -1 5940.71  208.88
   0   1   1 4833.82  207.28
   0   1   1 5288.77  209.88
  -1  -1  -1  170.08    6.80
  -1  -1  -1  166.88    6.80
   1   1   1  166.78    6.80
   1   1   1  146.49    7.00
  -2  -1  -1 1122.59   41.50
  -2  -1  -1 1025.80   41.60
  -2  -1  -1 1029.80   41.50
   2   1   1 1030.30   41.50
   2   1   1 1039.90   41.40
  -3  -1  -1   80.89    3.50
  -3  -1  -1   87.69    4.10
   3   1   1   85.49    4.90
   3   1   1   86.09    4.10
   3   1   1   81.99    4.80
  -4  -1  -1  294.27   11.30
  -4  -1  -1  285.47   11.10
  -4  -1  -1  267.47   11.50
  -4  -1  -1  272.07   11.20
  -4  -1  -1  268.37   11.80
   4   1   1  265.17   13.00
   4   1   1  273.67   13.90
   4   1   1  270.67   11.60
   4   1   1  283.27   11.80
   4   1   1  282.77   12.90
  -5  -1  -1   19.70    1.50
  -5  -1  -1   16.90    1.60
  -5  -1  -1   17.60    2.20
  -5  -1  -1   20.90    1.80
  -5  -1  -1   19.30    1.70
   5   1   1   19.50    1.90
   5   1   1   16.50    1.90
   5   1   1   25.20    3.00
   5   1   1   20.90    3.10
   5   1   1   18.60    4.00
  -6  -1  -1 2006.00   79.89
  -6  -1  -1 2059.49   80.09
   6   1   1 2056.59   81.29
   6   1   1 2023.80   80.09
   6   1   1 2118.69   84.79
   6   1   1 2198.88   79.99
   6   1   1 1712.33   82.09
  -7  -1  -1   10.00    1.90
  -7  -1  -1   11.80    1.90
   7   1   1   12.00    2.50
   7   1   1    9.60    3.10
   7   1   1    7.10    2.00
   7   1   1   13.20    5.20
   7   1   1   10.90    1.80
   7   1   1   12.30    3.00
  -8  -1  -1  111.59    7.00
   8   1   1  144.49    8.30
   8   1   1  136.09    8.80
   8   1   1  130.59    8.20
   8   1   1  145.19   12.70
   9   1   1   61.49    5.30
   9   1   1   55.19    5.80
   9  -2  -1   11.70    2.10
   8  -2  -1  186.98    9.70
   8  -2  -1  192.48   10.40
   8  -2  -1  185.98    9.90
   7  -2  -1   96.29    6.80
   7  -2  -1   98.39    7.00
   7  -2  -1   97.49    8.00
   7  -2  -1  107.29    7.30
   7  -2  -1  103.39    6.90
   7  -2  -1   93.39    7.70
  -7   2   1   77.39    5.00
   6  -2  -1  242.98   12.40
   6  -2  -1  245.38   11.90
   6  -2  -1  242.88   12.00
   6  -2  -1  234.78   12.70
   6  -2  -1  249.18   13.20
  -6   2   1  246.78   10.40
  -6   2   1  231.78   10.50
  -6   2   1  222.58   10.60
   5  -2  -1    3.90    3.00
   5  -2  -1    1.30    0.90
   5  -2  -1    1.50    3.80
   5  -2  -1    0.80    1.80
  -5   2   1    0.70    0.80
   4  -2  -1 3088.09  120.09
   4  -2  -1 3156.68  119.89
   4  -2  -1 2650.93  115.89
   3  -2  -1  516.25   22.80
   3  -2  -1  561.14   22.70
   3  -2  -1  558.84   24.30
   3  -2  -1  557.64   24.50
  -3   2   1  508.75   21.90
   2  -2  -1 1822.32   73.49
   2  -2  -1 1932.31   73.89
   2  -2  -1 1754.62   72.39
  -2   2   1 1877.41   72.79
   1  -2  -1  599.64   26.70
   1  -2  -1  689.83   26.00
   1  -2  -1  738.03   28.00
   1  -2  -1  612.24   26.90
  -1   2   1  614.84   26.20
  -1   2   1  608.94   26.10
  -1   2   1  690.73   26.10
   0  -2  -1   21.30    1.60
   0  -2  -1   20.50    1.40
   0   2   1   19.80    1.50
   0   2   1   21.30    1.60
  -1  -2  -1  497.95   20.10
  -1  -2  -1  485.75   20.20
   1   2   1  537.15   20.20
   1   2   1  476.15   20.40
  -2  -2  -1   18.70    1.60
   2   2   1   18.10    1.80
   2   2   1   20.40    1.70
  -3  -2  -1  226.38    9.60
  -3  -2  -1  206.98    9.60
   3   2   1  201.98   13.00
   3   2   1  224.98    9.50
  -4  -2  -1  182.58    8.70
  -4  -2  -1  163.68    8.00
  -4  -2  -1  180.28    7.90
  -4  -2  -1  184.58    8.00
   4   2   1  177.58    8.30
   4   2   1  192.58    9.40
   4   2   1  179.48   10.40
   4   2   1  189.18    8.60
   4   2   1  191.98    8.80
   4   2   1  186.18   10.10
  -5  -2  -1    4.40    1.50
  -5  -2  -1    3.30    1.10
  -5  -2  -1    4.00    0.90
  -5  -2  -1    2.50    0.90
   5   2   1    3.00    1.40
   5   2   1    3.40    1.90
   5   2   1    2.10    1.10
   5   2   1    5.40    3.30
   5   2   1    2.10    1.10
  -6  -2  -1  127.99    6.60
  -6  -2  -1  120.89    5.90
   6   2   1  125.09    6.60
   6   2   1  125.69    6.50
   6   2   1  124.29   10.20
   6   2   1  121.09    8.30
  -7  -2  -1   58.79    3.90
  -7  -2  -1   55.19    4.40
  -7  -2  -1   56.39    3.90
   7   2   1   56.29    8.80
   7   2   1   51.89    5.20
   7   2   1   54.69    5.80
   7   2   1   57.89    4.10
   7   2   1   58.89    4.60
  -8  -2  -1   48.20    4.60
  -8  -2  -1   52.09    4.30
   8   2   1   52.79    3.80
   8   2   1   63.49    6.10
   8   2   1   56.29    8.80
   8   2   1   59.99    4.40
   8   2   1   58.69    4.80
   8   2   1   58.09    2.90
   9   2   1    3.90    1.80
   9   2   1    2.00    2.60
   8  -3  -1   23.10    3.20
   8  -3  -1   28.80    3.40
   8  -3  -1   33.60    3.40
   7  -3  -1   50.79    5.10
   7  -3  -1   63.49    7.10
   7  -3  -1   59.79    6.00
   7  -3  -1   64.59    6.20
   6  -3  -1   67.89    6.80
   6  -3  -1   77.89    6.20
   6  -3  -1   75.49    6.00
   6  -3  -1   79.89    7.80
   6  -3  -1   77.29    6.30
   6  -3  -1   79.19    6.80
  -6   3   1   88.29    4.60
  -6   3   1   78.39    4.20
  -6   3   1   70.29    4.30
   5  -3  -1   19.70    5.20
   5  -3  -1   22.20    3.40
   4  -3  -1    7.50    1.20
   4  -3  -1    8.30    3.60
   4  -3  -1    6.60    2.10
   4  -3  -1    7.70    1.10
   3  -3  -1    5.40    1.70
   3  -3  -1    5.80    1.00
   3  -3  -1    4.80    1.60
   3  -3  -1    4.90    1.00
   3  -3  -1    7.40    2.80
  -3   3   1    6.70    1.30
   2  -3  -1    9.40    1.20
   2  -3  -1   11.00    2.90
   2  -3  -1    8.40    1.90
   2  -3  -1    8.30    1.10
   2  -3  -1    7.00    1.90
  -2   3   1    8.00    0.90
  -2   3   1    6.30    1.30
   1  -3  -1  414.96   17.00
   1  -3  -1  375.96   18.00
   1  -3  -1  423.96   18.60
   1  -3  -1  454.25   19.00
   1  -3  -1  386.76   17.80
  -1   3   1  431.06   17.30
  -1   3   1  409.36   16.70
   0  -3  -1  494.45   23.50
   0  -3  -1  481.95   20.40
   0  -3  -1  535.15   20.80
   0  -3  -1  515.45   20.90
   0   3   1  528.75   21.10
   0   3   1  502.35   20.90
  -1  -3  -1 1838.62   72.79
  -1  -3  -1 1885.01   72.69
   1   3   1 1806.72   72.69
   1   3   1 1825.72   72.99
  -2  -3  -1  886.41   36.80
  -2  -3  -1  904.91   37.00
   2   3   1  915.71   36.90
   2   3   1  954.60   37.30
  -3  -3  -1  161.08    7.80
  -3  -3  -1  158.38    7.70
   3   3   1  167.58   12.80
   3   3   1  156.28    7.80
  -4  -3  -1   91.39    5.50
  -4  -3  -1   91.89    4.80
  -4  -3  -1   94.59    4.50
   4   3   1   97.39    5.50
   4   3   1   87.79    9.70
   4   3   1   97.59    7.70
   4   3   1   90.09    5.10
  -5  -3  -1  389.26   18.70
  -5  -3  -1  423.36   17.90
  -5  -3  -1  428.86   17.40
   5   3   1  426.76   18.60
   5   3   1  430.76   21.70
   5   3   1  421.76   18.10
  -6  -3  -1   52.39    4.20
  -6  -3  -1   55.09    3.80
   6   3   1   59.99    4.80
   6   3   1   51.59    5.20
   6   3   1   54.19    4.30
   6   3   1   57.49    8.30
  -7  -3  -1 2000.60   77.79
  -7  -3  -1 1909.61   78.59
   7   3   1 1903.11   79.29
   7   3   1 2042.50   77.49
   7   3   1 1956.20   83.49
   7   3   1 1984.30   78.29
   7   3   1 1902.71   76.79
  -8  -3  -1   10.60    2.60
  -8  -3  -1   11.40    2.50
  -8  -3  -1   14.10    2.70
   8   3   1   16.00    3.60
   8   3   1   12.70    5.80
   8   3   1   11.90    3.10
   8   3   1   12.40    2.50
   8   3   1   13.30    1.50
   8   3   1   12.50    2.40
   8   3   1   12.60    2.40
   8   3   1   11.00    2.10
   9   3   1  238.68   10.60
   9   3   1  212.58   11.90
   9   3   1  243.18    9.50
  10   3   1   90.29    4.80
   8  -4  -1    7.90    1.70
   8  -4  -1    8.30    1.70
   7  -4  -1  127.49    7.40
   7  -4  -1  131.39    7.70
   7  -4  -1  115.29    7.80
   6  -4  -1    0.30    4.00
   6  -4  -1    3.10    2.90
   6  -4  -1    0.30    2.30
   6  -4  -1    2.70    2.90
   6  -4  -1   -0.40    2.80
   6  -4  -1    3.30    2.70
   6  -4  -1    1.90    3.50
   5  -4  -1  124.59   10.00
   5  -4  -1  122.19   11.90
   5  -4  -1  135.69    7.90
   5  -4  -1  127.99    8.10
   5  -4  -1  133.19    8.50
   5  -4  -1  121.09    8.90
  -5   4   1  145.49    6.90
  -5   4   1  155.98    6.70
   4  -4  -1   79.29    4.40
   4  -4  -1   65.59    8.70
   4  -4  -1   74.39    5.30
   4  -4  -1   69.89    4.30
  -4   4   1   83.09    4.60
  -4   4   1   87.79    4.50
  -4   4   1   79.49    4.20
   3  -4  -1 1035.70   41.10
   3  -4  -1 1043.30   42.20
   3  -4  -1 1009.30   42.30
   3  -4  -1  982.00   40.20
   3  -4  -1  905.91   44.50
  -3   4   1  947.81   40.60
  -3   4   1 1017.70   40.00
  -3   4   1  989.30   40.30
  -3   4   1 1073.19   40.20
   2  -4  -1   34.60    4.30
   2  -4  -1   36.70    2.70
   2  -4  -1   33.50    5.10
   2  -4  -1   36.90    4.40
  -2   4   1   36.70    3.20
  -2   4   1   35.90    2.70
  -2   4   1   35.60    2.40
   1  -4  -1 3806.42  149.39
   1  -4  -1 4049.69  152.78
   1  -4  -1 4063.79  150.08
   1  -4  -1 3823.12  149.99
  -1   4   1 3868.11  150.58
  -1   4   1 3336.87  149.69
  -1   4   1 3816.62  150.18
  -1   4   1 3818.22  149.88
   0  -4  -1  174.68    7.50
   0  -4  -1  173.38   11.10
   0  -4  -1  179.38    8.00
   0   4   1  180.18    8.50
   0   4   1  170.58    8.20
   0   4   1  146.79    7.90
  -1  -4  -1 1780.22   67.19
  -1  -4  -1 1541.75   66.59
   1   4   1 1757.52   67.29
   1   4   1 1671.43   67.69
  -2  -4  -1  169.68    8.40
  -2  -4  -1  175.98    8.30
   2   4   1  162.98    7.50
   2   4   1  166.08    8.40
   2   4   1  175.78    8.70
  -3  -4  -1  665.43   28.30
  -3  -4  -1  690.23   28.20
   3   4   1  664.23   28.20
  -4  -4  -1  671.03   27.50
  -4  -4  -1  634.84   26.90
  -4  -4  -1  702.93   28.50
   4   4   1  649.14   28.20
   4   4   1  663.93   36.40
  -5  -4  -1  942.01   38.00
  -5  -4  -1  937.41   37.40
   5   4   1  913.91   38.80
   5   4   1  842.22   45.70
   5   4   1  992.70   43.10
  -6  -4  -1  710.33   29.60
  -6  -4  -1  682.93   28.80
   6   4   1  696.43   34.80
  -7  -4  -1  286.17   13.20
  -7  -4  -1  277.27   13.40
  -7  -4  -1  284.37   13.90
   7   4   1  284.97   19.40
   7   4   1  279.97   12.50
   7   4   1  289.17   13.50
   7   4   1  318.07   15.00
   7   4   1  274.27   14.50
   7   4   1  279.17   12.10
  -8  -4  -1  111.79    6.90
  -8  -4  -1  113.99    7.20
   8   4   1  113.99    5.50
   8   4   1  120.19    7.40
   8   4   1  125.79    5.50
   8   4   1  114.59    6.50
   8   4   1  105.89   11.80
   8   4   1  107.89    8.10
   9   4   1    5.60    2.00
   9   4   1    6.40    1.20
  10   4   1   31.90    2.80
   7  -5  -1  186.58    9.30
   7  -5  -1  194.08    9.20
   6  -5  -1   20.30    3.60
   6  -5  -1   14.10    3.30
   5  -5  -1  252.87   17.50
   5  -5  -1  269.77   13.70
   5  -5  -1  244.98   13.50
   5  -5  -1  262.37   13.20
  -5   5   1  284.07   12.10
   4  -5  -1   39.50    7.80
   4  -5  -1   47.00    4.50
   4  -5  -1   39.90    3.40
   4  -5  -1   34.50    4.70
   4  -5  -1   44.20    2.70
   4  -5  -1   33.80    4.50
  -4   5   1   49.70    3.60
  -4   5   1   45.60    3.80
   3  -5  -1   44.10    7.00
   3  -5  -1   49.60    5.20
   3  -5  -1   49.99    4.90
   3  -5  -1   52.79    5.60
   3  -5  -1   53.99    4.00
   3  -5  -1   49.40    4.30
   3  -5  -1   51.29    3.10
  -3   5   1   55.09    4.10
  -3   5   1   54.29    3.70
   2  -5  -1  539.85   22.70
   2  -5  -1  556.34   25.40
   2  -5  -1  474.15   25.70
   2  -5  -1  532.85   21.30
   2  -5  -1  540.45   22.10
  -2   5   1  501.25   21.80
  -2   5   1  503.25   21.80
  -2   5   1  537.15   22.40
  -2   5   1  506.95   21.90
   1  -5  -1  252.87   11.70
   1  -5  -1  263.07   10.80
   1  -5  -1  244.48   11.30
   1  -5  -1  253.57   11.40
  -1   5   1  240.78   12.00
  -1   5   1  239.18   11.60
  -1   5   1  231.38   11.20
   0  -5  -1    5.60    1.60
   0  -5  -1    4.30    3.20
   0  -5  -1    4.20    1.20
   0   5   1    4.40    1.60
   0   5   1    6.70    1.90
   0   5   1    4.40    1.60
  -1  -5  -1    9.00    1.60
  -1  -5  -1    8.80    4.10
  -1  -5  -1    7.20    1.70
   1   5   1    7.10    1.40
   1   5   1   10.00    2.00
   1   5   1    8.70    2.20
   1   5   1    8.70    1.90
  -2  -5  -1  400.96   18.10
  -2  -5  -1  417.16   16.80
   2   5   1  403.86   18.20
   2   5   1  426.66   17.30
   2   5   1  402.76   18.80
  -3  -5  -1  784.92   31.90
   3   5   1  722.53   31.90
  -4  -5  -1  254.47   13.00
   4   5   1  255.97   12.80
  -5  -5  -1  114.69    6.00
   5   5   1  117.69   12.00
   5   5   1  118.19   15.40
  -6  -5  -1  146.69    7.80
  -6  -5  -1  141.39    7.90
  -6  -5  -1  158.68    7.40
   6   5   1  135.09    7.40
   6   5   1  143.99   14.00
   6   5   1  135.89   13.20
   6   5   1  146.79    6.90
  -7  -5  -1   -0.50    2.40
  -7  -5  -1   -1.70    1.50
  -7  -5  -1    2.90    1.80
  -7  -5  -1    2.10    2.00
   7   5   1    1.00    2.60
   7   5   1    0.80    1.20
   7   5   1    0.30    1.90
   7   5   1    0.50    5.10
  -8  -5  -1  501.75   21.80
   8   5   1  478.75   21.10
   8   5   1  518.25   20.40
   8   5   1  492.25   20.30
  -9  -5  -1   28.10    3.00
   9   5   1   19.90    2.60
   9   5   1   20.70    1.80
  10   5   1   75.99    5.00
   6  -6  -1    8.30    2.40
   6  -6  -1    5.50    2.20
   5  -6  -1   39.70    4.40
   5  -6  -1   41.10    4.80
   4  -6  -1   52.69    4.40
   4  -6  -1   52.69    2.80
   4  -6  -1   49.30    4.00
   4  -6  -1   54.29    5.50
   4  -6  -1   51.29    5.40
   4  -6  -1   43.90    7.80
  -4   6   1   59.79    4.70
  -4   6   1   61.09    4.90
   3  -6  -1  219.68   12.60
   3  -6  -1  246.78   10.90
   3  -6  -1  228.78   11.50
   3  -6  -1  256.27   11.00
   3  -6  -1  236.88   10.40
   3  -6  -1  239.98   11.70
   3  -6  -1  257.07   11.50
   3  -6  -1  259.47   16.80
   3  -6  -1  226.88   11.30
   3  -6  -1  238.68   11.90
   3  -6  -1  240.58   12.60
  -3   6   1  264.97   12.00
  -3   6   1  250.57   12.30
  -3   6   1  237.98   11.30
   2  -6  -1  109.49    6.90
   2  -6  -1  118.09    6.40
   2  -6  -1  117.09   10.60
   2  -6  -1  109.59    6.50
   2  -6  -1  107.99    9.60
   2  -6  -1  115.59    6.00
   2  -6  -1  110.99    7.60
   2  -6  -1  107.59    5.10
  -2   6   1  109.59    7.00
  -2   6   1  115.59    6.90
   1  -6  -1  102.09    6.80
   1  -6  -1  119.09    9.70
   1  -6  -1  103.89    6.50
   1  -6  -1  103.99    5.70
   1  -6  -1  104.29    6.40
  -1   6   1  108.19    6.80
  -1   6   1  106.59    6.80
   0  -6  -1 2356.86   90.39
   0  -6  -1 2315.77   95.09
   0  -6  -1 2117.69   90.99
   0  -6  -1 2312.77   91.09
   0   6   1 2332.27   90.59
   0   6   1 2278.47   91.69
   0   6   1 2246.28   91.19
  -1  -6  -1  341.67   21.60
  -1  -6  -1  354.96   15.40
  -1  -6  -1  324.07   15.70
   1   6   1  347.17   15.10
   1   6   1  336.87   15.80
  -2  -6  -1  805.32   33.40
  -2  -6  -1  784.52   32.40
   2   6   1  770.92   34.40
  -3  -6  -1   20.60    2.10
  -3  -6  -1   18.80    3.20
   3   6   1   16.50    2.90
  -4  -6  -1   94.99    5.40
  -4  -6  -1  101.49    5.40
   4   6   1   93.39    5.90
   4   6   1   90.19    4.80
   4   6   1   92.29    4.90
  -5  -6  -1  225.08   10.60
  -5  -6  -1  233.58   11.30
  -5  -6  -1  230.48   10.60
   5   6   1  216.08   10.40
   5   6   1  262.77   24.20
   5   6   1  224.78   10.80
   5   6   1  234.78   10.20
  -6  -6  -1  298.37   13.10
  -6  -6  -1  289.37   13.80
   6   6   1  253.17   15.10
   6   6   1  305.57   13.30
   6   6   1  299.57   12.80
   6   6   1  291.57   12.30
   6   6   1  297.07   12.90
   6   6   1  300.17   15.90
   6   6   1  302.97   23.70
   6   6   1  272.47   20.90
  -7  -6  -1  102.79    5.70
  -7  -6  -1   81.39    6.50
  -7  -6  -1   89.69    5.70
   7   6   1   92.69    4.90
   7   6   1   85.39    5.30
   7   6   1  100.99    6.00
   7   6   1   80.89   11.90
  -8  -6  -1  604.24   26.00
  -8  -6  -1  666.03   26.90
   8   6   1  651.33   26.80
   8   6   1  657.03   26.40
   8   6   1  594.24   26.30
  -9  -6  -1   49.70    4.00
   9   6   1   48.30    3.80
   9   6   1   48.10    3.10
   9   6   1   56.49    5.10
   9   6   1   48.40    4.20
   5  -7  -1   19.70    2.60
   5  -7  -1   25.50    1.80
   5  -7  -1   23.00    3.00
   4  -7  -1  667.63   27.10
   4  -7  -1  689.33   28.20
   4  -7  -1  692.73   29.10
   4  -7  -1  680.63   28.10
   3  -7  -1  169.88    9.00
   3  -7  -1  155.48    9.00
   3  -7  -1  169.48    9.80
   3  -7  -1  162.38    7.70
   3  -7  -1  190.58   10.60
   3  -7  -1  172.88   13.40
   3  -7  -1  184.28    7.50
   3  -7  -1  185.08    9.30
  -3   7   1  182.38    9.70
  -3   7   1  163.58    9.60
   2  -7  -1  252.37   10.30
   2  -7  -1  252.07   13.30
   2  -7  -1  238.58   11.60
   2  -7  -1  267.67   10.50
   2  -7  -1  225.68   11.90
   2  -7  -1  258.97   12.20
   2  -7  -1  235.08   10.90
   2  -7  -1  214.58   12.80
   2  -7  -1  268.07   12.60
   2  -7  -1  239.48   11.70
   2  -7  -1  281.07   17.20
   2  -7  -1  231.98   12.40
   2  -7  -1  228.28   12.90
  -2   7   1  256.77   13.10
  -2   7   1  270.57   12.90
  -2   7   1  279.77   11.30
  -2   7   1  246.88   11.90
   1  -7  -1  886.71   38.70
   1  -7  -1  942.31   38.90
   1  -7  -1  911.71   39.10
   1  -7  -1 1011.00   43.90
   1  -7  -1  930.51   40.20
   1  -7  -1  965.90   37.70
   1  -7  -1  971.00   38.10
   1  -7  -1  891.61   39.90
   1  -7  -1  990.90   38.70
   1  -7  -1  954.50   39.70
   1  -7  -1  982.60   39.50
  -1   7   1  920.91   39.20
  -1   7   1  953.40   38.30
  -1   7   1  963.10   40.60
  -1   7   1  974.90   40.00
   0  -7  -1  274.87   11.80
   0  -7  -1  261.77   10.90
   0  -7  -1  242.18   11.90
   0  -7  -1  256.87   12.50
   0  -7  -1  264.97   13.00
   0   7   1  250.87   11.50
   0   7   1  245.28   12.30
   0   7   1  261.07   13.70
   0   7   1  268.97   13.20
   0   7   1  253.07   11.50
  -1  -7  -1   72.09    4.10
  -1  -7  -1   75.89    5.70
  -1  -7  -1   64.99    4.70
  -1  -7  -1   63.99    3.60
  -1  -7  -1   66.19   10.30
   1   7   1   64.39    4.40
   1   7   1   69.59    4.30
   1   7   1   62.89    4.90
  -2  -7  -1   53.09   10.50
  -2  -7  -1   50.09    3.70
   2   7   1   48.80    3.60
   2   7   1   55.49    3.80
   2   7   1   47.30    3.80
  -3  -7  -1   20.70    2.50
  -3  -7  -1   22.60    2.60
  -3  -7  -1   22.20    2.70
   3   7   1   21.90    2.60
   3   7   1   16.40    2.10
   3   7   1   34.10    2.80
   3   7   1   19.20    2.20
  -4  -7  -1   62.99    4.60
  -4  -7  -1   65.99    4.80
  -4  -7  -1   65.99    4.00
  -4  -7  -1   39.60    7.80
  -4  -7  -1   64.69    5.00
  -4  -7  -1   64.99    7.40
  -4  -7  -1   66.19    4.70
   4   7   1   71.29    4.30
   4   7   1   60.49    4.10
   4   7   1   67.59    4.40
   4   7   1   64.79    8.20
  -5  -7  -1  284.77   12.70
  -5  -7  -1  256.27   14.80
  -5  -7  -1  283.57   12.90
  -5  -7  -1  276.07   12.80
  -5  -7  -1  298.77   12.80
  -5  -7  -1  292.97   13.30
   5   7   1  278.97   16.10
   5   7   1  291.97   12.80
   5   7   1  297.87   12.80
   5   7   1  282.77   12.40
   5   7   1  268.07   12.80
  -6  -7  -1  237.88   10.80
  -6  -7  -1  237.08   10.80
  -6  -7  -1  227.78   10.70
  -6  -7  -1  230.28   11.30
   6   7   1  223.68   10.00
   6   7   1  169.28   17.60
   6   7   1  224.18   10.40
   6   7   1  235.58   14.50
   6   7   1  229.68   10.60
   6   7   1  223.38   10.80
  -7  -7  -1  196.58    9.80
  -7  -7  -1  189.18    9.20
   7   7   1  181.18    9.30
   7   7   1  181.58    8.90
   7   7   1  184.38   13.40
   7   7   1  181.68    8.60
  -8  -7  -1   73.29    4.70
  -8  -7  -1   68.49    5.40
   8   7   1   79.49    5.10
   8   7   1   77.99    4.00
   8   7   1   76.99    5.70
   8   7   1   89.39    6.40
   8   7   1   76.19    9.30
   9   7   1    1.70    1.10
   9   7   1   -0.10    1.40
   9   7   1    2.20    2.20
   9   7   1    2.20    1.90
   4  -8  -1    1.70    0.90
   4  -8  -1    2.00    1.90
   4  -8  -1    0.40    1.50
   4  -8  -1    1.30    1.50
   3  -8  -1   42.90    2.70
   3  -8  -1   40.30    2.70
   3  -8  -1   42.20    4.10
   3  -8  -1   34.40    3.50
   3  -8  -1   44.10    4.50
   3  -8  -1   32.00    3.50
   2  -8  -1  246.28   11.50
   2  -8  -1  228.68   11.50
   2  -8  -1  234.48   11.60
   2  -8  -1  228.58   15.10
   2  -8  -1  248.48   10.20
   2  -8  -1  238.28   10.50
   2  -8  -1  239.08   11.80
   2  -8  -1  243.48   12.60
   2  -8  -1  240.38   11.90
  -2   8   1  232.28   10.60
   1  -8  -1   87.39    7.50
   1  -8  -1   85.29    6.40
   1  -8  -1   88.09    4.50
   1  -8  -1   88.69    6.30
   1  -8  -1   89.69    5.20
   1  -8  -1   86.89    4.60
   1  -8  -1   91.49    9.60
   1  -8  -1   86.29    6.50
   1  -8  -1   77.39    7.10
  -1   8   1   87.19    7.00
  -1   8   1   83.69    5.20
  -1   8   1   84.99    6.80
   0  -8  -1   13.80    3.20
   0  -8  -1   20.50    5.30
   0  -8  -1   17.20    3.10
   0  -8  -1   15.00    3.50
   0  -8  -1   18.30    2.40
   0  -8  -1   14.90    1.80
   0  -8  -1   13.20    3.20
   0  -8  -1   10.60    3.80
   0   8   1   20.90    3.20
   0   8   1   14.30    3.40
   0   8   1   14.60    2.30
   0   8   1   13.50    2.40
  -1  -8  -1  533.25   23.90
  -1  -8  -1  529.75   24.30
  -1  -8  -1  563.44   26.30
  -1  -8  -1  537.25   23.20
  -1  -8  -1  558.94   22.90
  -1  -8  -1  556.84   22.80
   1   8   1  546.95   22.70
   1   8   1  530.95   23.80
   1   8   1  516.75   22.70
  -2  -8  -1   30.90    8.50
  -2  -8  -1   31.80    2.90
  -2  -8  -1   35.00    8.90
  -2  -8  -1   36.10    3.50
  -2  -8  -1   29.60    3.60
   2   8   1   34.90    3.20
   2   8   1   26.80    2.90
   2   8   1   27.50    2.90
   2   8   1   27.50    2.90
  -3  -8  -1   53.59    4.70
  -3  -8  -1   57.99    4.30
  -3  -8  -1   34.10    8.40
   3   8   1   63.19    7.00
   3   8   1   54.79    4.40
   3   8   1   58.19    3.90
   3   8   1   52.19    4.30
   3   8   1   54.19    4.30
  -4  -8  -1   59.29    4.90
  -4  -8  -1   61.89    8.30
  -4  -8  -1   69.69    4.60
   4   8   1   63.09    4.60
   4   8   1   70.89    8.80
   4   8   1   66.39    4.80
   4   8   1   65.49    4.90
  -5  -8  -1    8.30    2.20
  -5  -8  -1    6.10    2.40
  -5  -8  -1   10.80    2.50
  -5  -8  -1    7.90    4.00
   5   8   1   10.00    2.60
   5   8   1    7.80    2.40
   5   8   1   11.50    5.40
   5   8   1    7.40    2.10
   5   8   1   10.80    2.40
  -6  -8  -1   17.80    2.90
  -6  -8  -1   13.80    2.60
  -6  -8  -1   16.10    2.60
   6   8   1   15.80    2.80
   6   8   1   16.90    2.60
   6   8   1   13.00    2.50
   6   8   1   24.80    5.90
   6   8   1   17.40    2.20
  -7  -8  -1   77.89    5.40
  -7  -8  -1   77.99    5.00
  -7  -8  -1   85.79    5.20
   7   8   1   78.59    4.80
   7   8   1   82.89    5.00
   7   8   1   90.09    5.30
   7   8   1   96.29   10.00
  -8  -8  -1   48.70    3.70
   8   8   1   56.09    3.80
   8   8   1   54.89    2.90
   8   8   1   41.40    5.50
   3  -9  -1  258.57   10.50
   3  -9  -1  247.38   11.10
   3  -9  -1  255.07   10.90
   3  -9  -1  255.87   11.20
   3  -9  -1  252.47   10.80
   2  -9  -1    1.60    1.20
   2  -9  -1    0.50    1.70
   2  -9  -1    1.70    1.00
   2  -9  -1    3.70    2.00
   2  -9  -1    2.30    2.00
   2  -9  -1    2.00    2.40
  -2   9   1    4.40    1.50
   1  -9  -1  402.66   17.60
   1  -9  -1  388.46   16.10
   1  -9  -1  396.46   16.10
   1  -9  -1  422.26   18.40
   1  -9  -1  418.96   17.30
   1  -9  -1  378.26   16.30
   1  -9  -1  411.06   16.70
   1  -9  -1  418.86   18.50
   1  -9  -1  412.06   17.60
  -1   9   1  396.26   16.90
  -1   9   1  391.76   16.80
  -1   9   1  408.76   17.10
   0  -9  -1  239.58    9.90
   0  -9  -1  214.78   11.50
   0  -9  -1  225.98   11.00
   0  -9  -1  233.88   11.20
   0  -9  -1  237.68   12.20
   0  -9  -1  232.68   11.20
   0  -9  -1  235.08   11.10
   0  -9  -1  219.88    9.70
   0  -9  -1  227.48   10.90
   0   9   1  230.58   10.40
   0   9   1  216.48   10.40
   0   9   1  233.48   10.40
  -1  -9  -1  573.14   25.30
  -1  -9  -1  511.35   24.70
  -1  -9  -1  574.54   26.80
  -1  -9  -1  566.74   24.30
  -1  -9  -1  605.14   23.70
  -1  -9  -1  579.94   24.30
  -1  -9  -1  539.85   28.40
  -1  -9  -1  592.14   24.00
   1   9   1  597.94   24.00
   1   9   1  592.44   23.70
   1   9   1  573.64   23.80
   1   9   1  576.54   23.90
  -2  -9  -1  234.68   11.60
  -2  -9  -1  244.48   12.80
  -2  -9  -1  232.68   14.60
  -2  -9  -1  250.57   11.40
   2   9   1  267.27   11.50
   2   9   1  236.68   11.20
   2   9   1  250.77   11.30
   2   9   1  248.28   11.10
  -3  -9  -1  288.37   16.20
  -3  -9  -1  276.57   13.00
  -3  -9  -1  289.77   12.40
  -3  -9  -1  257.97   13.90
   3   9   1  289.97   12.90
   3   9   1  286.57   12.80
   3   9   1  303.77   12.90
   3   9   1  287.57   12.50
  -4  -9  -1   35.50    3.20
  -4  -9  -1   39.70    6.10
  -4  -9  -1   39.60    3.80
   4   9   1   41.80    3.70
   4   9   1   46.40    3.70
   4   9   1   28.00    5.10
   4   9   1   37.10    3.40
  -5  -9  -1  199.58    9.30
  -5  -9  -1  194.48   12.20
   5   9   1  208.58   13.00
   5   9   1  195.28    9.50
   5   9   1  200.38    9.30
  -6  -9  -1  245.98   11.20
  -6  -9  -1  255.27   11.10
  -6  -9  -1  248.98   11.20
   6   9   1  269.97   14.30
   6   9   1  254.57   11.30
   6   9   1  242.48   11.40
   6   9   1  251.77   11.30
   6   9   1  260.27   10.90
   7   9   1  170.28   10.90
   7   9   1  146.79    7.40
   7   9   1  163.58    7.30
   1 -10  -1    4.60    1.50
   1 -10  -1    2.90    1.40
   1 -10  -1    5.20    1.10
   1 -10  -1    2.90    2.00
   0 -10  -1  457.55   18.30
   0 -10  -1  477.45   19.00
   0 -10  -1  452.45   18.70
   0 -10  -1  479.15   19.20
   0 -10  -1  458.35   20.20
   0 -10  -1  483.05   19.90
   0 -10  -1  406.56   18.50
   0  10   1  477.05   18.90
   0  10   1  467.45   19.60
  -1 -10  -1   -0.20    1.70
  -1 -10  -1    2.00    1.80
  -1 -10  -1    1.50    1.60
  -1 -10  -1    2.80    3.20
  -1 -10  -1    3.80    2.40
  -1 -10  -1    2.40    1.00
   1  10   1    0.50    1.50
   1  10   1    1.80    1.50
   1  10   1    2.70    1.50
   1  10   1    1.60    1.60
  -2 -10  -1   44.90    4.70
  -2 -10  -1   36.20    5.10
  -2 -10  -1   33.40    3.10
  -2 -10  -1   40.50    3.10
   2  10   1   44.00    3.30
   2  10   1   41.60    3.50
   2  10   1   45.00    3.20
   2  10   1   43.10    3.40
  -3 -10  -1    0.80    3.40
  -3 -10  -1    3.80    2.20
  -3 -10  -1    1.70    1.70
   3  10   1    1.30    1.60
   3  10   1    1.10    1.50
   3  10   1    1.70    1.60
   3  10   1    2.30    1.70
  -4 -10  -1   43.70    3.50
  -4 -10  -1   40.10    5.10
  -4 -10  -1   30.30    5.60
  -4 -10  -1   36.60    2.70
   4  10   1   37.40    3.20
   4  10   1   45.40    3.30
   4  10   1   42.00    3.30
  -5 -10  -1    5.80    2.90
  -5 -10  -1    5.80    1.70
  -5 -10  -1    5.90    2.20
  -5 -10  -1    3.70    4.90
   5  10   1    1.80    1.30
   5  10   1    2.50    1.50
   6  10   1  139.39    6.40
  -4  -9   2    5.00    1.70
  -4  -9   2    8.20    3.10
   3   9  -2   18.00    2.10
   3   9  -2   14.60    1.80
   3   9  -2   16.70    2.00
  -3  -9   2   19.10    2.30
  -3  -9   2   17.80    4.00
   2   9  -2    0.80    1.50
   2   9  -2    1.60    1.50
   2   9  -2    1.20    1.50
  -2  -9   2    2.70    1.60
  -2  -9   2   -0.30    3.00
   1   9  -2   50.19    4.10
   1   9  -2   50.49    3.50
   1   9  -2   51.89    3.70
  -1  -9   2   55.99    6.60
  -1  -9   2   57.49    3.10
  -1  -9   2   49.00    4.60
  -1  -9   2   54.89    4.70
   0  -9   2  100.99    6.30
   0  -9   2   98.19    5.30
   0  -9   2  102.19    4.50
   1  -9   2  221.38   10.50
   1  -9   2  237.08    9.40
   1  -9   2  209.98    9.70
   2  -9   2   11.50    2.10
   6   8  -2    2.10    1.30
   6   8  -2    1.80    4.40
   6   8  -2    1.80    1.40
  -6  -8   2    0.90    1.40
   5   8  -2   91.39    5.00
   5   8  -2  102.69    9.90
   5   8  -2   95.19    5.10
  -5  -8   2   95.29    5.20
  -5  -8   2   97.19    5.70
  -5  -8   2   98.39    8.80
   4   8  -2    5.10    1.70
   4   8  -2    3.00    1.60
   4   8  -2    2.50    1.70
   4   8  -2    6.10    4.80
  -4  -8   2    2.20    2.00
  -4  -8   2    1.20    3.60
  -4  -8   2    2.30    2.00
  -4  -8   2    2.80    1.90
   3   8  -2  119.39    6.20
   3   8  -2  124.59    6.50
   3   8  -2  122.99    6.40
   3   8  -2  115.69    6.50
   3   8  -2  118.49    6.40
  -3  -8   2  121.89   10.00
  -3  -8   2  129.69    7.00
  -3  -8   2  122.69    6.90
  -3  -8   2  125.39    6.40
   2   8  -2   52.89    4.20
   2   8  -2   57.19    4.10
   2   8  -2   49.60    4.00
   2   8  -2   57.69    4.20
   2   8  -2   57.29    4.30
  -2  -8   2   48.70    7.00
  -2  -8   2   63.99    8.70
  -2  -8   2   60.19    4.60
  -2  -8   2   58.69    7.90
   1   8  -2  991.80   38.10
   1   8  -2  940.81   38.30
   1   8  -2  927.41   38.20
  -1  -8   2  960.60   41.00
  -1  -8   2  900.51   38.20
   0   8  -2   10.80    2.20
   0   8  -2   14.00    2.20
   0   8  -2   14.30    2.50
   0  -8   2   15.40    2.00
   0  -8   2   14.10    3.70
   0  -8   2   14.10    2.60
   0  -8   2   14.10    3.60
   0  -8   2   11.80    3.50
  -1   8  -2  496.65   20.00
  -1   8  -2  475.95   19.70
   1  -8   2  477.65   19.70
   1  -8   2  468.35   19.10
   1  -8   2  487.35   20.00
   1  -8   2  484.45   20.30
   1  -8   2  441.86   22.30
   1  -8   2  470.95   21.40
  -2   8  -2   35.80    3.00
   2  -8   2   36.20    2.70
   2  -8   2   28.10    3.30
   2  -8   2   32.70    4.30
   3  -8   2    4.30    2.50
   3  -8   2    3.50    1.80
   4  -8   2   68.89    5.20
   7   7  -2  106.29    9.90
   7   7  -2  104.79    5.30
  -7  -7   2  105.89    5.70
   6   7  -2    0.40    1.60
   6   7  -2    3.40    1.70
   6   7  -2    2.10    5.00
  -6  -7   2    2.80    1.70
  -6  -7   2    1.80    1.70
  -6  -7   2    4.00    2.10
   5   7  -2    9.30    2.10
   5   7  -2   11.50    1.90
   5   7  -2   15.60    2.30
   5   7  -2    7.20    5.50
  -5  -7   2    6.90    3.50
  -5  -7   2   12.20    2.30
  -5  -7   2    9.20    2.70
  -5  -7   2   10.40    2.30
   4   7  -2   13.80    5.70
   4   7  -2   11.60    2.20
   4   7  -2    7.00    1.90
   4   7  -2    6.80    1.90
   4   7  -2    5.60    1.70
  -4  -7   2    6.50    2.10
  -4  -7   2    8.80    2.50
  -4  -7   2    7.80    2.70
  -4  -7   2    7.10    3.90
   3   7  -2   64.09    7.90
   3   7  -2   53.79    4.20
   3   7  -2   57.29    3.90
   3   7  -2   52.09    4.10
   3   7  -2   55.09    4.10
   3   7  -2   57.19    4.10
  -3  -7   2   56.79    4.60
  -3  -7   2   65.59    5.20
  -3  -7   2   52.19    6.50
  -3  -7   2   61.79    4.70
   2   7  -2   26.60    2.70
   2   7  -2   31.10    3.00
   2   7  -2   29.10    2.80
   2   7  -2   29.40    2.90
   2   7  -2   25.00    2.80
  -2  -7   2   20.30    2.80
  -2  -7   2   25.90    5.10
  -2  -7   2   26.50    3.40
  -2  -7   2   28.40    3.00
   1   7  -2  165.68    8.20
   1   7  -2  167.88    8.40
   1   7  -2  169.18    8.50
  -1  -7   2  172.58    8.70
  -1  -7   2  175.28   11.60
  -1  -7   2  181.98   12.90
   0   7  -2  106.19    6.10
   0   7  -2  109.79    6.10
   0   7  -2  108.89    5.80
   0  -7   2  101.89    6.00
   0  -7   2  100.59    7.60
   0  -7   2  107.19    6.60
   0  -7   2  106.49    6.30
  -1   7  -2   85.89    5.00
  -1   7  -2   82.49    5.30
  -1   7  -2   82.29    7.00
   1  -7   2   94.39    6.90
   1  -7   2   70.39    7.20
   1  -7   2   78.19    5.20
   1  -7   2   84.09    6.20
   1  -7   2   89.19    5.80
   1  -7   2   82.09    6.50
  -2   7  -2  207.18   11.20
  -2   7  -2  189.28    9.20
   2  -7   2  190.38   11.10
   2  -7   2  175.18   11.30
   2  -7   2  203.58    8.20
   2  -7   2  201.68    9.80
   2  -7   2  184.08    8.90
   2  -7   2  188.38    8.10
   2  -7   2  185.38   10.10
   3  -7   2  180.48    9.30
   3  -7   2  167.78   10.40
   4  -7   2  141.19    8.30
   4  -7   2  128.99    7.30
   5  -7   2    1.40    1.60
   8   6  -2   18.10    4.10
   8   6  -2   25.10    2.20
   7   6  -2    3.10    5.00
   7   6  -2    8.30    1.80
  -7  -6   2    6.80    2.10
  -7  -6   2    5.90    1.90
   6   6  -2  448.06   19.10
   6   6  -2  451.45   19.20
   6   6  -2  453.45   22.60
  -6  -6   2  459.05   20.90
  -6  -6   2  441.66   19.30
  -6  -6   2  467.15   20.00
  -6  -6   2  484.65   19.50
   5   6  -2    4.10    5.10
   5   6  -2    1.00    1.80
   5   6  -2    0.80    1.40
   5   6  -2    1.30    4.70
   5   6  -2    1.00    1.70
  -5  -6   2    0.90    1.50
  -5  -6   2    2.50    2.40
  -5  -6   2   -0.10    1.90
  -5  -6   2   -0.20    1.70
   4   6  -2   65.09    4.10
   4   6  -2   61.59    4.10
   4   6  -2   50.59    6.90
   4   6  -2   58.19    4.20
  -4  -6   2   72.39    5.50
  -4  -6   2   60.29    3.80
  -4  -6   2   66.79    4.70
  -4  -6   2   63.39    7.20
  -4  -6   2   68.09    4.60
   3   6  -2    1.30    1.50
   3   6  -2    3.30    1.60
   3   6  -2   10.60    1.90
   3   6  -2    3.50    1.60
   3   6  -2    4.60    1.50
   3   6  -2    1.80    4.40
  -3  -6   2    2.70    1.70
  -3  -6   2    1.30    1.60
  -3  -6   2    5.80    2.50
  -3  -6   2    2.60    3.40
   2   6  -2  205.38    9.50
   2   6  -2  207.38    9.40
   2   6  -2  202.38    9.40
   2   6  -2  201.48    9.30
   2   6  -2  199.48    9.20
  -2  -6   2  220.38   10.40
  -2  -6   2  211.68    9.60
   1   6  -2   59.29    3.80
   1   6  -2   54.89    3.90
   1   6  -2   65.99    4.10
   1   6  -2   58.59    4.70
   1   6  -2   64.89    4.00
  -1  -6   2   73.29    5.00
  -1  -6   2   58.69    4.10
  -1  -6   2   63.79   10.10
   0   6  -2 1056.19   42.60
   0   6  -2 1048.50   43.70
   0   6  -2 1104.09   45.00
   0   6  -2 1100.99   42.90
   0   6  -2 1047.00   42.80
   0  -6   2 1073.29   49.20
   0  -6   2 1056.29   46.80
   0  -6   2 1052.19   42.80
  -1   6  -2   10.20    3.00
  -1   6  -2    8.10    3.10
  -1   6  -2    8.90    1.80
  -1   6  -2    4.40    1.70
  -1   6  -2    5.40    2.00
   1  -6   2    9.40    2.20
   1  -6   2    6.00    2.00
   1  -6   2    6.10    1.30
   1  -6   2    8.40    1.90
   1  -6   2    9.30    2.50
  -2   6  -2 1099.59   48.00
  -2   6  -2 1226.68   49.60
  -2   6  -2 1246.98   47.40
  -2   6  -2 1249.68   49.20
   2  -6   2 1095.99   48.70
   2  -6   2 1152.58   47.60
   2  -6   2 1175.48   49.20
   2  -6   2 1191.48   48.00
   2  -6   2 1196.58   47.00
   2  -6   2 1132.99   47.80
   2  -6   2 1191.98   46.60
   2  -6   2 1204.08   46.60
  -3   6  -2  134.69    8.70
  -3   6  -2  152.28    8.90
   3  -6   2  129.79    8.10
   3  -6   2  147.69    7.40
   3  -6   2  137.99    8.00
   3  -6   2  139.29    6.80
   3  -6   2  146.39    8.40
   3  -6   2  148.39    7.60
   3  -6   2  130.29    9.40
   3  -6   2  146.39    6.40
   4  -6   2  104.59    7.30
   4  -6   2  116.99    5.10
   4  -6   2  119.29    5.30
   4  -6   2  106.49    8.30
   5  -6   2  589.24   24.90
   5  -6   2  553.14   24.10
   5  -6   2  575.84   22.90
   8   5  -2  278.97   12.10
   8   5  -2  283.67   12.20
   8   5  -2  304.27   11.70
   8   5  -2  271.77   12.00
  -8  -5   2  266.77   12.00
   7   5  -2  374.16   15.60
   7   5  -2  346.97   15.30
  -7  -5   2  374.36   16.00
  -7  -5   2  354.16   17.00
  -7  -5   2  348.87   15.40
   6   5  -2  258.17   17.60
   6   5  -2  263.97   15.20
   6   5  -2  281.17   11.90
   6   5  -2  264.57   12.20
   6   5  -2  265.27   12.00
  -6  -5   2  277.47   13.90
  -6  -5   2  270.17   12.90
  -6  -5   2  275.47   12.20
   5   5  -2  282.17   15.90
   5   5  -2  291.57   18.90
   5   5  -2  287.07   12.80
   5   5  -2  286.07   12.70
   5   5  -2  308.17   12.40
   5   5  -2  286.37   26.70
  -5  -5   2  285.97   12.80
  -5  -5   2  304.47   14.50
  -5  -5   2  283.07   13.70
  -5  -5   2  288.07   12.90
   4   5  -2  121.09    6.00
   4   5  -2  120.99    6.20
   4   5  -2  121.69    6.10
  -4  -5   2  132.29    7.90
  -4  -5   2  118.49    7.40
  -4  -5   2  127.49    6.50
  -4  -5   2  125.29    6.40
   3   5  -2  124.09    5.90
   3   5  -2  121.09    5.80
   3   5  -2  115.59    5.60
   3   5  -2  114.59    5.80
   3   5  -2  118.39    5.80
  -3  -5   2  114.19    6.00
  -3  -5   2  116.99    6.90
  -3  -5   2  111.59    6.10
  -3  -5   2  125.39    5.90
   2   5  -2  174.48    7.80
   2   5  -2  177.18    7.70
  -2  -5   2  166.18    9.40
   1   5  -2  344.67   14.10
   1   5  -2  334.17   14.90
   1   5  -2  326.47   14.20
  -1  -5   2  354.86   21.60
  -1  -5   2  342.27   15.80
   0   5  -2  471.35   21.40
   0   5  -2  471.75   19.60
   0   5  -2  488.45   20.40
   0   5  -2  474.25   19.50
   0   5  -2  481.35   21.60
   0  -5   2  501.05   20.50
   0  -5   2  493.65   20.40
   0  -5   2  477.45   25.40
   0  -5   2  447.16   20.80
  -1   5  -2  849.61   33.70
  -1   5  -2  885.91   35.50
  -1   5  -2  836.82   35.60
  -1   5  -2  869.81   34.50
   1  -5   2  827.22   34.80
   1  -5   2  860.31   34.40
   1  -5   2  759.32   36.10
  -2   5  -2   77.69    5.70
  -2   5  -2   72.79    4.80
  -2   5  -2   74.19    5.70
   2  -5   2   78.49    3.80
   2  -5   2   64.89    5.50
   2  -5   2   82.59    5.50
   2  -5   2   82.39    4.90
   2  -5   2   78.69    5.40
   2  -5   2   80.39    3.90
   2  -5   2   76.09    4.60
  -3   5  -2    7.70    1.80
  -3   5  -2    9.10    2.40
  -3   5  -2    9.00    2.50
   3  -5   2    7.30    1.20
   3  -5   2   12.00    1.90
   3  -5   2    6.60    2.30
   3  -5   2    3.00    2.40
   3  -5   2    5.80    0.90
   3  -5   2    8.20    4.40
   3  -5   2    5.20    3.10
   3  -5   2    7.50    2.20
   3  -5   2    7.20    1.00
  -4   5  -2  192.28    9.90
  -4   5  -2  248.28   11.10
  -4   5  -2  225.48   11.00
   4  -5   2  205.78    9.10
   4  -5   2  224.38   10.90
   4  -5   2  225.88   12.30
   4  -5   2  222.58   10.60
   4  -5   2  184.48   14.00
   5  -5   2    5.20    2.30
   5  -5   2    4.90    3.40
   5  -5   2    5.90    3.80
   5  -5   2    7.30    2.70
   6  -5   2   14.70    2.60
   9   4  -2   83.49    3.80
   9   4  -2   80.89    4.40
   8   4  -2    9.00    1.40
   8   4  -2   10.20    1.90
   8   4  -2    8.20    2.60
   8   4  -2    9.30    1.60
   8   4  -2    8.60    2.10
   7   4  -2  131.99    6.70
   7   4  -2  118.89    7.70
   7   4  -2  147.79    9.40
   7   4  -2  132.49    7.10
  -7  -4   2  127.69    7.30
  -7  -4   2  134.39    8.60
  -7  -4   2  126.09    6.60
   6   4  -2  203.78    9.10
   6   4  -2  192.98    9.60
   6   4  -2  201.18   14.50
   6   4  -2  196.48    9.30
  -6  -4   2  194.98   11.00
  -6  -4   2  204.28   10.00
  -6  -4   2  207.88    9.40
   5   4  -2  436.36   31.70
   5   4  -2  479.45   24.70
   5   4  -2  470.05   18.80
   5   4  -2  477.45   19.20
  -5  -4   2  447.26   19.80
  -5  -4   2  456.25   20.60
  -5  -4   2  455.55   19.30
   4   4  -2  161.18   12.10
   4   4  -2  169.08    7.30
   4   4  -2  159.38   17.80
  -4  -4   2  160.18    8.70
  -4  -4   2  161.58    7.60
   3   4  -2  483.75   22.10
  -3  -4   2  499.65   21.30
  -3  -4   2  501.65   22.00
   2   4  -2    1.70    1.60
  -2  -4   2    1.40    0.80
  -2  -4   2    0.30    1.40
   1   4  -2  136.79    8.30
   1   4  -2  169.88    7.30
   1   4  -2  134.19    8.40
  -1  -4   2  148.29    7.80
  -1  -4   2  151.48   12.20
   0   4  -2    0.90    1.40
   0   4  -2    1.30    1.60
   0   4  -2   -0.60    1.10
   0  -4   2    0.10    1.00
   0  -4   2    0.10    2.40
  -1   4  -2  506.25   21.40
  -1   4  -2  481.45   21.50
  -1   4  -2  490.95   20.60
  -1   4  -2  508.15   22.00
   1  -4   2  478.85   22.60
   1  -4   2  520.95   21.00
   1  -4   2  505.85   20.70
   1  -4   2  482.85   21.00
   1  -4   2  508.75   21.10
  -2   4  -2   12.30    2.20
  -2   4  -2   17.90    1.90
  -2   4  -2   11.20    2.00
   2  -4   2   12.30    3.30
   2  -4   2   13.80    3.40
   2  -4   2   10.80    1.90
   2  -4   2   13.50    1.80
  -3   4  -2  822.12   33.60
  -3   4  -2  807.82   32.80
  -3   4  -2  829.32   33.30
   3  -4   2  850.81   33.30
   3  -4   2  773.62   36.40
   3  -4   2  770.12   36.00
   3  -4   2  795.72   31.90
   3  -4   2  828.32   32.60
  -4   4  -2    8.00    1.50
  -4   4  -2   22.30    2.90
  -4   4  -2   12.70    1.90
   4  -4   2    9.40    2.40
   4  -4   2   11.30    4.30
   4  -4   2   13.80    2.20
   4  -4   2   14.20    2.50
   4  -4   2    6.90    4.00
   4  -4   2   11.80    1.70
  -5   4  -2  172.08    7.80
  -5   4  -2  164.48    8.00
   5  -4   2  171.18   10.10
   5  -4   2  139.89   11.80
   5  -4   2  172.18    9.00
   5  -4   2  150.18   10.10
   5  -4   2  164.08    8.70
   5  -4   2  163.38    8.70
   5  -4   2  154.48    8.90
   5  -4   2  144.79   11.10
   6  -4   2  138.09    9.20
   6  -4   2  132.09    8.10
   6  -4   2  139.69   10.60
   6  -4   2  135.39    8.30
   6  -4   2  142.79    8.40
   6  -4   2  140.79    8.00
   6  -4   2  154.48    8.00
   7  -4   2   28.10    3.30
   7  -4   2   39.20    3.40
   7  -4   2   31.30    3.40
   9   3  -2   86.59    3.90
   9   3  -2   86.99    4.80
   8   3  -2    3.60    2.40
   8   3  -2    2.30    2.00
   8   3  -2    1.80    1.60
   8   3  -2    3.00    2.10
   8   3  -2   -0.70    1.20
  -8  -3   2    0.00    2.10
   7   3  -2  397.36   15.80
   7   3  -2  381.16   16.20
   7   3  -2  385.26   15.80
   7   3  -2  341.47   16.00
   7   3  -2  365.66   16.50
   7   3  -2  414.06   16.70
  -7  -3   2  369.66   16.90
  -7  -3   2  379.76   17.90
   6   3  -2  356.06   15.30
   6   3  -2  392.06   20.70
   6   3  -2  364.76   15.80
   6   3  -2  368.96   15.00
  -6  -3   2  357.56   16.90
  -6  -3   2  310.77   16.80
  -6  -3   2  370.16   17.20
  -6  -3   2  359.86   16.00
   5   3  -2 1212.18   46.20
   5   3  -2  968.40   54.89
   5   3  -2 1300.97   51.29
  -5  -3   2 1131.69   47.50
  -5  -3   2 1146.79   46.20
  -5  -3   2 1200.68   46.80
   4   3  -2 1883.61   86.19
   4   3  -2 1717.03   74.89
   4   3  -2 1937.21   77.39
  -4  -3   2 1899.11   73.69
   3   3  -2  646.04   27.10
  -3  -3   2  594.64   26.90
  -3  -3   2  668.53   27.40
   2   3  -2  302.97   13.90
  -2  -3   2  301.87   13.80
  -2  -3   2  316.57   14.10
   1   3  -2  156.48    7.10
   1   3  -2  171.78    7.90
   1   3  -2  156.08    8.30
  -1  -3   2  156.28    6.70
  -1  -3   2  148.59    7.70
   0   3  -2  469.45   18.70
   0   3  -2  469.25   19.80
   0   3  -2  406.66   19.40
   0   3  -2  443.96   19.50
   0  -3   2  466.75   19.20
   0  -3   2  452.75   18.90
   0  -3   2  480.35   22.80
  -1   3  -2 1700.73   66.29
  -1   3  -2 1696.03   67.29
  -1   3  -2 1513.95   66.89
   1  -3   2 1661.63   66.49
   1  -3   2 1791.72   69.49
   1  -3   2 1681.93   68.89
   1  -3   2 1691.53   66.69
   1  -3   2 1713.63   66.69
  -2   3  -2 2299.67   89.29
  -2   3  -2 2285.27   90.19
  -2   3  -2 2174.28   89.69
  -2   3  -2 2200.68   89.89
   2  -3   2 2180.98   91.59
   2  -3   2 2345.77   92.29
   2  -3   2 2320.67   89.29
   2  -3   2 2318.47   89.59
   2  -3   2 2326.67   89.59
  -3   3  -2 1251.97   48.30
  -3   3  -2 1184.38   48.80
  -3   3  -2 1194.88   48.50
  -3   3  -2 1243.68   48.30
  -3   3  -2 1228.58   49.00
   3  -3   2 1266.57   48.60
   3  -3   2 1250.97   51.59
   3  -3   2 1156.58   50.69
   3  -3   2 1189.58   50.09
  -4   3  -2  401.06   15.60
  -4   3  -2  377.46   15.80
  -4   3  -2  345.17   15.60
  -4   3  -2  387.36   15.40
   4  -3   2  362.26   15.60
   4  -3   2  352.26   19.20
   4  -3   2  367.06   16.20
  -5   3  -2   56.49    3.20
  -5   3  -2   68.39    3.50
  -5   3  -2   53.19    3.60
   5  -3   2   58.89    4.90
   5  -3   2   53.89    6.60
   5  -3   2   54.19    7.60
   5  -3   2   55.99    4.70
   5  -3   2   58.89    5.30
   5  -3   2   54.39    6.20
   6  -3   2  178.08    9.40
   6  -3   2  175.88    9.90
   6  -3   2  167.18    9.60
   6  -3   2  172.48    9.50
   6  -3   2  173.38   11.50
   6  -3   2  182.38    9.40
   7  -3   2   19.50    3.60
   7  -3   2   20.70    3.20
   7  -3   2   23.10    3.20
   7  -3   2   26.80    3.60
   7  -3   2   23.60    4.70
   8  -3   2  187.38    9.00
   8  -3   2  168.68    8.80
   8  -3   2  189.98    9.00
   8  -3   2  183.28   10.60
   9   2  -2   96.49    5.30
   8   2  -2  104.09    5.10
   8   2  -2  112.09    5.80
   8   2  -2  107.29    6.30
   7   2  -2   14.70    1.80
   7   2  -2   13.80    2.90
   7   2  -2   10.70    1.50
   7   2  -2   12.40    2.10
   7   2  -2    9.80    2.40
  -7  -2   2   12.20    2.70
  -7  -2   2   17.20    3.50
  -7  -2   2   12.60    2.90
   6   2  -2 1431.16   58.89
   6   2  -2 1420.36   59.59
   6   2  -2 1451.35   58.69
   6   2  -2 1462.55   57.69
  -6  -2   2 1473.25   59.09
  -6  -2   2 1455.15   58.19
  -6  -2   2 1466.45   58.89
   5   2  -2   20.30    4.70
   5   2  -2   17.50    2.90
  -5  -2   2   16.70    2.50
  -5  -2   2   21.90    2.50
   4   2  -2  224.18   17.00
   4   2  -2  253.77   13.10
   4   2  -2  222.88   11.20
  -4  -2   2  238.68   10.70
  -4  -2   2  226.18   10.20
  -4  -2   2  230.28   11.50
   3   2  -2  525.65   22.80
   3   2  -2  500.95   29.00
  -3  -2   2  574.44   22.30
  -3  -2   2  544.05   21.90
  -3  -2   2  543.15   22.90
   2   2  -2  462.35   26.80
   2   2  -2  526.45   21.10
   2   2  -2  482.75   21.60
  -2  -2   2  516.35   21.00
  -2  -2   2  518.45   21.20
   1   2  -2    4.90    0.90
   1   2  -2    6.30    1.40
   1   2  -2    5.10    1.20
  -1  -2   2    5.30    1.10
  -1  -2   2    3.90    1.10
   0   2  -2 1074.19   42.50
   0   2  -2  968.10   43.20
   0   2  -2 1110.99   43.00
   0  -2   2 1156.68   46.10
   0  -2   2 1014.40   42.80
   0  -2   2 1126.69   42.90
   0  -2   2 1068.79   42.90
  -1   2  -2    2.60    0.60
  -1   2  -2    1.00    0.60
  -1   2  -2    1.80    0.90
  -1   2  -2    4.50    1.10
   1  -2   2    2.40    1.30
   1  -2   2    2.20    0.80
   1  -2   2    1.40    1.40
   1  -2   2    1.90    0.70
  -2   2  -2  294.17   12.70
  -2   2  -2  282.57   12.30
  -2   2  -2  292.87   12.00
  -2   2  -2  263.67   12.40
  -2   2  -2  284.27   12.00
   2  -2   2  286.97   13.60
   2  -2   2  322.07   12.30
   2  -2   2  315.77   12.30
   2  -2   2  312.97   14.00
  -3   2  -2   72.79    3.80
  -3   2  -2   59.39    3.50
  -3   2  -2   77.19    3.30
   3  -2   2   70.29    3.60
   3  -2   2   68.89    5.40
   3  -2   2   73.79    4.50
   3  -2   2   67.19    3.50
   3  -2   2   67.79    4.80
   4  -2   2  446.06   17.90
   4  -2   2  436.06   21.20
   5  -2   2  177.48    8.90
   5  -2   2  171.58   11.50
   6  -2   2  170.58    9.70
   6  -2   2  169.48    9.30
   6  -2   2  177.88    9.40
   6  -2   2  166.28   10.80
   6  -2   2  183.48    9.30
   6  -2   2  161.28    9.00
   7  -2   2  123.19    9.50
   7  -2   2  125.69    7.70
   7  -2   2  130.29    8.10
   7  -2   2  125.29    7.70
   7  -2   2  120.19    8.20
   7  -2   2  129.69    7.70
   8  -2   2    6.50    2.80
   8  -2   2    3.70    2.20
   8  -2   2    2.30    3.20
   8  -2   2    5.00    2.20
   8  -2   2    5.70    2.40
   9  -2   2   72.19    5.60
   9   1  -2   13.90    2.10
   8   1  -2    7.30    2.40
   8   1  -2   12.40    4.00
   8   1  -2   10.50    2.10
   8   1  -2    9.60    1.20
   7   1  -2   13.40    2.80
   7   1  -2    9.00    1.40
   7   1  -2   11.10    2.30
   7   1  -2   14.10    3.00
   7   1  -2   13.00    2.10
   7   1  -2   12.90    3.30
   7   1  -2   10.50    2.40
  -7  -1   2   11.30    2.40
  -7  -1   2   13.60    2.80
   6   1  -2    4.30    2.70
   6   1  -2    5.60    1.20
   6   1  -2    4.70    1.60
  -6  -1   2    4.70    1.90
  -6  -1   2    4.60    2.30
  -6  -1   2    5.50    1.80
   5   1  -2  181.58    8.40
   5   1  -2  153.68    9.10
   5   1  -2  175.48   11.00
  -5  -1   2  158.18    8.10
  -5  -1   2  163.38    7.80
   4   1  -2  847.52   34.30
   4   1  -2  867.81   34.70
   4   1  -2  803.22   32.60
   4   1  -2  757.02   32.90
   4   1  -2  830.42   35.60
  -4  -1   2  764.22   32.40
  -4  -1   2  782.12   32.00
  -4  -1   2  741.03   33.10
   3   1  -2  508.65   26.30
   3   1  -2  503.15   21.30
   3   1  -2  507.75   21.10
  -3  -1   2  530.05   20.90
  -3  -1   2  510.15   21.40
  -3  -1   2  497.75   20.60
   2   1  -2 2185.68   92.99
   2   1  -2 2321.27   87.69
  -2  -1   2 2249.47   87.79
  -2  -1   2 2134.09   87.69
   1   1  -2  240.18   11.10
   1   1  -2  266.17   10.90
  -1  -1   2  254.17   10.90
   0   1  -2   90.99    4.70
   0   1  -2   96.99    4.40
   0  -1   2   93.89    4.50
   0  -1   2   91.19    4.40
  -1   1  -2   54.99    2.80
  -1   1  -2   51.09    3.00
   1  -1   2   49.40    2.70
   1  -1   2   52.99    2.80
   1  -1   2   56.09    4.00
   1  -1   2   56.29    3.80
  -2   1  -2 2778.92  110.49
  -2   1  -2 2858.41  110.99
   2  -1   2 2846.42  111.89
   2  -1   2 2847.92  110.69
   2  -1   2 2817.32  111.69
  -3   1  -2 1710.73   66.99
  -3   1  -2 1833.92   67.49
   3  -1   2 1614.94   70.29
   3  -1   2 1778.72   67.19
   3  -1   2 1690.43   67.99
   3  -1   2 1650.83   68.39
   4  -1   2 2475.85   97.79
   4  -1   2 2550.54  100.69
   4  -1   2 2518.05  102.19
   4  -1   2 2464.65   97.89
   5  -1   2 1740.33   69.59
   5  -1   2 1748.23   74.29
   6  -1   2   47.20    4.50
   6  -1   2   58.79    9.10
   7  -1   2  618.94   27.00
   7  -1   2  602.94   26.30
   7  -1   2  632.14   26.50
   7  -1   2  610.24   26.40
   7  -1   2  603.14   27.90
   7  -1   2  627.74   26.40
   8  -1   2    7.20    2.60
   8  -1   2    4.40    2.40
   8  -1   2    5.30    2.30
   8  -1   2    6.10    3.30
   8  -1   2    3.90    2.90
   9  -1   2  221.78   10.50
   9  -1   2  222.28   11.70
   9  -1   2  217.08   10.90
   9   0  -2    5.60    2.20
   8   0  -2  226.98   12.00
   8   0  -2  209.18   10.40
   7   0  -2  121.09    6.30
   7   0  -2  121.19    7.10
   7   0  -2  120.49    5.30
   7   0  -2  129.39    8.70
   7   0  -2  117.19    6.80
   7   0  -2  118.29    7.00
  -7   0   2  111.59    7.10
  -7   0   2  115.79    6.70
   6   0  -2   61.89    6.30
   6   0  -2   61.29    3.90
   6   0  -2   63.29    4.80
   6   0  -2   60.29    2.80
   6   0  -2   60.89    5.60
   6   0  -2   53.69    2.70
  -6   0   2   62.39    4.50
  -6   0   2   66.09    4.20
   5   0  -2 3266.07  121.99
   5   0  -2 3283.97  125.29
  -5   0   2 3153.58  122.89
  -5   0   2 3159.48  122.79
  -5   0   2 2829.72  122.69
  -5   0   2 3003.10  122.29
   4   0  -2  800.72   32.50
   4   0  -2  780.92   29.80
   4   0  -2  716.33   30.80
   4   0  -2  743.03   30.40
   4   0  -2  789.22   32.70
  -4   0   2  776.72   30.50
  -4   0   2  760.72   30.30
  -4   0   2  702.83   30.90
  -4   0   2  694.93   30.00
   3   0  -2 1361.66   53.39
   3   0  -2 1383.26   52.79
   3   0  -2 1382.96   54.89
   3   0  -2 1356.16   55.19
   3   0  -2 1340.27   53.59
   3   0  -2 1337.57   55.99
  -3   0   2 1345.47   53.79
  -3   0   2 1302.07   53.29
  -3   0   2 1306.87   53.19
   2   0  -2 2446.96   93.69
   2   0  -2 2565.64   94.29
   2   0  -2 2447.35   95.69
   2   0  -2 2238.88   97.79
  -2   0   2 2400.46   94.39
  -2   0   2 2283.37   94.29
   1   0  -2  217.18    9.10
   1   0  -2  214.68    9.40
  -1   0   2  205.68    9.10
  -1   0   2  216.18    9.20
   0   0  -2  341.37   13.20
   0   0  -2  306.87   13.40
   0   0   2  333.97   13.30
   0   0   2  310.47   13.30
  -1   0  -2 9999.00  363.36
  -1   0  -2 9176.18  364.96
   1   0   2 9348.86  364.66
   1   0   2 8485.05  362.86
  -2   0  -2  430.06   17.60
  -2   0  -2  417.26   17.50
   2   0   2  453.45   18.40
   2   0   2  454.65   17.40
   2   0   2  404.16   18.20
  -3   0  -2 2550.84  104.49
  -3   0  -2 2610.94  103.89
   3   0   2 2614.04  105.29
   3   0   2 2449.25  105.69
   3   0   2 2733.93  104.39
   3   0   2 3012.20  104.19
  -4   0  -2   21.00    1.30
  -4   0  -2   23.00    1.80
   4   0   2   18.80    1.60
   4   0   2   21.10    2.20
   4   0   2   20.50    1.80
   4   0   2   23.40    2.20
   4   0   2   21.80    3.90
   5   0   2  423.36   18.50
   5   0   2  476.25   22.70
   5   0   2  463.05   18.40
  -6   0  -2  575.04   23.80
   6   0   2  590.94   23.80
   6   0   2  591.44   23.60
   6   0   2  594.24   24.90
   6   0   2  608.44   29.80
  -7   0  -2    5.00    1.20
  -7   0  -2    4.30    1.30
   7   0   2    4.80    2.50
   7   0   2    3.30    4.80
   7   0   2    5.30    2.30
   7   0   2    9.80    3.00
   7   0   2    5.50    2.30
   7   0   2    8.30    2.40
   7   0   2    7.20    3.10
   8   0   2    3.90    3.10
   8   0   2    6.50    7.00
   8   0   2    3.90    2.20
   8   0   2    4.10    2.40
   8   0   2    7.50    2.90
   9   0   2   32.00    3.50
   9   0   2   33.20    4.50
   9   0   2   32.40    3.90
   9  -1  -2   99.99    5.80
   8  -1  -2   14.40    3.50
   7  -1  -2  324.07   13.40
   7  -1  -2  307.77   15.90
   7  -1  -2  314.97   14.40
   7  -1  -2  308.57   12.80
   7  -1  -2  301.07   13.00
  -7   1   2  289.67   14.30
   6  -1  -2  133.29    6.40
   6  -1  -2  138.49    7.30
   6  -1  -2  144.49    7.60
   6  -1  -2  136.79    8.90
   6  -1  -2  146.79    6.90
  -6   1   2  134.99    7.30
  -6   1   2  133.59    7.30
  -6   1   2  126.99    7.20
   5  -1  -2  593.34   22.50
   5  -1  -2  549.05   23.80
   5  -1  -2  533.55   22.30
   5  -1  -2  579.84   25.20
  -5   1   2  563.24   23.40
  -5   1   2  546.55   23.20
   4  -1  -2   69.29    5.10
   4  -1  -2   71.99    5.40
   4  -1  -2   61.29    5.40
  -4   1   2   65.99    3.60
  -4   1   2   66.29    4.00
  -4   1   2   62.49    4.10
  -4   1   2   68.19    3.80
   3  -1  -2    6.70    1.80
   3  -1  -2    7.80    1.80
   3  -1  -2    7.50    1.30
  -3   1   2   10.80    1.30
  -3   1   2    7.80    1.00
  -3   1   2    6.10    1.20
   2  -1  -2  576.94   23.70
   2  -1  -2  556.24   23.20
   2  -1  -2  520.55   23.80
   2  -1  -2  543.05   22.10
   2  -1  -2  597.84   24.10
  -2   1   2  488.65   21.80
  -2   1   2  530.45   22.30
  -2   1   2  553.34   22.30
   1  -1  -2   56.29    3.20
   1  -1  -2   55.79    3.00
  -1   1   2   59.49    3.10
  -1   1   2   60.29    3.20
   0  -1  -2   62.29    3.00
   0  -1  -2   59.39    3.30
   0   1   2   59.09    3.20
   0   1   2   60.59    3.20
  -1  -1  -2 1154.68   47.20
  -1  -1  -2 1215.88   46.80
   1   1   2 1267.57   47.00
   1   1   2 1102.49   47.00
  -2  -1  -2  507.35   20.10
  -2  -1  -2  501.15   19.70
   2   1   2  480.85   21.90
   2   1   2  510.35   19.80
   2   1   2  448.06   20.00
  -3  -1  -2   63.99    3.10
  -3  -1  -2   70.09    3.70
  -3  -1  -2   68.89    2.90
  -3  -1  -2   69.09    2.90
   3   1   2   65.39    4.80
   3   1   2   63.79    4.50
   3   1   2   58.99    3.60
  -4  -1  -2    5.40    0.80
  -4  -1  -2    3.80    0.50
  -4  -1  -2    2.60    0.90
  -4  -1  -2    4.30    1.10
   4   1   2    4.10    2.10
   4   1   2    4.80    1.60
   4   1   2    5.90    1.10
   4   1   2    4.60    1.60
   4   1   2    3.60    1.10
  -5  -1  -2  451.15   17.20
  -5  -1  -2  379.46   18.20
  -5  -1  -2  443.36   17.30
  -5  -1  -2  436.46   17.40
  -5  -1  -2  412.36   17.70
   5   1   2  446.76   17.70
   5   1   2  357.76   19.60
   5   1   2  431.46   19.00
   5   1   2  438.86   17.70
   5   1   2  464.15   21.40
  -6  -1  -2  286.47   12.60
  -6  -1  -2  296.57   12.70
  -6  -1  -2  286.97   12.70
   6   1   2  297.87   13.60
   6   1   2  297.47   12.60
   6   1   2  290.97   14.40
   6   1   2  314.57   17.80
   6   1   2  297.37   13.20
   6   1   2  296.27   13.00
  -7  -1  -2    5.50    1.60
  -7  -1  -2    6.30    1.50
   7   1   2    5.60    1.50
   7   1   2   12.60    1.70
   7   1   2    7.50    2.90
   7   1   2    5.30    1.70
   7   1   2    8.10    2.40
   7   1   2    4.90    4.60
   7   1   2    9.60    2.60
  -8  -1  -2  147.49    8.40
   8   1   2  168.78   10.30
   8   1   2  177.18    9.30
   8   1   2  179.88    9.50
   8   1   2  167.88   14.20
   9   1   2    5.90    3.10
   9   1   2    9.10    2.60
   9   1   2    7.10    2.50
   8  -2  -2   53.99    5.40
   7  -2  -2   54.79    5.00
   7  -2  -2   55.89    5.70
   7  -2  -2   51.09    5.60
   6  -2  -2   29.50    2.90
   6  -2  -2   28.20    2.40
   6  -2  -2   30.50    4.30
   6  -2  -2   33.10    2.50
   6  -2  -2   29.80    3.40
   6  -2  -2   30.70    3.70
   6  -2  -2   27.90    4.00
   6  -2  -2   28.90    4.60
   6  -2  -2   34.90    1.70
   6  -2  -2   27.30    2.80
  -6   2   2   24.00    2.80
  -6   2   2   25.90    3.00
   5  -2  -2  111.39    6.20
   5  -2  -2  102.99    6.60
   5  -2  -2  116.19    8.90
  -5   2   2  109.19    5.80
  -5   2   2  118.09    6.10
   4  -2  -2 2340.17   99.79
   4  -2  -2 2779.82  101.09
   4  -2  -2 2557.54   99.29
  -4   2   2 2614.24   97.39
  -4   2   2 2100.99   97.89
  -4   2   2 2494.45   97.39
  -4   2   2 2472.05   97.59
   3  -2  -2  751.92   32.70
   3  -2  -2  867.41   33.30
   3  -2  -2  760.72   32.30
  -3   2   2  758.02   30.40
  -3   2   2  767.52   30.50
  -3   2   2  766.22   30.40
  -3   2   2  749.82   31.10
  -3   2   2  693.53   31.00
   2  -2  -2 1167.18   43.80
   2  -2  -2 1079.59   45.60
   2  -2  -2 1109.49   45.20
  -2   2   2 1089.99   44.10
  -2   2   2 1077.49   43.30
  -2   2   2 1100.79   43.40
  -2   2   2 1068.09   43.50
   1  -2  -2  510.05   21.30
   1  -2  -2  434.36   21.90
   1  -2  -2  500.15   19.80
   1  -2  -2  537.25   19.40
  -1   2   2  445.96   19.90
   0  -2  -2  558.54   23.00
   0  -2  -2  605.04   23.30
   0   2   2  545.45   23.20
   0   2   2  561.04   23.30
  -1  -2  -2   14.00    1.60
  -1  -2  -2   14.70    1.50
   1   2   2   15.30    1.70
   1   2   2   15.20    1.70
  -2  -2  -2 2836.12  117.39
  -2  -2  -2 3067.49  117.39
   2   2   2 2937.51  117.69
   2   2   2 3107.79  117.49
  -3  -2  -2  254.97   11.60
   3   2   2  256.27   11.70
   3   2   2  275.17   13.50
   3   2   2  284.97   14.50
  -4  -2  -2 1245.68   48.40
  -4  -2  -2 1204.88   49.10
  -4  -2  -2 1033.60   48.50
   4   2   2 1289.87   50.99
   4   2   2 1242.28   51.09
   4   2   2 1265.77   48.90
   4   2   2 1263.67   49.20
  -5  -2  -2   21.90    2.10
  -5  -2  -2   18.00    2.50
  -5  -2  -2   20.00    1.80
  -5  -2  -2   18.60    2.10
   5   2   2   18.80    2.10
   5   2   2   20.60    2.20
   5   2   2   20.70    4.40
   5   2   2   19.60    2.60
   5   2   2   19.20    3.30
  -6  -2  -2  936.21   39.10
  -6  -2  -2  987.40   39.20
   6   2   2  983.70   39.20
   6   2   2  957.00   43.60
   6   2   2  950.70   41.40
   6   2   2  984.00   39.40
  -7  -2  -2   92.19    5.00
  -7  -2  -2   86.09    5.60
   7   2   2   89.69    7.20
   7   2   2   90.69    5.90
   7   2   2   87.89   10.40
   7   2   2   92.39    5.20
   7   2   2   86.49    6.30
  -8  -2  -2  100.79    5.80
  -8  -2  -2   94.99    6.30
   8   2   2  105.49    4.50
   8   2   2   97.29    7.80
   8   2   2   97.89    5.30
   8   2   2  102.19   11.40
   8   2   2  101.49    6.20
   9   2   2    3.50    2.70
  10   2   2   98.29    6.30
   8  -3  -2  100.89    6.10
   8  -3  -2  102.49    5.60
   8  -3  -2   97.29    5.90
   7  -3  -2   93.19    7.20
   7  -3  -2  101.49    6.70
   7  -3  -2  112.89    7.70
   6  -3  -2  417.36   18.80
   6  -3  -2  434.66   19.60
   6  -3  -2  425.46   19.60
  -6   3   2  382.56   17.80
   5  -3  -2   67.49    8.00
   5  -3  -2   73.29    4.10
   5  -3  -2   74.49    5.90
   5  -3  -2   78.69    4.20
  -5   3   2   77.49    4.40
  -5   3   2   73.39    4.50
   4  -3  -2 1770.12   70.19
   4  -3  -2 1839.22   71.79
   4  -3  -2 1811.32   74.99
   4  -3  -2 1711.23   71.19
  -4   3   2 1765.72   70.39
  -4   3   2 1779.92   70.29
  -4   3   2 1765.52   70.39
   3  -3  -2    3.10    1.80
   3  -3  -2    3.70    1.00
   3  -3  -2    4.40    1.70
   3  -3  -2    2.70    2.50
  -3   3   2    3.80    1.40
  -3   3   2    3.90    0.80
  -3   3   2    3.00    0.90
  -3   3   2    4.00    0.90
   2  -3  -2  709.63   28.70
   2  -3  -2  688.83   26.90
   2  -3  -2  637.04   29.30
   2  -3  -2  677.63   26.70
   2  -3  -2  674.43   29.10
  -2   3   2  650.43   26.80
  -2   3   2  647.84   26.60
  -2   3   2  638.54   27.30
  -2   3   2  634.04   26.70
   1  -3  -2  194.08    8.40
   1  -3  -2  199.68   10.00
   1  -3  -2  167.58   10.20
   1  -3  -2  198.88    7.70
   1  -3  -2  208.38   11.00
  -1   3   2  171.88    8.10
  -1   3   2  190.88    8.80
  -1   3   2  162.28    8.20
   0  -3  -2 1048.10   42.20
   0  -3  -2 1090.99   45.90
   0  -3  -2  971.10   45.60
   0  -3  -2 1086.19   42.50
   0  -3  -2 1002.30   41.60
   0   3   2 1078.99   42.60
   0   3   2 1097.99   42.50
  -1  -3  -2 1278.47   50.19
  -1  -3  -2 1365.16   50.09
   1   3   2 1121.09   50.29
   1   3   2 1254.67   50.19
  -2  -3  -2  846.52   35.10
  -2  -3  -2  879.21   35.40
   2   3   2  882.11   35.30
   2   3   2  875.51   35.80
  -3  -3  -2  648.64   26.40
  -3  -3  -2  578.34   25.80
  -3  -3  -2  606.24   26.20
   3   3   2  663.23   26.30
   3   3   2  681.33   32.50
  -4  -3  -2  336.37   15.40
  -4  -3  -2  370.06   14.90
  -4  -3  -2  371.46   15.40
  -4  -3  -2  375.36   16.20
   4   3   2  326.97   20.00
   4   3   2  358.26   15.70
   4   3   2  372.46   16.00
   4   3   2  385.76   18.50
  -5  -3  -2   41.20    2.70
  -5  -3  -2   35.90    3.00
  -5  -3  -2   31.50    3.50
  -5  -3  -2   36.70    3.10
   5   3   2   34.70    3.20
   5   3   2   38.10    6.10
   5   3   2   32.90    3.50
  -6  -3  -2   96.49    5.80
  -6  -3  -2   94.29    5.10
   6   3   2   96.59    5.70
   6   3   2   91.49    9.90
   6   3   2   88.99    6.20
  -7  -3  -2  141.49    7.70
  -7  -3  -2  132.19    7.00
   7   3   2  134.09    6.00
   7   3   2  131.09    8.80
   7   3   2  127.19    7.20
   7   3   2  125.69    9.30
   7   3   2  139.99   12.60
  -8  -3  -2   19.50    3.20
  -8  -3  -2   19.80    3.00
   8   3   2   18.00    2.60
   8   3   2   18.40    6.30
   8   3   2   24.80    4.30
   8   3   2   22.20    2.70
   8   3   2   19.40    1.70
   8   3   2   21.60    3.50
   9   3   2    5.90    0.90
   9   3   2    7.10    2.00
   9   3   2    6.90    2.90
  10   3   2   45.90    4.50
   7  -4  -2   15.50    2.70
   7  -4  -2   12.60    3.00
   7  -4  -2   20.40    3.00
   6  -4  -2   12.80    3.70
   6  -4  -2   18.90    3.60
   6  -4  -2   18.40    3.50
   5  -4  -2  129.09   11.50
   5  -4  -2  126.29    8.20
   5  -4  -2  111.79    9.40
   5  -4  -2  121.39    8.20
   5  -4  -2  118.49    7.70
   5  -4  -2  115.79    8.80
   5  -4  -2  130.99    8.30
  -5   4   2  129.99    6.70
  -5   4   2  135.09    6.50
   4  -4  -2    0.70    1.30
   4  -4  -2   -2.40    3.10
   4  -4  -2   -0.20    2.10
  -4   4   2    0.10    1.10
  -4   4   2    0.30    1.00
   3  -4  -2  517.85   19.70
   3  -4  -2  484.45   21.90
   3  -4  -2  454.95   22.00
   3  -4  -2  445.16   23.80
  -3   4   2  448.36   19.80
  -3   4   2  484.05   19.60
  -3   4   2  451.95   21.10
   2  -4  -2  635.64   28.80
   2  -4  -2  653.13   26.40
   2  -4  -2  636.14   26.40
   2  -4  -2  601.14   29.60
   2  -4  -2  649.43   25.60
  -2   4   2  649.43   26.60
  -2   4   2  646.94   27.10
  -2   4   2  676.83   26.40
   1  -4  -2  487.25   23.00
   1  -4  -2  521.25   21.40
   1  -4  -2  554.64   20.80
   1  -4  -2  525.95   23.10
   1  -4  -2  550.04   21.50
   1  -4  -2  512.15   23.80
  -1   4   2  477.85   21.00
  -1   4   2  515.85   22.10
  -1   4   2  526.15   21.40
  -1   4   2  478.75   21.50
   0  -4  -2   88.69    4.20
   0  -4  -2   87.19    7.70
   0  -4  -2   86.59    4.80
   0   4   2   81.19    4.80
   0   4   2   73.49    4.50
   0   4   2   93.59    5.30
  -1  -4  -2   27.80    2.00
  -1  -4  -2   30.70    5.30
  -1  -4  -2   30.50    2.70
   1   4   2   28.30    2.90
   1   4   2   31.50    2.80
  -2  -4  -2  274.27   12.20
  -2  -4  -2  259.27   11.90
   2   4   2  263.67   12.40
   2   4   2  257.17   12.00
  -3  -4  -2  270.47   12.10
  -3  -4  -2  247.78   11.90
  -3  -4  -2  258.17   11.80
   3   4   2  237.28   17.80
   3   4   2  254.47   11.90
  -4  -4  -2  106.49    5.50
  -4  -4  -2  115.99    5.90
  -4  -4  -2  110.89    6.70
   4   4   2  110.29    6.50
   4   4   2  112.99   12.00
   4   4   2  107.29    8.80
  -5  -4  -2 1254.87   47.70
  -5  -4  -2 1219.68   48.30
   5   4   2 1220.78   49.30
   5   4   2 1233.68   53.19
   5   4   2 1030.60   54.39
  -6  -4  -2   26.50    3.00
  -6  -4  -2   25.90    3.30
   6   4   2   27.20    6.80
  -7  -4  -2 1349.36   54.19
  -7  -4  -2 1391.56   55.09
   7   4   2 1344.77   53.79
   7   4   2 1344.07   54.19
   7   4   2 1350.66   54.69
   7   4   2 1287.97   55.69
   7   4   2 1347.17   60.89
   7   4   2 1390.36   53.19
   7   4   2 1339.67   53.79
   7   4   2 1307.97   54.69
   7   4   2 1316.87   53.19
  -8  -4  -2   37.30    4.30
  -8  -4  -2   32.80    3.80
  -8  -4  -2   32.90    4.30
   8   4   2   31.60    3.80
   8   4   2   34.90    4.80
   8   4   2   28.60    2.40
   8   4   2   34.80    2.50
   8   4   2   28.20    7.30
   8   4   2   39.30    3.60
  -9  -4  -2   79.39    5.40
   9   4   2   78.79    5.00
   9   4   2   75.09    6.50
   9   4   2   79.99    3.90
  10   4   2   36.20    2.80
  10   4   2   24.60    4.00
   7  -5  -2    9.50    2.00
   7  -5  -2    8.60    2.10
   6  -5  -2  204.18   11.40
   6  -5  -2  221.88   11.00
   5  -5  -2  344.07   16.40
   5  -5  -2  321.67   16.80
   5  -5  -2  349.57   20.30
  -5   5   2  346.47   15.10
   4  -5  -2   25.70    6.20
   4  -5  -2   32.50    2.70
   4  -5  -2   29.60    4.20
   4  -5  -2   35.10    3.20
   4  -5  -2   34.90    2.40
   4  -5  -2   27.30    3.80
  -4   5   2   33.60    3.40
  -4   5   2   32.20    3.10
   3  -5  -2 1710.93   68.39
   3  -5  -2 1506.95   63.29
   3  -5  -2 1570.34   61.79
   3  -5  -2 1518.15   63.09
   3  -5  -2 1674.43   62.59
   3  -5  -2 1688.73   61.09
   3  -5  -2 1474.55   65.29
   3  -5  -2 1341.87   61.09
  -3   5   2 1587.94   62.89
  -3   5   2 1556.34   62.59
   2  -5  -2  103.09    5.10
   2  -5  -2  104.39    8.40
   2  -5  -2   94.39    6.30
   2  -5  -2  101.69    5.70
   2  -5  -2   97.39    8.90
  -2   5   2   98.69    6.00
  -2   5   2   97.49    5.50
   1  -5  -2 2916.01  112.09
   1  -5  -2 2877.51  112.09
   1  -5  -2 2936.51  111.39
   1  -5  -2 2663.13  112.29
  -1   5   2 2856.51  113.19
  -1   5   2 2670.93  111.89
  -1   5   2 2917.01  112.59
   0  -5  -2   74.39    7.90
   0  -5  -2   75.29    4.10
   0  -5  -2   73.19    4.70
   0   5   2   67.29    4.50
   0   5   2   73.89    4.90
   0   5   2   72.89    5.30
  -1  -5  -2  422.56   17.60
  -1  -5  -2  441.16   18.50
  -1  -5  -2  441.06   24.00
   1   5   2  427.56   18.30
   1   5   2  408.76   18.60
   1   5   2  398.86   19.10
  -2  -5  -2   19.10    1.80
  -2  -5  -2   20.00    2.80
   2   5   2   16.60    2.90
   2   5   2   21.90    2.90
   2   5   2   15.70    1.90
  -3  -5  -2 2621.54  100.09
  -3  -5  -2 2517.15  100.29
   3   5   2 2378.76   99.99
  -4  -5  -2  837.92   36.10
   4   5   2  853.91   46.40
   4   5   2  854.81   36.00
  -5  -5  -2 2858.41  112.29
   5   5   2 2829.12  114.09
   5   5   2 2633.24  118.39
   5   5   2 3046.80  125.19
  -6  -5  -2  198.88    8.80
  -6  -5  -2  179.68    9.20
   6   5   2  190.78    9.40
   6   5   2  165.28   15.30
   6   5   2  178.58   13.90
  -7  -5  -2  133.69    7.60
  -7  -5  -2  121.39    7.70
   7   5   2  143.09    7.30
   7   5   2  130.49    7.20
   7   5   2  133.49   14.20
   7   5   2  127.39    6.10
   7   5   2  125.09    9.10
  -8  -5  -2   14.10    3.30
  -8  -5  -2   20.00    3.10
   8   5   2   15.40    2.00
   8   5   2   13.50    2.70
   8   5   2   24.00    2.40
   8   5   2   25.20   10.30
   8   5   2   18.20    4.00
  -9  -5  -2   14.00    2.70
   9   5   2   10.60    1.50
   9   5   2   10.60    3.10
   9   5   2    9.90    2.20
  10   5   2   17.30    2.10
   6  -6  -2    0.70    2.00
   6  -6  -2    1.30    1.90
   5  -6  -2  425.36   19.80
   5  -6  -2  451.75   19.80
   4  -6  -2  501.45   21.60
   4  -6  -2  437.66   20.10
   4  -6  -2  449.46   21.60
   4  -6  -2  481.85   19.10
   4  -6  -2  472.05   25.80
  -4   6   2  501.85   20.80
  -4   6   2  497.35   21.00
   3  -6  -2  221.58   11.50
   3  -6  -2  248.28   12.60
   3  -6  -2  236.58   11.50
   3  -6  -2  264.97   16.90
   3  -6  -2  246.58   11.10
   3  -6  -2  241.68   10.40
   3  -6  -2  247.68   11.40
   3  -6  -2  259.07   12.60
   3  -6  -2  235.98   11.70
   3  -6  -2  239.18   11.50
  -3   6   2  245.28   12.30
  -3   6   2  262.27   12.00
   2  -6  -2    7.90    2.40
   2  -6  -2    7.70    4.00
   2  -6  -2    5.80    2.20
   2  -6  -2    5.60    3.30
   2  -6  -2    8.20    2.20
   2  -6  -2   10.50    1.30
   2  -6  -2    9.40    1.90
   2  -6  -2    5.90    2.60
  -2   6   2   12.60    2.60
  -2   6   2    8.10    2.30
   1  -6  -2   80.19    5.90
   1  -6  -2   72.59    5.40
   1  -6  -2   83.09    5.50
   1  -6  -2   91.99    5.00
  -1   6   2   83.19    5.90
  -1   6   2   81.19    5.60
   0  -6  -2   25.80    3.30
   0  -6  -2   23.50    5.20
   0  -6  -2   27.10    2.70
   0  -6  -2   22.40    3.00
   0   6   2   21.00    3.10
   0   6   2   23.20    3.30
  -1  -6  -2  108.99    6.60
  -1  -6  -2  119.59   12.30
  -1  -6  -2  113.59    7.00
   1   6   2  115.89    6.80
   1   6   2  117.59    7.80
  -2  -6  -2  592.84   25.30
  -2  -6  -2  577.94   26.10
   2   6   2  634.84   27.40
  -3  -6  -2   12.20    1.70
  -3  -6  -2   15.80    3.00
   3   6   2   10.90    2.50
  -4  -6  -2  733.63   30.10
   4   6   2  770.92   31.20
   4   6   2  717.43   32.40
  -5  -6  -2   44.70    3.80
  -5  -6  -2   50.59    4.30
   5   6   2   45.60    3.10
   5   6   2   49.70   12.00
   5   6   2   28.80    7.50
   5   6   2   43.30    3.30
  -6  -6  -2   13.70    2.70
  -6  -6  -2   10.30    2.30
   6   6   2    4.70    4.00
   6   6   2    3.90    5.90
   6   6   2    9.70    2.30
   6   6   2   11.10    2.00
   6   6   2    9.00    6.70
   6   6   2   14.20    2.60
   6   6   2    8.60    2.10
   6   6   2    8.10    4.00
  -7  -6  -2   32.40    3.90
  -7  -6  -2   32.80    3.40
   7   6   2   34.00    5.20
   7   6   2   25.40    7.90
   7   6   2   29.90    2.60
   7   6   2   26.10    3.30
  -8  -6  -2  108.79    6.00
  -8  -6  -2  101.69    6.00
  -8  -6  -2  113.29    7.20
   8   6   2  113.09    7.00
   8   6   2  117.29    6.50
   8   6   2  103.29    6.50
   8   6   2  102.99    8.30
  -9  -6  -2   29.70    3.20
   9   6   2   23.80    2.80
   9   6   2   23.50    2.10
   9   6   2   22.30    3.20
   9   6   2   36.30    4.80
   9   6   2   22.60    3.60
   5  -7  -2   86.79    4.00
   5  -7  -2   84.39    5.60
   5  -7  -2   96.79    5.90
   4  -7  -2   27.50    3.90
   4  -7  -2   20.80    1.70
   4  -7  -2   21.20    3.40
   3  -7  -2   13.00    1.70
   3  -7  -2   13.50    5.10
   3  -7  -2    8.10    2.70
   3  -7  -2   13.50    2.90
   3  -7  -2    8.30    3.10
   3  -7  -2    5.90    2.50
   3  -7  -2   11.70    1.50
   3  -7  -2   10.60    3.20
   3  -7  -2    3.90    3.00
   3  -7  -2   13.10    2.60
  -3   7   2   12.20    2.80
  -3   7   2   10.90    2.70
   2  -7  -2  447.26   19.90
   2  -7  -2  430.56   20.80
   2  -7  -2  447.26   21.60
   2  -7  -2  457.75   18.90
   2  -7  -2  456.05   21.30
   2  -7  -2  478.85   20.90
   2  -7  -2  474.65   18.80
   2  -7  -2  459.75   19.30
   2  -7  -2  532.25   25.70
   2  -7  -2  480.55   21.30
   2  -7  -2  467.95   20.20
   2  -7  -2  484.85   20.40
  -2   7   2  484.85   21.60
  -2   7   2  463.05   20.40
  -2   7   2  488.25   21.10
   1  -7  -2    4.30    2.90
   1  -7  -2    0.20    2.20
   1  -7  -2    4.00    2.50
   1  -7  -2    5.50    1.90
   1  -7  -2    4.50    2.20
   1  -7  -2    8.40    1.40
   1  -7  -2    1.60    2.50
   1  -7  -2    6.40    4.10
   1  -7  -2    4.40    2.60
  -1   7   2    5.20    2.50
  -1   7   2    4.50    2.00
  -1   7   2    4.70    2.40
   0  -7  -2  382.06   15.30
   0  -7  -2  373.36   17.40
   0  -7  -2  366.36   16.10
   0  -7  -2  385.26   16.30
   0  -7  -2  360.96   16.30
   0   7   2  391.56   17.40
   0   7   2  384.76   18.00
   0   7   2  371.86   15.90
   0   7   2  340.07   15.90
   0   7   2  368.16   16.80
  -1  -7  -2   10.90    2.80
  -1  -7  -2    9.40    5.20
  -1  -7  -2   11.20    1.80
  -1  -7  -2    7.30    1.30
   1   7   2    6.60    2.50
   1   7   2   10.50    2.40
   1   7   2    7.90    1.90
   1   7   2    9.70    1.80
  -2  -7  -2  127.29    6.40
  -2  -7  -2  133.49    7.50
  -2  -7  -2  121.19   14.30
   2   7   2  127.39    6.40
   2   7   2  121.59    6.40
   2   7   2  118.69    6.30
  -3  -7  -2   80.49    4.80
  -3  -7  -2   82.19    4.90
   3   7   2   80.89    4.70
   3   7   2   79.49    4.70
   3   7   2   69.49    4.50
  -4  -7  -2  376.06   15.80
  -4  -7  -2  374.66   16.00
  -4  -7  -2  371.46   16.00
   4   7   2  379.56   15.70
   4   7   2  343.77   15.80
   4   7   2  368.26   15.70
  -5  -7  -2    7.00    5.90
  -5  -7  -2   30.40    3.30
  -5  -7  -2   22.90    4.50
  -5  -7  -2   23.20    2.90
  -5  -7  -2   29.40    3.30
   5   7   2   26.20    3.20
   5   7   2   30.80    8.40
   5   7   2   25.60    2.60
   5   7   2   24.20    2.90
   5   7   2   28.30    5.40
   5   7   2   28.50    2.90
   5   7   2   29.70    3.30
  -6  -7  -2 1725.83   66.99
  -6  -7  -2 1733.63   67.39
  -6  -7  -2 1712.63   66.99
   6   7   2 1672.63   66.89
   6   7   2 1690.53   66.39
   6   7   2 1760.92   69.79
   6   7   2 1689.03   66.79
   6   7   2 1649.93   67.19
   6   7   2 1684.23   67.29
   6   7   2 1450.65   75.59
  -7  -7  -2    4.50    2.30
  -7  -7  -2    1.00    2.50
  -7  -7  -2    3.20    2.10
   7   7   2    2.80    1.80
   7   7   2    2.40    3.50
   7   7   2    7.10    2.50
   7   7   2    4.90    5.20
  -8  -7  -2  221.98   10.50
  -8  -7  -2  216.68    9.90
   8   7   2  209.98   10.10
   8   7   2  198.18   11.80
   8   7   2  234.98   11.70
   8   7   2  208.38    9.10
   8   7   2  193.48   11.00
   8   7   2  208.38   13.70
  -9  -7  -2   10.60    2.10
   9   7   2    9.80    2.70
   9   7   2   12.50    1.60
   9   7   2   10.10    2.10
   4  -8  -2  364.86   15.30
   4  -8  -2  335.77   14.00
   3  -8  -2  364.66   14.90
   3  -8  -2  369.96   14.80
   3  -8  -2  365.26   15.80
   3  -8  -2  375.06   15.90
   3  -8  -2  382.36   16.50
  -3   8   2  339.17   15.30
   2  -8  -2  409.36   18.70
   2  -8  -2  407.46   18.40
   2  -8  -2  431.16   19.10
   2  -8  -2  416.46   17.00
   2  -8  -2  399.06   19.20
   2  -8  -2  418.06   18.80
   2  -8  -2  425.46   18.30
   2  -8  -2  420.16   18.20
   2  -8  -2  422.06   17.30
   2  -8  -2  417.26   22.40
  -2   8   2  429.96   17.60
   1  -8  -2  156.18    9.00
   1  -8  -2  159.58    7.20
   1  -8  -2  165.18    8.00
   1  -8  -2  175.68   12.50
   1  -8  -2  160.28    8.10
   1  -8  -2  160.18    8.70
   1  -8  -2  157.68    8.60
   1  -8  -2  156.48    8.40
   1  -8  -2  160.58    7.80
   1  -8  -2  161.08    7.20
   1  -8  -2  162.78    9.80
   1  -8  -2  155.98    9.70
  -1   8   2  158.48    7.90
  -1   8   2  160.98    9.90
   0  -8  -2  212.48   10.60
   0  -8  -2  206.98    9.40
   0  -8  -2  197.18    9.80
   0  -8  -2  194.18   11.30
   0  -8  -2  206.68   11.20
   0  -8  -2  212.48   10.10
   0  -8  -2  194.48    8.90
   0  -8  -2  206.38   10.60
   0   8   2  203.78    9.70
   0   8   2  203.98   10.50
   0   8   2  206.78    9.60
  -1  -8  -2   37.70    3.50
  -1  -8  -2   39.90    3.60
  -1  -8  -2   42.90    7.40
  -1  -8  -2   46.00    4.30
  -1  -8  -2   42.50    3.90
  -1  -8  -2   42.10    3.30
  -1  -8  -2   39.90    7.10
  -1  -8  -2   36.70    4.60
   1   8   2   37.50    3.40
   1   8   2   41.20    3.50
   1   8   2   39.30    4.20
  -2  -8  -2  279.17   17.80
  -2  -8  -2  290.47   12.40
  -2  -8  -2  283.47   21.90
  -2  -8  -2  275.17   13.70
  -2  -8  -2  292.47   13.00
  -2  -8  -2  265.47   12.70
  -2  -8  -2  296.47   13.10
   2   8   2  290.27   12.80
   2   8   2  281.47   12.70
   2   8   2  265.97   12.50
  -3  -8  -2   72.09    4.80
  -3  -8  -2   69.09    8.90
  -3  -8  -2   79.79    5.50
  -3  -8  -2   74.59    5.30
   3   8   2   64.29    5.10
   3   8   2   73.29    4.70
   3   8   2   68.09    4.80
   3   8   2   67.99    7.90
   3   8   2   69.69    4.80
  -4  -8  -2  584.44   23.80
  -4  -8  -2  580.34   28.30
  -4  -8  -2  567.84   24.00
  -4  -8  -2  592.84   23.80
   4   8   2  574.14   23.90
   4   8   2  575.64   23.90
   4   8   2  553.94   24.20
   4   8   2  559.94   24.00
   4   8   2  567.54   26.60
  -5  -8  -2  867.61   35.70
  -5  -8  -2  900.11   35.90
  -5  -8  -2  853.81   35.70
  -5  -8  -2  879.71   38.30
  -5  -8  -2  862.11   35.80
  -5  -8  -2  891.01   34.90
   5   8   2  921.01   45.00
   5   8   2  886.51   38.70
   5   8   2  878.81   35.90
   5   8   2  879.61   35.60
   5   8   2  828.42   36.00
  -6  -8  -2  260.27   12.30
  -6  -8  -2  272.37   12.60
  -6  -8  -2  285.77   12.50
  -6  -8  -2  262.67   12.40
  -6  -8  -2  273.27   12.10
   6   8   2  268.57   11.90
   6   8   2  291.57   12.50
   6   8   2  280.87   16.30
   6   8   2  276.87   12.50
   6   8   2  270.17   12.80
   6   8   2  257.27   15.80
  -7  -8  -2   52.09    4.40
  -7  -8  -2   60.39    4.60
  -7  -8  -2   58.39    4.80
   7   8   2   57.99    7.10
   7   8   2   61.19    4.30
   7   8   2   58.29    4.20
   7   8   2   72.29    5.10
   7   8   2   70.19    8.30
  -8  -8  -2    1.90    1.80
  -8  -8  -2    1.10    1.50
   8   8   2   -5.10    4.60
   8   8   2    4.00    1.40
   8   8   2    2.30    2.00
   9   8   2    2.50    1.50
   3  -9  -2   39.70    2.30
   3  -9  -2   39.90    3.10
   3  -9  -2   44.10    3.00
   3  -9  -2   47.00    3.50
   2  -9  -2   44.30    4.10
   2  -9  -2   45.40    4.80
   2  -9  -2   44.50    4.00
   2  -9  -2   45.00    3.00
   2  -9  -2   42.80    2.70
   2  -9  -2   38.00    3.30
  -2   9   2   47.20    3.10
  -2   9   2   40.50    3.00
   1  -9  -2   16.30    3.30
   1  -9  -2   21.30    3.90
   1  -9  -2   17.00    1.60
   1  -9  -2   20.10    3.10
   1  -9  -2   24.60    3.10
   1  -9  -2   18.30    2.20
   1  -9  -2   17.40    3.50
   1  -9  -2   15.80    2.80
   1  -9  -2   18.50    1.80
  -1   9   2   16.30    2.30
   0  -9  -2    0.80    1.30
   0  -9  -2    1.80    3.40
   0  -9  -2    8.40    3.20
   0  -9  -2    3.20    2.80
   0  -9  -2    3.50    2.50
   0  -9  -2    3.90    1.30
   0  -9  -2    6.20    2.60
   0  -9  -2    1.90    2.40
   0  -9  -2    2.70    2.50
   0  -9  -2    3.50    2.40
   0   9   2    6.30    1.80
   0   9   2    3.60    1.90
  -1  -9  -2   29.90    3.60
  -1  -9  -2   30.50    4.40
  -1  -9  -2   24.60    3.90
  -1  -9  -2   26.40    2.80
  -1  -9  -2   15.20    8.10
  -1  -9  -2   30.10    3.40
  -1  -9  -2   32.20    3.70
   1   9   2   30.20    3.10
   1   9   2   30.10    3.10
  -2  -9  -2   17.10    3.30
  -2  -9  -2   25.30    2.90
  -2  -9  -2   18.30    2.70
  -2  -9  -2    8.70    7.80
  -2  -9  -2   26.40    7.00
  -2  -9  -2   16.20    8.30
  -2  -9  -2   23.10    3.30
   2   9   2   25.00    2.90
   2   9   2   19.10    2.60
   2   9   2   25.00    2.90
  -3  -9  -2  101.09    5.50
  -3  -9  -2   99.29    6.30
  -3  -9  -2   96.59   13.20
  -3  -9  -2   96.59    6.20
   3   9   2   99.49    5.50
   3   9   2   99.79    6.00
   3   9   2   98.19    5.90
   3   9   2   97.29    5.90
  -4  -9  -2   19.60    7.50
  -4  -9  -2   42.80    6.40
  -4  -9  -2   40.20    3.50
  -4  -9  -2   51.49    4.30
   4   9   2   51.79    6.70
   4   9   2   41.60    4.00
   4   9   2   42.70    3.70
   4   9   2   42.70    3.70
   4   9   2   50.79    4.10
  -5  -9  -2   43.10    3.60
  -5  -9  -2   38.70    5.90
  -5  -9  -2   43.00    3.60
   5   9   2   45.60    4.20
   5   9   2   39.60    3.50
   5   9   2   51.59    6.90
   5   9   2   41.20    3.90
   5   9   2   46.40    4.10
  -6  -9  -2   35.80    3.00
  -6  -9  -2   36.90    3.40
  -6  -9  -2   31.90    3.00
   6   9   2   31.10    5.30
   6   9   2   31.70    3.60
   6   9   2   29.80    3.10
   6   9   2   37.60    3.40
   6   9   2   34.40    2.90
   6   9   2   46.20    6.40
  -7  -9  -2  447.76   19.80
  -7  -9  -2  468.65   19.90
  -7  -9  -2  476.75   19.80
   7   9   2  510.35   22.40
   7   9   2  480.45   20.10
   7   9   2  485.05   19.90
   7   9   2  494.75   19.80
   8   9   2    2.30    1.50
   8   9   2    2.70    3.80
   2 -10  -2    8.60    1.30
   1 -10  -2  238.58    9.70
   1 -10  -2  230.78   10.30
   1 -10  -2  230.78   10.20
   1 -10  -2  233.78   10.80
   1 -10  -2  232.48   10.10
  -1  10   2  233.58   10.50
   0 -10  -2   50.59    3.30
   0 -10  -2   49.90    3.80
   0 -10  -2   42.50    3.80
   0 -10  -2   50.99    4.10
   0 -10  -2   49.90    4.80
   0 -10  -2   47.60    2.70
   0 -10  -2   44.10    5.60
   0  10   2   53.29    3.30
   0  10   2   42.80    3.20
   0  10   2   46.50    3.40
   0  10   2   49.99    3.20
  -1 -10  -2  398.16   17.60
  -1 -10  -2  408.36   18.90
  -1 -10  -2  392.06   16.50
  -1 -10  -2  393.46   17.40
  -1 -10  -2  392.06   16.80
  -1 -10  -2  388.56   15.90
  -1 -10  -2  386.56   16.90
  -1 -10  -2  380.06   17.30
   1  10   2  392.56   16.50
   1  10   2  414.16   16.60
   1  10   2  374.56   16.50
   1  10   2  390.16   16.40
  -2 -10  -2    4.60    3.60
  -2 -10  -2    2.10    2.60
  -2 -10  -2    0.60    1.60
  -2 -10  -2    0.90    1.90
  -2 -10  -2    1.50    5.90
  -2 -10  -2    1.40    1.90
   2  10   2    0.70    1.60
   2  10   2    0.20    1.50
   2  10   2    1.10    1.70
   2  10   2    2.00    1.70
  -3 -10  -2  230.78   13.40
  -3 -10  -2  236.68   11.40
  -3 -10  -2  236.88   10.40
   3  10   2  228.28   10.40
   3  10   2  220.38   10.40
   3  10   2  220.98   10.10
   3  10   2  232.38   10.50
  -4 -10  -2   54.89    7.40
  -4 -10  -2   49.70    3.30
  -4 -10  -2   45.00    7.70
  -4 -10  -2   48.60    4.00
   4  10   2   51.49    3.90
   4  10   2   52.29    3.80
   4  10   2   51.49    3.80
  -5 -10  -2  206.48   10.00
  -5 -10  -2  225.18   12.10
  -5 -10  -2  212.08    9.50
   5  10   2  235.48   10.00
   5  10   2  221.28    9.80
   6  10   2  360.16   15.90
   6  10   2  388.76   15.80
   6  10   2  388.96   17.30
  -1 -11  -2   82.79    4.70
  -1 -11  -2   81.99    5.20
  -1 -11  -2   79.99    4.10
  -2 -11  -2    6.60    1.30
  -2 -11  -2    8.60    2.50
  -2 -11  -2    8.10    1.80
  -3 -11  -2    5.50    1.70
  -3 -11  -2    4.40    1.10
  -3 -11  -2    6.90    2.50
  -4 -11  -2   36.70    2.40
  -4 -11  -2   40.20    4.60
  -3  -9   3    1.20    2.30
  -3  -9   3    3.80    1.30
  -2  -9   3  251.87   12.90
  -2  -9   3  264.27   10.70
  -1  -9   3    7.30    2.70
   0  -9   3    2.60    1.90
   0  -9   3    0.80    1.90
   0  -9   3    2.10    1.10
   5   8  -3   19.70    2.20
   5   8  -3   11.40    3.80
  -5  -8   3   21.80    3.00
   4   8  -3   54.99    3.40
   4   8  -3   58.99    3.60
  -4  -8   3   50.59    3.50
  -4  -8   3   56.79    4.10
  -4  -8   3   36.10    9.40
  -4  -8   3   53.59    6.60
  -4  -8   3   59.99    4.20
  -4  -8   3   58.79    3.60
   3   8  -3   54.29    3.90
   3   8  -3   56.49    3.80
   3   8  -3   58.59    3.70
   3   8  -3   54.29    4.00
  -3  -8   3   55.59    3.50
  -3  -8   3   51.69    3.60
  -3  -8   3   58.99    4.30
  -3  -8   3   60.99    8.40
  -3  -8   3   54.79    4.30
  -3  -8   3   60.69    7.30
   2   8  -3   27.60    2.80
   2   8  -3   29.30    2.80
   2   8  -3   28.00    2.60
   2   8  -3   30.60    2.80
  -2  -8   3   23.10    4.70
  -2  -8   3   31.10    3.10
  -2  -8   3   26.60    2.90
   1   8  -3  102.09    5.90
   1   8  -3  104.39    5.60
   1   8  -3  113.59    6.00
  -1  -8   3  105.69    5.80
  -1  -8   3  114.09    9.10
   0   8  -3  428.46   17.40
   0   8  -3  414.56   17.60
   0   8  -3  437.06   17.60
   0  -8   3  402.26   17.80
   0  -8   3  376.36   18.30
   0  -8   3  435.66   17.80
  -1   8  -3   33.60    2.60
  -1   8  -3   35.80    2.90
   1  -8   3   29.50    3.70
   1  -8   3   29.50    2.10
   1  -8   3   25.30    2.50
   1  -8   3   30.80    2.00
   1  -8   3   32.50    4.80
   1  -8   3   25.80    2.80
   2  -8   3    3.60    1.30
   2  -8   3    2.50    1.80
   2  -8   3    6.50    2.60
   3  -8   3   44.60    3.20
   3  -8   3   44.40    3.90
   7   7  -3  140.49    9.80
   6   7  -3    4.90    4.90
   6   7  -3    5.00    1.40
  -6  -7   3    5.40    1.60
  -6  -7   3    9.70    1.70
  -6  -7   3    9.40    2.00
  -6  -7   3    4.30    1.80
   5   7  -3   27.80    2.60
   5   7  -3   20.10    2.20
   5   7  -3   34.50    6.50
   5   7  -3   27.10    2.90
  -5  -7   3   34.30    2.90
  -5  -7   3   32.40    3.00
  -5  -7   3   28.30    3.30
   4   7  -3    3.80    1.60
   4   7  -3    6.00    1.60
   4   7  -3    0.30    5.50
   4   7  -3    2.00    1.70
   4   7  -3    4.80    1.70
  -4  -7   3    5.20    2.40
  -4  -7   3    4.20    3.60
  -4  -7   3    3.90    2.10
   3   7  -3  523.15   22.00
   3   7  -3  524.45   22.10
   3   7  -3  517.55   22.10
   3   7  -3  522.45   21.90
   3   7  -3  521.15   22.10
   3   7  -3  531.15   25.50
  -3  -7   3  536.85   22.50
  -3  -7   3  538.05   24.80
  -3  -7   3  541.85   22.20
  -3  -7   3  557.84   22.90
   2   7  -3    3.30    1.80
   2   7  -3    0.90    1.70
   2   7  -3    0.20    1.70
   2   7  -3    0.90    1.80
  -2  -7   3    3.70    2.10
  -2  -7   3    2.70   11.80
  -2  -7   3    1.60    2.30
  -2  -7   3   -0.90    1.70
  -2  -7   3   -1.80    3.50
   1   7  -3  762.52   30.90
   1   7  -3  742.43   30.70
   1   7  -3  721.63   30.90
  -1  -7   3  786.52   31.30
  -1  -7   3  754.12   31.10
  -1  -7   3  765.12   33.70
   0   7  -3    4.90    1.90
   0   7  -3    3.70    2.00
   0   7  -3    2.60    1.80
   0  -7   3    2.70    1.90
   0  -7   3    5.90    3.00
  -1   7  -3   70.59    4.50
  -1   7  -3   67.39    4.80
   1  -7   3   72.89    5.00
   1  -7   3   71.69    5.30
   1  -7   3   70.99    5.10
   1  -7   3   70.49    6.60
   1  -7   3   68.99    4.70
   1  -7   3   73.89    4.20
  -2   7  -3  152.28    7.70
   2  -7   3  167.48    6.50
   2  -7   3  158.98    9.30
   2  -7   3  157.78    7.50
   2  -7   3  148.19    8.80
   2  -7   3  154.18    8.40
   2  -7   3  145.09    6.50
   2  -7   3  161.78    9.80
   3  -7   3   35.40    2.60
   3  -7   3   24.80    4.10
   3  -7   3   27.50    3.30
   4  -7   3   36.60    3.80
   4  -7   3   36.20    3.20
   7   6  -3   14.50    4.70
   7   6  -3   19.60    1.80
   7   6  -3   16.60    1.90
  -7  -6   3   17.30    2.10
  -7  -6   3   19.30    2.30
   6   6  -3    4.70    1.70
   6   6  -3    2.40    5.40
   6   6  -3    3.40    1.70
  -6  -6   3    0.50    1.70
  -6  -6   3    3.00    2.10
  -6  -6   3    3.90    1.70
   5   6  -3   37.70    3.20
   5   6  -3   38.80    6.80
   5   6  -3   36.40    3.10
   5   6  -3   37.30    3.20
  -5  -6   3   35.20    3.30
  -5  -6   3   31.90    3.10
  -5  -6   3   39.20    3.90
   4   6  -3  200.08    9.30
   4   6  -3  214.58   14.30
   4   6  -3  202.68    9.30
   4   6  -3  196.78   10.30
   4   6  -3  209.68    9.30
   4   6  -3  200.18    9.10
  -4  -6   3  205.98    9.70
  -4  -6   3  192.58   12.00
  -4  -6   3  210.48    9.70
   3   6  -3  366.16   19.70
   3   6  -3  348.77   15.70
   3   6  -3  362.46   15.70
   3   6  -3  383.46   15.70
   3   6  -3  371.06   15.70
   3   6  -3  356.66   15.50
  -3  -6   3  381.76   16.00
  -3  -6   3  359.56   16.80
  -3  -6   3  377.96   18.70
  -3  -6   3  376.66   16.00
   2   6  -3    1.40    5.00
   2   6  -3    3.20    1.70
   2   6  -3    6.10    1.90
   2   6  -3    4.00    1.70
   2   6  -3    5.20    1.70
  -2  -6   3    6.40    2.00
  -2  -6   3    8.30    2.20
  -2  -6   3    4.00    2.60
  -2  -6   3    4.50    3.60
   1   6  -3   30.00    2.90
   1   6  -3   31.20    2.90
   1   6  -3   27.30    2.60
  -1  -6   3   31.40    3.10
  -1  -6   3   30.10    3.00
  -1  -6   3   29.50    5.10
  -1  -6   3   34.70    3.80
  -1  -6   3   39.60    8.80
   0   6  -3   31.70    3.60
   0   6  -3   26.70    2.80
   0   6  -3   28.30    2.70
   0   6  -3   38.00    3.20
   0  -6   3   37.30    3.40
   0  -6   3   36.80    3.60
   0  -6   3   40.20    4.50
  -1   6  -3  476.45   19.50
  -1   6  -3  459.05   19.70
  -1   6  -3  499.85   22.00
  -1   6  -3  467.05   20.60
   1  -6   3  447.26   21.20
   1  -6   3  456.85   24.60
   1  -6   3  457.45   20.10
   1  -6   3  471.35   19.70
   1  -6   3  471.85   19.50
  -2   6  -3    9.90    3.30
  -2   6  -3    8.30    3.00
  -2   6  -3    9.60    2.00
   2  -6   3    9.10    2.70
   2  -6   3    9.70    1.50
   2  -6   3    8.00    3.40
   2  -6   3    8.40    2.40
   2  -6   3    7.70    2.60
   2  -6   3   10.00    1.90
  -3   6  -3    4.00    2.70
   3  -6   3    4.90    3.20
   3  -6   3    3.40    1.70
   3  -6   3    5.60    2.70
   3  -6   3    3.30    1.80
   3  -6   3    3.90    2.20
   4  -6   3  168.98    9.20
   4  -6   3  158.38   10.10
   4  -6   3  179.08    7.20
   5  -6   3   26.60    3.10
   5  -6   3   31.90    3.80
   8   5  -3  113.99    6.40
   8   5  -3  108.19    5.30
   7   5  -3    8.50    4.80
   7   5  -3   20.40    4.10
   7   5  -3   19.50    1.80
   7   5  -3   22.30    2.30
  -7  -5   3   22.40    2.40
  -7  -5   3   19.50    2.40
   6   5  -3  261.47   11.70
   6   5  -3  277.37   11.80
   6   5  -3  261.07   15.80
  -6  -5   3  260.07   12.40
  -6  -5   3  264.47   12.00
  -6  -5   3  268.67   13.70
   5   5  -3   23.30    2.30
   5   5  -3   27.80    6.00
   5   5  -3   24.70    2.60
   5   5  -3   22.70    2.70
  -5  -5   3   27.20    3.00
  -5  -5   3   21.60    4.00
  -5  -5   3   23.20    3.30
  -5  -5   3   24.50    2.80
   4   5  -3   34.40    3.20
   4   5  -3   30.80    2.80
   4   5  -3   27.80    2.60
   4   5  -3   25.50    5.60
  -4  -5   3   34.90    3.20
  -4  -5   3   31.10    3.70
  -4  -5   3   27.10    2.90
  -4  -5   3   31.40    3.00
  -4  -5   3   32.00    4.80
  -4  -5   3   34.40    4.40
   3   5  -3   35.30    2.80
   3   5  -3   31.00    2.70
   3   5  -3   35.40    2.90
   3   5  -3   24.40    2.40
   3   5  -3   34.70    2.60
  -3  -5   3   37.20    3.10
  -3  -5   3   31.70    2.50
  -3  -5   3   27.30    2.80
  -3  -5   3   28.80    3.50
   2   5  -3 1139.59   46.30
   2   5  -3 1157.78   46.30
   2   5  -3 1168.18   46.30
   2   5  -3 1141.49   46.10
   2   5  -3 1119.69   46.10
  -2  -5   3 1199.58   46.50
  -2  -5   3 1172.58   47.20
  -2  -5   3 1169.98   46.40
   1   5  -3  134.09    6.70
   1   5  -3  127.59    6.60
   1   5  -3  146.09    6.50
  -1  -5   3  138.09   13.60
  -1  -5   3  140.59    6.70
  -1  -5   3  136.29    7.60
   0   5  -3 2757.02  107.19
   0   5  -3 2847.42  109.59
   0   5  -3 2762.72  107.39
   0   5  -3 2678.93  108.09
   0   5  -3 2634.84  107.29
   0  -5   3 2542.65  113.39
   0  -5   3 2881.91  108.19
  -1   5  -3   10.60    1.70
  -1   5  -3   12.80    1.70
  -1   5  -3   14.60    3.30
  -1   5  -3   10.00    2.10
  -1   5  -3   13.60    2.90
   1  -5   3   14.40    2.20
   1  -5   3   11.70    2.20
  -2   5  -3  465.15   19.50
  -2   5  -3  488.15   20.30
  -2   5  -3  482.85   21.40
  -2   5  -3  455.55   21.40
   2  -5   3  461.45   21.20
   2  -5   3  490.05   22.70
   2  -5   3  486.75   20.70
   2  -5   3  420.26   20.60
   2  -5   3  454.35   20.00
   2  -5   3  469.45   19.80
   2  -5   3  476.05   19.00
   2  -5   3  472.45   18.90
  -3   5  -3  250.07   12.80
  -3   5  -3  238.18   11.60
  -3   5  -3  259.77   12.60
   3  -5   3  252.47   10.70
   3  -5   3  251.77   13.10
   3  -5   3  256.67   10.30
   3  -5   3  222.78   11.90
   3  -5   3  248.58   10.00
   3  -5   3  251.37   11.40
   3  -5   3  246.48   11.90
   3  -5   3  257.27   11.50
   3  -5   3  224.38   12.70
   3  -5   3  246.08   10.10
  -4   5  -3  143.49    8.40
  -4   5  -3  154.78    8.60
   4  -5   3  122.59    7.60
   4  -5   3  158.08    6.40
   4  -5   3  148.99    8.40
   4  -5   3  139.69    9.40
   4  -5   3  140.79    6.50
   5  -5   3  287.37   13.30
   5  -5   3  268.87   14.10
   6  -5   3  272.17   12.80
   8   4  -3  310.37   14.00
   8   4  -3  304.17   12.80
   8   4  -3  304.97   13.10
   8   4  -3  305.57   12.30
   8   4  -3  332.67   12.40
   8   4  -3  299.77   13.20
   7   4  -3   29.90    2.90
   7   4  -3   34.00    2.50
   7   4  -3   32.60    3.10
   7   4  -3   28.50    3.70
   7   4  -3   33.30    5.20
  -7  -4   3   29.60    2.80
  -7  -4   3   34.50    4.30
   6   4  -3  279.37   16.90
   6   4  -3  317.77   13.20
   6   4  -3  290.27   13.50
   6   4  -3  308.47   13.30
  -6  -4   3  296.27   13.80
  -6  -4   3  317.57   13.50
  -6  -4   3  320.77   15.20
   5   4  -3   36.80    3.10
   5   4  -3   38.10    2.80
   5   4  -3   30.20    2.90
   5   4  -3   37.30    5.60
   5   4  -3   27.50    9.90
  -5  -4   3   37.00    4.50
  -5  -4   3   32.40    3.60
  -5  -4   3   30.20    2.90
   4   4  -3  340.27   14.50
   4   4  -3  345.67   14.70
  -4  -4   3  353.96   14.80
  -4  -4   3  331.77   14.90
  -4  -4   3  348.07   15.50
  -4  -4   3  359.16   16.30
   3   4  -3  399.56   16.70
   3   4  -3  413.56   16.80
   3   4  -3  409.66   16.70
   3   4  -3  415.06   16.60
  -3  -4   3  380.46   16.80
  -3  -4   3  410.36   18.20
  -3  -4   3  395.36   17.00
   2   4  -3 1977.30   75.79
   2   4  -3 1978.00   75.89
   2   4  -3 1912.91   77.99
  -2  -4   3 1853.21   77.59
  -2  -4   3 1907.71   75.79
   1   4  -3  597.54   24.20
   1   4  -3  603.24   23.50
   1   4  -3  580.74   26.10
  -1  -4   3  545.95   33.00
  -1  -4   3  566.24   25.00
   0   4  -3  506.75   20.30
   0   4  -3  506.35   22.00
   0   4  -3  489.95   20.70
   0  -4   3  456.05   21.30
   0  -4   3  484.75   20.90
   0  -4   3  506.55   26.20
  -1   4  -3  933.71   38.30
  -1   4  -3  968.90   40.10
  -1   4  -3  989.40   39.00
  -1   4  -3  946.81   39.90
   1  -4   3  994.00   39.50
   1  -4   3  914.81   41.30
   1  -4   3  981.00   39.10
  -2   4  -3    2.80    1.80
  -2   4  -3    3.10    1.40
  -2   4  -3    4.10    2.00
  -2   4  -3   11.80    1.60
   2  -4   3    3.60    1.50
   2  -4   3    0.70    2.60
   2  -4   3    3.80    1.60
   2  -4   3    2.80    2.00
  -3   4  -3  382.56   17.20
  -3   4  -3  356.76   16.10
  -3   4  -3  375.36   16.80
   3  -4   3  357.86   20.00
   3  -4   3  389.26   16.10
   3  -4   3  379.56   15.00
   3  -4   3  393.56   16.10
   3  -4   3  352.66   16.50
  -4   4  -3   11.30    1.90
  -4   4  -3   10.00    2.40
   4  -4   3    7.50    1.40
   4  -4   3    7.20    3.70
   4  -4   3    9.60    2.20
   4  -4   3    8.70    3.30
   4  -4   3    7.70    2.30
   4  -4   3   12.70    2.00
   4  -4   3    9.50    2.60
  -5   4  -3   19.20    2.80
   5  -4   3   15.80    4.50
   5  -4   3   15.70    2.90
   5  -4   3   21.20    3.40
   5  -4   3   19.00    4.10
   6  -4   3  128.19    7.20
   6  -4   3  115.99    8.10
   6  -4   3  124.59    7.20
   7  -4   3   88.59    5.30
   7  -4   3   82.99    5.10
   9   3  -3   98.19    5.10
   8   3  -3   77.29    4.70
   8   3  -3   96.39    5.70
   8   3  -3   87.19    5.20
   8   3  -3   87.99    5.30
   8   3  -3   88.89    4.40
   7   3  -3    7.10    1.70
   7   3  -3    9.50    2.10
   7   3  -3    7.20    2.10
   7   3  -3    7.60    2.20
   7   3  -3    7.70    1.70
  -7  -3   3   10.20    3.20
   6   3  -3   10.00    2.00
   6   3  -3    6.60    2.20
  -6  -3   3   10.70    2.00
  -6  -3   3    9.00    3.10
   5   3  -3   79.69    4.50
   5   3  -3   67.59   11.70
  -5  -3   3   85.89    4.70
  -5  -3   3   79.09    6.10
  -5  -3   3   68.29    4.90
   4   3  -3    4.10    6.00
   4   3  -3    6.50    1.30
  -4  -3   3    5.90    1.60
  -4  -3   3    3.90    2.10
   3   3  -3   29.10    3.60
  -3  -3   3   35.00    4.10
  -3  -3   3   34.40    3.60
   2   3  -3   63.79    4.70
   1   3  -3   90.19    5.40
   1   3  -3   85.79    4.50
   1   3  -3   75.89    5.60
  -1  -3   3   75.09    5.00
  -1  -3   3   80.09    3.80
   0   3  -3  365.36   16.60
   0   3  -3  335.97   16.20
   0   3  -3  363.96   15.30
   0   3  -3  350.26   16.40
   0  -3   3  380.96   20.10
   0  -3   3  366.06   15.80
   0  -3   3  366.06   15.60
  -1   3  -3  732.43   32.40
  -1   3  -3  761.72   32.80
  -1   3  -3  796.82   31.60
  -1   3  -3  722.53   32.50
   1  -3   3  811.62   32.10
   1  -3   3  800.12   35.00
   1  -3   3  769.92   32.00
   1  -3   3  853.31   32.00
  -2   3  -3  210.48   10.10
  -2   3  -3  208.68    9.10
  -2   3  -3  190.48    9.80
  -2   3  -3  181.68    9.70
   2  -3   3  209.38    9.50
   2  -3   3  212.48   12.30
   2  -3   3  198.48    9.30
   2  -3   3  204.48    9.30
  -3   3  -3  167.48    7.90
  -3   3  -3  178.48    8.80
  -3   3  -3  173.58    8.40
   3  -3   3  179.08    8.40
   3  -3   3  178.68    8.10
   3  -3   3  152.48   10.60
  -4   3  -3    2.20    1.60
  -4   3  -3    1.60    1.10
  -4   3  -3    0.20    1.00
   4  -3   3    1.60    2.60
   4  -3   3   -0.60    1.70
   4  -3   3    1.30    1.70
   4  -3   3    1.40    1.40
   4  -3   3    5.00    1.90
  -5   3  -3   18.10    2.20
  -5   3  -3   13.30    2.20
   5  -3   3   15.80    3.00
   5  -3   3   11.80    2.70
   5  -3   3   12.80    4.20
   5  -3   3    9.70    3.80
   5  -3   3   16.20    3.10
   5  -3   3   17.40    3.80
   5  -3   3   10.90    2.60
   5  -3   3   14.80    2.80
  -6   3  -3  148.19    7.40
   6  -3   3  153.98    8.50
   6  -3   3  142.59   10.50
   6  -3   3  155.28    8.50
   6  -3   3  154.78    9.10
   7  -3   3  163.38    8.70
   7  -3   3  161.38    8.60
   7  -3   3  162.48   10.90
   8  -3   3    0.10    1.60
   9   2  -3   46.00    3.20
   8   2  -3  192.98    9.10
   8   2  -3  204.68    9.50
   8   2  -3  203.08    8.60
   7   2  -3  349.07   17.80
   7   2  -3  360.96   15.50
   7   2  -3  352.26   15.80
   7   2  -3  372.36   15.00
   7   2  -3  358.86   14.80
  -7  -2   3  364.36   17.00
  -7  -2   3  362.46   16.30
   6   2  -3   81.89    4.10
   6   2  -3   74.39    6.80
   6   2  -3   79.09    4.60
   6   2  -3   77.99    5.30
   6   2  -3   75.39    4.70
  -6  -2   3   80.39    5.50
  -6  -2   3   73.69    5.80
  -6  -2   3   76.29    6.40
  -6  -2   3   79.29    5.40
   5   2  -3  446.46   18.40
  -5  -2   3  450.15   19.60
  -5  -2   3  424.26   19.70
  -5  -2   3  445.66   19.00
  -5  -2   3  444.16   19.00
   4   2  -3   11.50    2.40
   4   2  -3    7.70    5.50
  -4  -2   3   10.80    1.90
  -4  -2   3    9.70    2.30
  -4  -2   3    9.80    2.00
   3   2  -3  366.46   25.00
   3   2  -3  377.06   16.90
  -3  -2   3  374.46   15.70
  -3  -2   3  379.56   16.90
  -3  -2   3  355.56   16.30
  -3  -2   3  384.26   15.70
   2   2  -3  269.47   12.70
  -2  -2   3  287.67   12.90
  -2  -2   3  274.87   12.70
   1   2  -3  888.81   39.50
   1   2  -3 1011.30   39.10
   1   2  -3  964.10   38.30
  -1  -2   3 1013.40   39.20
  -1  -2   3  918.51   38.90
   0   2  -3  131.39    7.90
   0   2  -3  160.28    8.20
   0   2  -3  159.98    8.20
   0   2  -3  170.58    7.80
   0   2  -3  162.18    7.10
   0  -2   3  161.78    7.60
   0  -2   3  148.49    7.50
   0  -2   3  178.68   11.10
   0  -2   3  156.78    6.50
  -1   2  -3 1397.36   59.99
  -1   2  -3 1511.25   59.19
  -1   2  -3 1508.15   60.09
   1  -2   3 1541.25   62.49
   1  -2   3 1391.06   59.49
   1  -2   3 1551.64   59.59
   1  -2   3 1580.94   59.49
  -2   2  -3  932.01   37.10
  -2   2  -3  887.41   37.90
  -2   2  -3  867.61   37.70
  -2   2  -3  940.61   38.00
   2  -2   3  971.90   37.50
   2  -2   3  956.90   40.10
   2  -2   3  989.20   37.50
   2  -2   3  913.61   37.40
  -3   2  -3  710.03   28.10
  -3   2  -3  671.13   27.80
  -3   2  -3  647.54   27.90
  -3   2  -3  713.33   27.30
   3  -2   3  652.43   29.20
   3  -2   3  666.53   27.50
   3  -2   3  675.83   30.10
   3  -2   3  690.83   27.60
   3  -2   3  664.93   29.30
  -4   2  -3  687.73   27.70
  -4   2  -3  643.44   27.00
  -4   2  -3  628.04   27.60
  -4   2  -3  674.43   27.00
   4  -2   3  682.53   28.30
   4  -2   3  690.63   30.20
   4  -2   3  709.83   27.50
   4  -2   3  678.93   28.90
   4  -2   3  661.93   27.20
  -5   2  -3   13.10    1.90
  -5   2  -3   12.80    1.50
  -5   2  -3   13.90    1.90
   5  -2   3    9.50    1.70
   5  -2   3   10.80    2.50
  -6   2  -3  173.88    7.90
  -6   2  -3  187.48    8.30
  -6   2  -3  167.38    8.20
   6  -2   3  164.88    9.30
   6  -2   3  179.68    9.50
   6  -2   3  170.08   11.00
   6  -2   3  181.48    9.40
   6  -2   3  165.38    9.60
   7  -2   3  299.37   13.60
   7  -2   3  289.77   15.40
   7  -2   3  264.87   13.20
   7  -2   3  283.97   14.20
   7  -2   3  281.77   13.50
   8  -2   3  166.88    8.80
   8  -2   3  171.78    8.80
   8  -2   3  183.88   10.80
   9  -2   3   95.29    6.80
   9  -2   3   88.19    5.10
   8   1  -3  415.16   16.40
   8   1  -3  407.56   17.20
   8   1  -3  402.96   17.60
   7   1  -3  180.98    9.80
   7   1  -3  171.38    8.40
   7   1  -3  187.28   12.40
   7   1  -3  175.28    8.90
   7   1  -3  170.38    9.00
   7   1  -3  181.68    7.80
  -7  -1   3  169.58    9.30
  -7  -1   3  170.08    9.20
   6   1  -3   73.59    4.50
   6   1  -3   71.89    5.10
   6   1  -3   79.99    5.00
   6   1  -3   87.69    7.20
   6   1  -3   72.79    4.10
   6   1  -3   71.59    4.10
   6   1  -3   72.59    4.60
  -6  -1   3   70.59    5.30
  -6  -1   3   68.69    6.00
  -6  -1   3   74.89    5.70
   5   1  -3  300.07   12.70
  -5  -1   3  313.77   13.90
  -5  -1   3  301.57   13.20
  -5  -1   3  263.17   13.80
   4   1  -3  223.78   11.30
  -4  -1   3  220.48   10.80
  -4  -1   3  231.38   10.30
  -4  -1   3  236.78   10.70
   3   1  -3  185.78    9.50
   3   1  -3  170.18   15.10
  -3  -1   3  201.68    9.00
  -3  -1   3  193.78    8.70
  -3  -1   3  220.98    9.80
   2   1  -3  493.65   28.70
   2   1  -3  561.44   22.90
  -2  -1   3  523.35   22.10
  -2  -1   3  590.64   23.10
  -2  -1   3  572.64   23.10
   1   1  -3  337.77   14.30
   1   1  -3  326.77   14.80
  -1  -1   3  345.37   14.50
  -1  -1   3  328.67   14.40
   0   1  -3 1303.57   54.89
   0   1  -3 1302.87   53.89
   0   1  -3 1427.56   54.49
   0  -1   3 1359.76   54.39
   0  -1   3 1384.16   54.49
   0  -1   3 1432.06   59.39
  -1   1  -3   54.89    3.50
  -1   1  -3   54.89    3.10
  -1   1  -3   49.80    2.80
   1  -1   3   58.69    5.10
   1  -1   3   55.29    3.20
  -2   1  -3  422.76   17.40
  -2   1  -3  431.56   18.10
  -2   1  -3  363.96   18.00
   2  -1   3  458.55   17.80
   2  -1   3  411.76   19.00
   2  -1   3  464.75   17.80
   2  -1   3  427.26   18.40
   2  -1   3  475.75   19.90
  -3   1  -3    2.40    0.50
  -3   1  -3    2.00    0.80
  -3   1  -3    3.00    1.00
  -3   1  -3    3.00    0.70
  -3   1  -3    3.40    1.10
   3  -1   3    2.20    0.80
   3  -1   3    2.70    1.50
   3  -1   3    2.90    0.90
   3  -1   3    2.00    1.20
   3  -1   3    2.90    0.80
  -4   1  -3   29.20    1.60
  -4   1  -3   28.90    2.30
  -4   1  -3   28.70    1.80
  -4   1  -3   24.40    2.20
  -4   1  -3   27.70    1.90
   4  -1   3   29.30    2.20
   4  -1   3   31.10    3.90
   4  -1   3   24.40    5.20
   4  -1   3   21.50    3.50
   4  -1   3   28.90    2.80
   4  -1   3   27.60    2.10
  -5   1  -3    0.90    0.70
  -5   1  -3    0.70    0.50
  -5   1  -3    0.40    0.90
   5  -1   3    0.10    1.10
   5  -1   3    0.90    0.90
   5  -1   3   -0.70    1.50
   5  -1   3    7.00    4.80
  -6   1  -3   12.90    1.60
  -6   1  -3   12.20    1.90
  -6   1  -3   12.60    1.50
   6  -1   3   13.80    2.70
   6  -1   3   14.20    3.00
   6  -1   3   11.40    3.30
   6  -1   3   25.80    5.10
   6  -1   3   13.60    2.60
   7  -1   3  340.77   16.60
   7  -1   3  351.06   16.00
   7  -1   3  358.76   17.90
   7  -1   3  341.07   16.30
   7  -1   3  375.46   16.30
   8  -1   3   15.20    3.40
   8  -1   3   14.40    3.80
   8  -1   3   15.20    3.00
   8  -1   3   10.30    2.60
   9  -1   3    2.80    1.90
   9  -1   3    1.80    2.50
   8   0  -3   64.29    4.80
   8   0  -3   58.09    6.00
   8   0  -3   71.49    4.10
   7   0  -3   47.00    3.70
   7   0  -3   40.10    4.00
   7   0  -3   44.70    2.90
   7   0  -3   49.80    4.90
   7   0  -3   44.00    5.40
  -7   0   3   45.70    4.50
   6   0  -3  263.47   11.40
   6   0  -3  265.97   13.70
   6   0  -3  252.87   10.60
   6   0  -3  233.98   10.60
   6   0  -3  257.27   11.80
   6   0  -3  239.88   10.40
   6   0  -3  247.98   12.20
  -6   0   3  258.97   12.50
  -6   0   3  263.37   12.00
   5   0  -3   62.49    3.50
   5   0  -3   60.59    4.90
   5   0  -3   64.89    3.90
   5   0  -3   63.49    4.40
  -5   0   3   64.59    4.60
  -5   0   3   67.79    4.40
  -5   0   3   57.69    4.90
   4   0  -3   93.59    5.70
   4   0  -3   96.09    4.60
  -4   0   3   94.79    5.00
  -4   0   3   96.89    5.30
  -4   0   3   91.29    5.50
  -4   0   3   84.59    5.80
   3   0  -3  618.54   23.90
   3   0  -3  590.94   24.80
   3   0  -3  571.44   29.90
  -3   0   3  582.84   24.40
  -3   0   3  595.84   25.10
  -3   0   3  610.04   24.10
   2   0  -3  696.03   26.50
   2   0  -3  671.23   27.20
   2   0  -3  628.54   32.60
  -2   0   3  697.43   27.00
  -2   0   3  644.04   27.30
  -2   0   3  661.43   27.40
  -2   0   3  655.03   27.40
   1   0  -3    1.00    1.00
   1   0  -3    0.60    0.70
  -1   0   3    0.40    0.80
  -1   0   3    0.80    0.80
   0   0  -3 1826.12   69.99
   0   0  -3 1708.23   70.29
   0   0   3 1811.52   70.09
   0   0   3 1741.13   69.99
  -1   0  -3 1048.30   41.40
  -1   0  -3 1086.79   41.80
  -1   0  -3 1018.40   42.20
   1   0   3 1092.29   41.90
   1   0   3 1051.59   41.90
   1   0   3 1006.20   41.80
  -2   0  -3 1861.61   72.69
  -2   0  -3 1660.23   72.99
  -2   0  -3 1902.01   73.49
   2   0   3 1954.30   74.79
   2   0   3 1677.63   74.39
   2   0   3 2005.50   74.69
   2   0   3 1912.81   73.09
  -3   0  -3 1215.78   47.00
  -3   0  -3 1161.18   47.20
  -3   0  -3 1138.99   47.70
  -3   0  -3 1141.49   47.00
  -3   0  -3 1259.57   46.90
   3   0   3 1097.39   48.70
   3   0   3 1124.79   49.80
   3   0   3 1315.37   47.40
   3   0   3 1281.77   49.80
   3   0   3 1201.58   47.30
  -4   0  -3  260.77   10.00
  -4   0  -3  252.07   10.80
  -4   0  -3  242.08   10.00
  -4   0  -3  234.08   10.20
  -4   0  -3  251.37   10.10
   4   0   3  241.58   13.70
   4   0   3  231.48   10.50
   4   0   3  251.57   10.60
   4   0   3  248.08   11.70
   4   0   3  220.28   12.90
  -5   0  -3  586.54   24.40
  -5   0  -3  597.44   24.30
  -5   0  -3  630.94   24.10
  -5   0  -3  633.74   24.00
   5   0   3  576.44   25.30
   5   0   3  597.74   29.20
   5   0   3  590.84   25.00
   5   0   3  606.84   24.90
   5   0   3  593.44   24.40
  -6   0  -3  110.29    5.30
  -6   0  -3  112.99    5.60
  -6   0  -3  110.09    5.20
   6   0   3  105.19    5.10
   6   0   3  106.39    6.30
   6   0   3  102.19    5.10
   6   0   3  119.29   11.50
  -7   0  -3  392.96   16.40
  -7   0  -3  373.56   16.60
   7   0   3  369.76   18.40
   7   0   3  398.36   23.80
   7   0   3  402.96   17.50
   7   0   3  383.16   17.60
   7   0   3  362.56   16.90
   7   0   3  373.36   17.10
   8   0   3  140.09    8.30
   8   0   3  141.29    8.10
   8   0   3  143.89    9.90
   8   0   3  157.08    8.90
   9   0   3  107.19    7.60
   9   0   3   94.99    6.30
   8  -1  -3  167.08    9.60
   7  -1  -3  161.78    7.70
   7  -1  -3  161.98    6.60
   7  -1  -3  150.28    8.00
   7  -1  -3  164.68    8.40
   7  -1  -3  155.58   10.00
  -7   1   3  142.69    8.30
   6  -1  -3  456.75   18.50
   6  -1  -3  456.05   17.90
   6  -1  -3  393.86   20.50
   6  -1  -3  442.06   18.70
   6  -1  -3  442.26   18.20
   6  -1  -3  463.35   19.80
   6  -1  -3  423.36   18.60
   6  -1  -3  458.15   19.10
  -6   1   3  437.36   19.10
  -6   1   3  431.86   19.60
   5  -1  -3  373.16   15.40
   5  -1  -3  352.76   15.10
   5  -1  -3  359.36   14.60
   5  -1  -3  393.56   18.80
  -5   1   3  342.97   15.60
  -5   1   3  349.37   16.10
   4  -1  -3  880.11   35.20
   4  -1  -3  958.40   38.60
  -4   1   3  918.31   36.10
  -4   1   3  841.52   37.80
  -4   1   3  813.12   35.50
   3  -1  -3  406.16   18.20
   3  -1  -3  406.46   16.50
   3  -1  -3  363.26   15.40
  -3   1   3  356.46   15.70
  -3   1   3  384.06   16.70
  -3   1   3  386.06   16.10
  -3   1   3  364.66   16.00
   2  -1  -3 1429.06   64.99
   2  -1  -3 1544.85   62.09
   2  -1  -3 1436.86   59.59
   2  -1  -3 1592.74   60.39
  -2   1   3 1551.04   60.69
  -2   1   3 1556.94   60.19
   1  -1  -3  569.54   28.20
   1  -1  -3  647.34   24.90
   1  -1  -3  584.04   23.80
   1  -1  -3  584.24   24.30
  -1   1   3  579.34   24.50
  -1   1   3  597.64   24.60
  -1   1   3  623.64   24.60
   0  -1  -3  894.11   35.10
   0  -1  -3  850.51   35.50
   0   1   3  873.91   35.30
   0   1   3  882.61   35.30
  -1  -1  -3 5480.95  230.48
   1   1   3 6321.37  230.48
   1   1   3 5864.81  230.98
  -2  -1  -3   25.50    2.40
  -2  -1  -3   30.40    2.00
   2   1   3   30.30    3.50
  -3  -1  -3  496.95   20.30
  -3  -1  -3  464.95   21.10
  -3  -1  -3  513.15   20.10
  -3  -1  -3  485.85   20.30
  -3  -1  -3  506.85   20.20
   3   1   3  521.55   20.90
   3   1   3  514.55   23.40
   3   1   3  513.75   21.00
  -4  -1  -3   85.59    4.10
  -4  -1  -3   84.19    4.10
  -4  -1  -3   80.39    3.90
  -4  -1  -3   66.99    4.80
  -4  -1  -3   86.99    3.80
   4   1   3   81.29    6.50
   4   1   3   82.19    6.50
   4   1   3   86.69    4.70
   4   1   3   82.99    4.50
   4   1   3   70.89    5.90
   4   1   3   96.29    4.60
  -5  -1  -3   93.59    5.00
  -5  -1  -3   88.19    4.60
  -5  -1  -3   94.49    4.40
  -5  -1  -3   78.59    5.30
  -5  -1  -3   94.19    4.50
   5   1   3   95.49    5.20
   5   1   3   98.29    5.20
   5   1   3   88.69    6.60
   5   1   3   92.49    6.30
   5   1   3   93.19    8.20
  -6  -1  -3   25.80    2.70
  -6  -1  -3   21.90    2.10
  -6  -1  -3   17.60    2.20
   6   1   3   18.80    2.80
   6   1   3   17.50    2.80
   6   1   3   18.00    2.20
   6   1   3   16.30    2.40
   6   1   3   16.90    2.40
   6   1   3   19.00    5.30
  -7  -1  -3  342.47   15.90
  -7  -1  -3  368.76   15.80
   7   1   3  348.07   15.00
   7   1   3  346.17   17.30
   7   1   3  379.76   16.20
   7   1   3  371.06   22.20
   7   1   3  363.46   15.30
   7   1   3  364.76   16.50
   7   1   3  362.86   16.60
   7   1   3  352.56   14.30
  -8  -1  -3  176.58    9.70
   8   1   3  212.68   10.40
   8   1   3  192.58   16.00
   8   1   3  204.28   10.50
   8   1   3  191.58   11.40
   9   1   3   50.29    4.80
   9   1   3   51.99    6.10
   9   1   3   47.90    4.80
  10   1   3    8.10    2.40
   8  -2  -3   11.20    2.70
   7  -2  -3  424.76   19.00
   7  -2  -3  439.86   20.20
   6  -2  -3  138.59    7.70
   6  -2  -3  150.88    7.10
   6  -2  -3  140.49    9.20
   6  -2  -3  144.39    5.90
   6  -2  -3  141.79    7.00
   6  -2  -3  134.59    7.60
   6  -2  -3  138.09    7.80
  -6   2   3  117.99    7.60
  -6   2   3  137.49    7.40
   5  -2  -3   33.10    4.20
   5  -2  -3   29.50    2.90
   5  -2  -3   34.20    2.60
  -5   2   3   30.90    3.10
  -5   2   3   38.50    3.70
   4  -2  -3  687.03   31.20
   4  -2  -3  729.53   27.90
  -4   2   3  691.43   28.80
  -4   2   3  690.03   29.00
   3  -2  -3  201.18    9.60
   3  -2  -3  215.98   11.70
   3  -2  -3  214.48    8.60
  -3   2   3  198.28    9.40
  -3   2   3  200.18   10.00
  -3   2   3  210.68    9.30
   2  -2  -3   49.00    4.30
   2  -2  -3   43.50    2.20
   2  -2  -3   32.50    4.30
   2  -2  -3   43.50    4.30
   2  -2  -3   39.30    2.90
  -2   2   3   38.70    3.20
  -2   2   3   37.70    2.70
   1  -2  -3  103.89    5.10
   1  -2  -3   82.49    7.50
   1  -2  -3   97.09    4.30
  -1   2   3  102.39    5.20
  -1   2   3   97.39    5.30
   0  -2  -3  310.17   12.30
   0  -2  -3  246.98   11.60
   0  -2  -3  298.57   12.60
   0   2   3  270.07   12.50
   0   2   3  297.87   12.60
  -1  -2  -3  839.02   33.10
  -1  -2  -3  806.12   32.70
   1   2   3  753.02   32.90
   1   2   3  841.42   33.10
  -2  -2  -3    3.20    1.00
  -2  -2  -3    3.40    1.20
  -2  -2  -3    4.40    0.90
   2   2   3    3.90    1.10
   2   2   3    2.70    1.20
  -3  -2  -3  174.08    8.90
  -3  -2  -3  183.98    8.20
  -3  -2  -3  165.68    8.50
  -3  -2  -3  189.38    8.20
   3   2   3  208.68   11.30
   3   2   3  180.58    9.00
   3   2   3  198.28   11.30
  -4  -2  -3   35.80    3.30
  -4  -2  -3   38.20    2.50
  -4  -2  -3   38.00    2.80
  -4  -2  -3   37.00    2.20
  -4  -2  -3   38.00    2.60
   4   2   3   38.00    3.40
   4   2   3   37.60    4.50
   4   2   3   38.50    3.10
   4   2   3   39.40    4.70
  -5  -2  -3   88.79    4.70
  -5  -2  -3   81.39    4.40
  -5  -2  -3   77.69    5.50
  -5  -2  -3   87.39    4.20
  -5  -2  -3   79.49    4.90
   5   2   3   85.89    4.90
   5   2   3   86.29    5.10
   5   2   3   85.59    6.70
   5   2   3   80.09    7.40
  -6  -2  -3  106.09    6.10
  -6  -2  -3  104.09    5.80
  -6  -2  -3  101.49    5.90
   6   2   3  118.79    6.10
   6   2   3  112.09   10.20
   6   2   3  104.89    5.40
   6   2   3  116.39    6.40
   6   2   3  110.89    7.70
  -7  -2  -3  103.89    5.50
  -7  -2  -3  103.89    6.20
   7   2   3   99.49   11.20
   7   2   3   90.19    7.20
   7   2   3  105.09    5.60
   7   2   3  105.19    7.90
   7   2   3   97.89    6.60
   7   2   3   96.09    6.40
  -8  -2  -3   86.99    5.40
  -8  -2  -3   87.59    6.00
   8   2   3   91.29    4.00
   8   2   3   90.19    5.50
   8   2   3   96.79   11.70
   8   2   3   91.89    7.70
   8   2   3   84.59    4.90
   9   2   3   61.99    6.40
  10   2   3   25.90    3.50
   8  -3  -3    1.20    1.60
   7  -3  -3    7.60    2.40
   7  -3  -3    4.80    2.90
   7  -3  -3    4.40    2.50
   6  -3  -3  129.49    5.70
   6  -3  -3  123.89    8.80
   6  -3  -3  148.29    7.80
   6  -3  -3  115.59    6.00
   6  -3  -3  136.99    8.70
  -6   3   3  118.69    7.20
   5  -3  -3    9.50    2.70
   5  -3  -3   11.80    1.50
   5  -3  -3    9.80    1.80
   5  -3  -3   11.40    3.20
  -5   3   3    8.00    2.10
  -5   3   3    8.50    1.80
   4  -3  -3  619.64   23.80
   4  -3  -3  598.54   24.60
   4  -3  -3  584.74   28.10
   4  -3  -3  605.74   26.60
   4  -3  -3  534.35   23.50
  -4   3   3  587.64   24.70
  -4   3   3  624.54   25.00
   3  -3  -3  332.67   16.00
   3  -3  -3  328.07   12.90
   3  -3  -3  306.37   13.70
   3  -3  -3  329.47   16.50
  -3   3   3  331.37   13.90
  -3   3   3  313.27   13.50
  -3   3   3  266.57   14.30
   2  -3  -3    7.10    2.50
   2  -3  -3    6.10    2.20
   2  -3  -3    6.60    1.30
   2  -3  -3    4.80    0.90
   2  -3  -3    6.20    1.40
  -2   3   3    5.10    1.20
  -2   3   3    5.60    1.10
  -2   3   3    4.60    1.00
  -2   3   3    3.90    1.50
   1  -3  -3  109.79    8.60
   1  -3  -3  115.89    5.80
   1  -3  -3  114.29    5.00
  -1   3   3  118.59    6.30
  -1   3   3  103.19    5.50
   0  -3  -3  781.32   30.80
   0  -3  -3  767.12   35.10
   0  -3  -3  743.63   30.10
   0   3   3  740.63   31.20
   0   3   3  748.33   31.30
  -1  -3  -3  171.48    8.60
  -1  -3  -3  180.68    8.30
   1   3   3  169.88    8.70
   1   3   3  185.88    8.70
  -2  -3  -3 3282.17  129.99
  -2  -3  -3 3357.06  130.79
  -2  -3  -3 3251.07  130.49
   2   3   3 3185.48  130.79
   2   3   3 3486.65  131.09
  -3  -3  -3 1169.48   44.60
  -3  -3  -3 1098.99   44.50
  -3  -3  -3 1163.18   45.40
  -3  -3  -3 1150.68   44.60
  -3  -3  -3 1060.39   45.00
   3   3   3 1047.90   50.49
   3   3   3 1099.49   45.30
  -4  -3  -3 1961.40   77.89
  -4  -3  -3 1996.80   77.89
  -4  -3  -3 1925.51   78.59
  -4  -3  -3 1921.91   77.29
   4   3   3 2089.09   83.19
   4   3   3 1931.41   78.79
   4   3   3 1920.41   80.69
  -5  -3  -3  140.79    7.80
  -5  -3  -3  157.38    8.70
  -5  -3  -3  166.58    7.30
  -5  -3  -3  158.38    7.80
   5   3   3  162.38    9.00
   5   3   3  141.99   10.90
   5   3   3  168.38    8.30
  -6  -3  -3  414.76   17.50
  -6  -3  -3  391.36   17.40
  -6  -3  -3  403.06   16.70
   6   3   3  362.96   21.40
   6   3   3  391.76   17.30
   6   3   3  371.56   17.30
   6   3   3  416.16   17.60
  -7  -3  -3    0.70    1.80
  -7  -3  -3    1.20    1.70
   7   3   3    2.50    1.00
   7   3   3    0.40    2.00
   7   3   3    0.70    4.70
   7   3   3    1.20    1.60
   7   3   3    0.90    2.00
   7   3   3    2.60    2.80
  -8  -3  -3  695.53   29.30
  -8  -3  -3  667.53   30.10
   8   3   3  704.03   31.20
   8   3   3  744.03   30.20
   8   3   3  676.53   36.00
   8   3   3  708.93   27.90
   8   3   3  704.63   29.10
  -9  -3  -3   63.99    5.00
   9   3   3   71.39    6.60
   9   3   3   68.39    3.00
  10   3   3  253.67   12.60
   7  -4  -3    6.30    2.00
   7  -4  -3    2.70    2.00
   7  -4  -3    5.20    2.30
   6  -4  -3  537.15   23.90
   6  -4  -3  550.04   24.40
   6  -4  -3  548.15   23.50
   5  -4  -3    7.40    4.10
   5  -4  -3    9.00    2.80
   5  -4  -3    6.20    1.60
   5  -4  -3    7.90    1.10
   5  -4  -3    7.60    2.20
   5  -4  -3    6.40    1.70
   5  -4  -3    7.20    2.90
   5  -4  -3   -3.10    3.00
  -5   4   3    5.00    1.80
  -5   4   3    5.30    1.70
   4  -4  -3  213.28   11.40
   4  -4  -3  214.88    9.10
   4  -4  -3  213.48   14.00
   4  -4  -3  214.38    9.80
  -4   4   3  200.18    9.90
  -4   4   3  208.98   10.20
   3  -4  -3  929.11   36.80
   3  -4  -3  942.21   40.10
   3  -4  -3  925.11   41.50
   3  -4  -3  905.31   37.50
   3  -4  -3  949.40   37.20
  -3   4   3  908.81   37.70
  -3   4   3  916.41   37.60
   2  -4  -3  766.62   30.90
   2  -4  -3  804.42   33.70
   2  -4  -3  764.12   31.10
   2  -4  -3  765.02   30.20
   2  -4  -3  843.32   34.40
  -2   4   3  717.13   30.80
  -2   4   3  651.63   30.50
  -2   4   3  725.93   31.00
  -2   4   3  775.92   31.90
   1  -4  -3    4.10    1.00
   1  -4  -3    6.30    2.80
   1  -4  -3    2.90    1.30
   1  -4  -3    4.40    1.20
  -1   4   3    2.80    1.40
  -1   4   3    3.30    1.20
   0  -4  -3 1394.26   59.29
   0  -4  -3 1437.96   53.99
   0  -4  -3 1367.56   54.69
   0   4   3 1325.17   54.79
   0   4   3 1402.66   55.49
   0   4   3 1267.47   54.39
  -1  -4  -3  156.48    7.70
  -1  -4  -3  143.59   11.70
  -1  -4  -3  143.19    6.70
   1   4   3  167.38    8.20
   1   4   3  151.38    8.10
  -2  -4  -3 3787.12  150.98
  -2  -4  -3 3606.94  151.58
  -2  -4  -3 3851.51  151.98
   2   4   3 4063.69  152.38
   2   4   3 3930.21  151.98
  -3  -4  -3    9.20    1.60
  -3  -4  -3   10.70    2.10
  -3  -4  -3    9.10    1.60
  -3  -4  -3   10.00    2.20
   3   4   3    9.80    2.00
   3   4   3   10.30    4.30
  -4  -4  -3  846.22   32.90
  -4  -4  -3  764.12   32.10
  -4  -4  -3  833.52   32.70
  -4  -4  -3  820.82   33.70
   4   4   3  811.02   41.10
   4   4   3  825.42   33.70
   4   4   3  670.33   35.40
  -5  -4  -3  116.69    6.40
  -5  -4  -3  110.69    5.80
  -5  -4  -3   99.99    6.20
   5   4   3   96.09    9.60
   5   4   3  111.59    7.20
   5   4   3  114.89   10.70
  -6  -4  -3    8.00    2.00
  -6  -4  -3    8.40    2.40
   6   4   3    8.40    2.90
   6   4   3    6.20    4.80
  -7  -4  -3   19.10    3.00
  -7  -4  -3   23.80    3.70
   7   4   3   19.60    2.90
   7   4   3   25.70    3.50
   7   4   3   16.90    6.20
   7   4   3   20.20    3.10
   7   4   3   22.50    2.20
   7   4   3   28.70    2.90
   7   4   3   22.10    2.70
   7   4   3   27.00    4.40
  -8  -4  -3  165.98    9.80
  -8  -4  -3  170.88    9.20
   8   4   3  167.68    7.60
   8   4   3  165.38   10.90
   8   4   3  178.28    8.50
   8   4   3  148.09   14.60
   8   4   3  180.88    7.10
   8   4   3  167.38    9.10
  -9  -4  -3   -1.50    2.10
   9   4   3    1.90    2.80
   9   4   3    1.60    1.00
  10   4   3   23.00    3.30
   7  -5  -3   65.69    3.80
   7  -5  -3   65.39    4.30
   7  -5  -3   52.39    4.40
   6  -5  -3   38.80    4.30
   6  -5  -3   40.30    4.00
   6  -5  -3   48.20    4.50
   5  -5  -3   -0.70    2.50
   5  -5  -3    1.40    3.60
   5  -5  -3    3.00    3.10
  -5   5   3   -0.60    1.40
   4  -5  -3   29.10    3.20
   4  -5  -3   30.00    2.20
   4  -5  -3   22.40    5.60
   4  -5  -3   31.50    4.10
   4  -5  -3   27.20    2.60
  -4   5   3   24.60    3.20
  -4   5   3   28.70    3.40
   3  -5  -3  399.66   15.40
   3  -5  -3  389.36   16.80
   3  -5  -3  398.16   21.20
   3  -5  -3  402.26   19.70
   3  -5  -3  340.17   15.30
   3  -5  -3  393.86   16.10
  -3   5   3  374.06   17.10
  -3   5   3  374.46   16.60
   2  -5  -3  374.96   19.00
   2  -5  -3  336.27   18.00
   2  -5  -3  346.97   15.20
   2  -5  -3  339.37   15.70
   2  -5  -3  350.16   14.50
  -2   5   3  325.17   15.10
  -2   5   3  339.17   15.50
   1  -5  -3 1459.95   54.69
   1  -5  -3 1353.56   54.69
   1  -5  -3 1341.77   54.49
   1  -5  -3 1398.26   53.89
  -1   5   3 1288.47   54.79
  -1   5   3 1287.67   54.29
  -1   5   3 1353.96   55.59
   0  -5  -3  296.67   13.30
   0  -5  -3  287.07   12.30
   0  -5  -3  285.17   17.00
   0   5   3  286.97   14.00
   0   5   3  274.67   12.90
   0   5   3  303.27   13.40
  -1  -5  -3  900.91   37.00
  -1  -5  -3  880.51   44.10
  -1  -5  -3  925.31   38.20
   1   5   3  940.91   37.60
   1   5   3  967.20   39.10
  -2  -5  -3    8.70    1.40
  -2  -5  -3    5.80    1.90
   2   5   3   10.60    2.50
   2   5   3   16.80    2.60
  -3  -5  -3 1338.47   55.69
  -3  -5  -3 1440.06   55.49
   3   5   3 1290.07   55.49
  -4  -5  -3  923.31   38.00
   4   5   3  879.61   46.50
   4   5   3  871.61   37.80
  -5  -5  -3  214.78   10.00
   5   5   3  215.28   11.70
   5   5   3  172.88   14.40
   5   5   3  227.28   18.90
  -6  -5  -3   84.79    5.50
  -6  -5  -3   83.59    5.10
   6   5   3   84.49    8.60
   6   5   3   61.39    9.90
  -7  -5  -3   13.90    2.90
  -7  -5  -3   13.30    3.20
   7   5   3   15.30    3.80
   7   5   3   15.90    2.60
   7   5   3    8.10    6.00
   7   5   3   13.40    1.70
   7   5   3   11.30    2.40
  -8  -5  -3    1.20    2.10
  -8  -5  -3   -1.90    2.50
   8   5   3    0.00    1.40
   8   5   3    1.20    1.50
   8   5   3   -0.70    1.90
   8   5   3    1.40    4.80
   8   5   3    2.60    3.20
  -9  -5  -3  184.28    9.60
   9   5   3  192.68    8.10
   9   5   3  195.08    9.00
   9   5   3  169.68   10.80
  10   5   3   26.20    3.30
   6  -6  -3   63.09    4.40
   6  -6  -3   70.69    5.00
   5  -6  -3  410.26   18.50
   5  -6  -3  391.86   17.90
   4  -6  -3   52.39    3.00
   4  -6  -3   48.70    3.90
   4  -6  -3   48.80    5.10
   4  -6  -3   50.89    7.40
  -4   6   3   53.89    4.50
  -4   6   3   52.39    4.50
   3  -6  -3  494.85   22.10
   3  -6  -3  546.05   23.00
   3  -6  -3  549.65   22.50
   3  -6  -3  518.85   22.80
   3  -6  -3  520.75   23.00
   3  -6  -3  545.45   21.60
   3  -6  -3  547.75   27.50
   3  -6  -3  537.15   23.40
  -3   6   3  550.34   23.20
  -3   6   3  551.34   23.50
   2  -6  -3  906.91   36.00
   2  -6  -3  884.11   35.90
   2  -6  -3  844.82   35.80
   2  -6  -3  911.31   36.00
   2  -6  -3  850.41   36.00
   2  -6  -3  923.01   40.70
   2  -6  -3  944.31   37.20
   2  -6  -3  883.01   35.00
   2  -6  -3  855.81   36.50
  -2   6   3  863.21   37.10
  -2   6   3  873.51   36.60
   1  -6  -3  339.67   16.00
   1  -6  -3  347.17   16.00
   1  -6  -3  370.46   16.40
   1  -6  -3  359.46   15.30
  -1   6   3  353.96   16.60
  -1   6   3  368.36   16.20
   0  -6  -3  261.27   16.30
   0  -6  -3  247.68   12.60
   0  -6  -3  276.87   12.60
   0  -6  -3  271.27   11.80
   0   6   3  262.27   13.00
   0   6   3  268.17   12.60
  -1  -6  -3 2566.24  107.39
  -1  -6  -3 2852.11  106.89
  -1  -6  -3 2723.73  114.69
   1   6   3 2780.32  106.89
   1   6   3 2534.65  108.49
  -2  -6  -3  173.68    8.60
  -2  -6  -3  169.88    9.60
   2   6   3  175.98   10.60
  -3  -6  -3 3587.24  138.49
  -3  -6  -3 3466.35  137.89
  -3  -6  -3 3467.15  139.79
   3   6   3 3524.35  140.29
   4   6   3   19.00    3.60
  -5  -6  -3  858.41   35.40
  -5  -6  -3  868.61   35.50
   5   6   3  859.21   34.90
   5   6   3  843.62   42.50
   5   6   3  927.81   49.30
  -6  -6  -3    7.30    2.30
  -6  -6  -3    6.10    2.10
   6   6   3   -3.30    3.70
   6   6   3    3.90    2.20
   6   6   3    0.70    5.00
   6   6   3    3.30    1.70
   6   6   3    2.40    5.30
  -7  -6  -3   81.49    6.10
  -7  -6  -3   92.99    5.60
   7   6   3   67.19   11.40
   7   6   3   63.19    7.90
   7   6   3   84.19    5.70
   7   6   3   78.59    4.60
   7   6   3   88.39    5.80
  -8  -6  -3    4.60    2.70
   8   6   3    5.10    3.60
   8   6   3    1.70    2.10
   8   6   3    1.00    2.10
   8   6   3    3.60    2.70
  -9  -6  -3  289.87   12.80
   9   6   3  269.77   12.30
   9   6   3  279.47   11.50
   9   6   3  266.17   12.70
   9   6   3  262.17   14.10
  10   6   3    3.90    0.80
   5  -7  -3  385.86   16.60
   5  -7  -3  390.86   15.40
   5  -7  -3  374.56   16.70
   4  -7  -3   11.50    3.10
   4  -7  -3   13.50    3.20
   4  -7  -3   12.90    1.20
   3  -7  -3  404.06   18.50
   3  -7  -3  438.26   19.40
   3  -7  -3  423.56   17.30
   3  -7  -3  405.46   22.50
   3  -7  -3  431.96   18.20
   3  -7  -3  411.16   19.00
   3  -7  -3  453.75   18.30
  -3   7   3  426.06   19.40
   2  -7  -3   74.89    7.30
   2  -7  -3   72.79    6.20
   2  -7  -3   76.09    4.30
   2  -7  -3   76.99    8.80
   2  -7  -3   71.09    4.70
   2  -7  -3   69.49    3.80
   2  -7  -3   75.89    5.60
   2  -7  -3   69.29    5.40
   2  -7  -3   73.49    5.30
   2  -7  -3   74.79    5.40
   2  -7  -3   75.29    5.80
  -2   7   3   76.49    6.00
  -2   7   3   71.39    5.90
   1  -7  -3   60.89    3.40
   1  -7  -3   59.59    4.90
   1  -7  -3   57.29    4.80
   1  -7  -3   66.89    5.70
   1  -7  -3   67.09    8.10
   1  -7  -3   54.99    5.40
   1  -7  -3   54.99    4.20
   1  -7  -3   58.39    5.60
  -1   7   3   68.89    5.70
  -1   7   3   56.89    5.40
   0  -7  -3  579.84   24.30
   0  -7  -3  575.54   24.50
   0  -7  -3  606.24   25.60
   0  -7  -3  590.04   23.60
   0   7   3  609.34   26.30
   0   7   3  563.44   24.10
  -1  -7  -3  666.13   35.70
  -1  -7  -3  726.73   27.70
  -1  -7  -3  700.83   29.20
   1   7   3  705.23   29.40
   1   7   3  655.23   27.90
   1   7   3  652.13   27.90
  -2  -7  -3  805.82   47.80
  -2  -7  -3  870.91   33.50
  -2  -7  -3  857.51   34.60
   2   7   3  803.82   33.60
   2   7   3  795.22   33.50
   2   7   3  830.52   33.60
  -3  -7  -3  139.39    8.00
  -3  -7  -3  147.99    7.20
  -3  -7  -3  147.49    7.40
   3   7   3  146.69    7.40
   3   7   3  150.18    7.40
   3   7   3  166.18    7.40
  -4  -7  -3   29.50    2.90
  -4  -7  -3   33.70    3.20
  -4  -7  -3   31.50    3.00
   4   7   3   32.40    3.00
   4   7   3   43.90    3.30
   4   7   3   29.10    2.90
  -5  -7  -3  225.08   15.10
  -5  -7  -3  270.47   11.50
  -5  -7  -3  256.17   11.50
  -5  -7  -3  249.38   11.60
   5   7   3  271.37   19.10
   5   7   3  251.87   14.60
   5   7   3  249.48   11.90
   5   7   3  232.28   11.30
   5   7   3  242.08   11.10
   5   7   3  245.58   11.50
  -6  -7  -3   51.89    4.50
  -6  -7  -3   51.59    4.30
   6   7   3   42.30    9.40
   6   7   3   46.00    3.80
   6   7   3   44.20    4.30
   6   7   3   43.90    6.30
   6   7   3   42.00    3.40
   6   7   3   47.90    4.40
  -7  -7  -3    3.70    2.40
  -7  -7  -3   11.50    2.90
   7   7   3    5.40    1.90
   7   7   3    7.30    2.60
   7   7   3    3.30    4.80
   7   7   3    3.60    3.90
   7   7   3    5.40    2.60
   7   7   3    9.20    5.90
  -8  -7  -3   18.30    2.70
  -8  -7  -3   19.60    3.10
  -8  -7  -3   15.80    2.50
   8   7   3   18.60    2.00
   8   7   3   19.00    3.60
   8   7   3   19.40    3.00
   8   7   3   20.50    4.60
   8   7   3   21.70    4.20
  -9  -7  -3   13.90    2.30
   9   7   3   16.30    2.50
   9   7   3   15.30    3.10
   9   7   3   13.40    1.20
   9   7   3   12.20    1.70
   9   7   3   12.50    3.40
   4  -8  -3   54.29    2.80
   4  -8  -3   60.09    4.40
   4  -8  -3   55.09    4.10
  -4   8   3   53.69    3.10
   3  -8  -3    0.90    1.10
   3  -8  -3   -0.70    1.80
   3  -8  -3   -0.80    1.20
   3  -8  -3    3.30    2.40
  -3   8   3   -0.20    1.40
   2  -8  -3   67.49    5.20
   2  -8  -3   68.29    5.10
   2  -8  -3   68.49    3.20
   2  -8  -3   59.59    6.60
   2  -8  -3   60.59    8.10
   2  -8  -3   66.69    3.20
   2  -8  -3   71.79    5.90
   2  -8  -3   67.09    5.00
   2  -8  -3   74.39    5.90
   2  -8  -3   67.49    3.80
   2  -8  -3   64.69    5.90
   2  -8  -3   67.09    4.00
  -2   8   3   73.29    5.90
  -2   8   3   69.49    4.50
   1  -8  -3  203.98   10.20
   1  -8  -3  210.78   10.30
   1  -8  -3  200.58   11.10
   1  -8  -3  210.88    9.10
   1  -8  -3  207.08   10.80
   1  -8  -3  210.78    9.40
   1  -8  -3  215.58   10.40
   1  -8  -3  216.48   10.30
   1  -8  -3  216.88   14.00
   1  -8  -3  214.98   11.30
   1  -8  -3  195.38    9.00
   1  -8  -3  207.58   10.10
  -1   8   3  201.48    9.60
  -1   8   3  206.68   11.50
  -1   8   3  216.68   11.30
   0  -8  -3   54.69    3.30
   0  -8  -3   52.39    4.50
   0  -8  -3   56.09    5.20
   0  -8  -3   52.89    3.90
   0  -8  -3   57.39    4.70
   0  -8  -3   52.09    5.50
   0  -8  -3   47.50    4.30
   0   8   3   57.19    5.60
   0   8   3   49.50    4.00
   0   8   3   54.69    4.90
   0   8   3   48.40    3.90
  -1  -8  -3  173.88    8.70
  -1  -8  -3  184.98    9.00
  -1  -8  -3  193.38   10.30
  -1  -8  -3  189.88    9.20
  -1  -8  -3  185.48    9.00
  -1  -8  -3  190.78   12.50
  -1  -8  -3  187.48   13.80
  -1  -8  -3  178.98    9.40
   1   8   3  185.68    9.20
   1   8   3  185.88    9.90
   1   8   3  186.28    8.90
   1   8   3  184.58    8.90
  -2  -8  -3  169.58    8.70
  -2  -8  -3  180.98    8.60
  -2  -8  -3  186.48    8.20
  -2  -8  -3  158.68   14.10
  -2  -8  -3  176.88    8.60
  -2  -8  -3  177.78    9.60
  -2  -8  -3  171.58   16.70
   2   8   3  157.78    9.80
   2   8   3  168.48    8.40
   2   8   3  155.68    8.30
   2   8   3  157.58    8.20
  -3  -8  -3    5.70    1.90
  -3  -8  -3    2.70    2.20
  -3  -8  -3    6.10    2.30
  -3  -8  -3    2.90    5.80
   3   8   3    3.80    1.90
   3   8   3    7.20    1.90
   3   8   3    7.80    3.80
   3   8   3    3.10    2.30
   3   8   3    4.20    1.90
  -4  -8  -3  992.90   40.30
  -4  -8  -3  988.10   43.70
  -4  -8  -3 1007.30   39.70
  -4  -8  -3 1028.50   39.90
   4   8   3  985.90   39.80
   4   8   3  941.41   40.30
   4   8   3  998.90   39.80
   4   8   3  949.90   42.00
   4   8   3  958.00   39.90
  -5  -8  -3    0.30    7.10
  -5  -8  -3   15.10    2.70
  -5  -8  -3   12.50    2.00
  -5  -8  -3   11.80    2.60
   5   8   3   14.30    2.80
   5   8   3   14.80    2.70
   5   8   3   16.30    3.00
   5   8   3   12.50    2.60
   5   8   3   14.80    2.40
   5   8   3   12.30    5.00
   5   8   3   25.50    7.80
  -6  -8  -3  901.01   36.50
  -6  -8  -3  925.81   36.50
  -6  -8  -3  883.81   36.40
  -6  -8  -3  884.11   36.30
   6   8   3  885.11   39.20
   6   8   3  861.91   36.80
   6   8   3  891.71   36.80
   6   8   3  897.41   36.40
   6   8   3  892.01   36.00
   6   8   3  900.91   44.90
  -7  -8  -3   24.10    3.00
  -7  -8  -3   22.70    2.90
  -7  -8  -3   25.00    3.10
  -7  -8  -3   21.50    3.00
   7   8   3   28.00    3.00
   7   8   3   14.50    4.90
   7   8   3   21.40    3.50
   7   8   3   32.60    6.60
  -8  -8  -3   48.80    3.90
  -8  -8  -3   50.69    4.10
   8   8   3   56.39    3.40
   8   8   3   50.99    6.90
   8   8   3   59.49    5.90
   8   8   3   57.09    6.50
   8   8   3   56.09    4.50
   9   8   3   12.00    2.70
   9   8   3   10.50    2.00
   3  -9  -3   15.10    2.30
   3  -9  -3   15.50    1.80
   3  -9  -3   11.90    1.30
  -3   9   3   14.50    1.90
   2  -9  -3  317.47   14.00
   2  -9  -3  332.77   13.40
   2  -9  -3  317.87   14.00
   2  -9  -3  330.07   13.30
   2  -9  -3  338.37   14.60
  -2   9   3  317.87   13.80
   1  -9  -3   36.10    5.00
   1  -9  -3   33.80    3.70
   1  -9  -3   32.30    2.60
   1  -9  -3   32.20    3.40
   1  -9  -3   30.90    3.90
   1  -9  -3   36.00    3.40
   1  -9  -3   34.60    3.30
   1  -9  -3   34.10    4.10
   1  -9  -3   36.60    2.80
   1  -9  -3   35.60    2.50
  -1   9   3   34.40    3.00
   0  -9  -3  352.96   16.30
   0  -9  -3  345.47   15.50
   0  -9  -3  343.47   15.80
   0  -9  -3  355.76   15.20
   0  -9  -3  368.36   15.40
   0  -9  -3  360.26   14.40
   0  -9  -3  330.67   18.60
   0  -9  -3  347.47   16.20
   0  -9  -3  344.37   16.30
   0  -9  -3  327.27   16.20
   0  -9  -3  342.47   14.30
   0   9   3  343.07   15.00
   0   9   3  354.86   15.00
  -1  -9  -3   68.49    4.40
  -1  -9  -3   62.99    5.00
  -1  -9  -3   64.89    4.80
  -1  -9  -3   61.89    5.30
  -1  -9  -3   60.89    5.70
  -1  -9  -3   60.39    4.90
  -1  -9  -3   47.00    8.50
   1   9   3   60.59    4.60
   1   9   3   70.19    4.70
  -2  -9  -3  795.02   34.90
  -2  -9  -3  832.22   37.90
  -2  -9  -3  855.91   33.90
  -2  -9  -3  861.41   37.00
  -2  -9  -3  827.92   34.20
  -2  -9  -3  830.92   34.00
   2   9   3  847.82   34.00
   2   9   3  785.22   34.10
   2   9   3  847.02   34.00
  -3  -9  -3  467.35   19.60
  -3  -9  -3  465.05   19.60
  -3  -9  -3  453.15   19.00
  -3  -9  -3  464.55   24.50
   3   9   3  461.55   19.40
   3   9   3  446.96   19.70
   3   9   3  441.76   19.40
   3   9   3  441.46   19.40
  -4  -9  -3  491.15   25.90
  -4  -9  -3  512.35   20.70
  -4  -9  -3  496.75   21.20
  -4  -9  -3  469.05   22.30
   4   9   3  483.65   23.10
   4   9   3  487.85   20.80
   4   9   3  466.35   21.20
   4   9   3  518.35   21.10
   4   9   3  508.75   20.90
  -5  -9  -3  129.49   13.70
  -5  -9  -3  140.69   10.90
  -5  -9  -3  148.39    7.40
  -5  -9  -3  152.98    7.40
  -5  -9  -3  158.78    7.70
   5   9   3  158.78   11.60
   5   9   3  154.08    7.70
   5   9   3  162.88    8.00
   5   9   3  141.19    8.30
  -6  -9  -3   44.90    3.70
  -6  -9  -3   35.80    3.30
  -6  -9  -3   44.60    3.40
   6   9   3   42.80    4.20
   6   9   3   38.40    3.50
   6   9   3   41.50    3.50
   6   9   3   43.70    6.30
   6   9   3   38.30    3.60
  -7  -9  -3   32.30    3.00
  -7  -9  -3   31.50    2.90
  -7  -9  -3   32.80    2.80
   7   9   3   33.40    3.50
   7   9   3   31.20    5.00
   7   9   3   33.40    2.90
   7   9   3   44.40    6.50
   8   9   3    1.10    1.10
   8   9   3    0.40    1.60
   8   9   3    1.80    4.00
   8   9   3    1.70    2.50
   2 -10  -3   52.99    2.30
   2 -10  -3   48.90    3.00
   2 -10  -3   50.99    3.40
   1 -10  -3    1.30    1.50
   1 -10  -3    0.00    1.50
   1 -10  -3    2.70    1.70
   1 -10  -3    1.60    1.10
   1 -10  -3    3.80    1.90
  -1  10   3    4.90    1.40
   0 -10  -3    1.30    1.00
   0 -10  -3    1.60    1.80
   0 -10  -3    1.30    1.40
   0 -10  -3    1.70    1.80
   0 -10  -3    1.60    1.80
   0 -10  -3    1.10    2.20
   0  10   3    1.30    1.50
   0  10   3    0.60    1.30
   0  10   3    2.30    1.50
  -1 -10  -3  197.78    9.00
  -1 -10  -3  163.08   10.00
  -1 -10  -3  177.78    9.10
  -1 -10  -3  188.58    8.70
  -1 -10  -3  182.98    8.00
  -1 -10  -3  174.18    9.40
  -1 -10  -3  187.18    9.90
  -1 -10  -3  179.28   13.20
  -1 -10  -3  187.18    9.80
   1  10   3  194.88    8.50
   1  10   3  194.88    8.60
   1  10   3  188.38    8.60
  -2 -10  -3  109.29    5.80
  -2 -10  -3  118.99    7.30
  -2 -10  -3  107.89    6.00
  -2 -10  -3   96.89    6.50
  -2 -10  -3  121.89   12.00
  -2 -10  -3  103.19    6.30
  -2 -10  -3  111.29    6.50
   2  10   3  115.79    6.00
   2  10   3  114.49    5.70
   2  10   3  111.99    5.90
  -3 -10  -3   21.00    2.70
  -3 -10  -3   17.10    7.00
  -3 -10  -3   21.70    2.70
   3  10   3   19.20    2.30
   3  10   3   18.00    2.40
   3  10   3   21.90    2.60
   3  10   3   19.90    2.50
  -4 -10  -3    3.80    6.20
  -4 -10  -3    2.10    3.70
  -4 -10  -3    0.80    6.80
  -4 -10  -3    1.70    1.90
  -4 -10  -3    2.90    1.50
   4  10   3    1.90    1.80
   4  10   3    3.50    2.20
   4  10   3    6.10    2.00
   4  10   3    0.50    1.60
  -5 -10  -3   65.09    7.40
  -5 -10  -3   55.09    3.70
  -5 -10  -3   53.69    4.20
   5  10   3   60.29    4.50
   5  10   3   63.49    4.20
   5  10   3   55.79    6.90
   5  10   3   57.09    3.90
  -6 -10  -3    2.40    1.40
   6  10   3    1.30    1.40
   6  10   3    1.40    3.70
   6  10   3    4.00    3.30
   6  10   3    0.60    1.50
   6  10   3    1.50    1.30
   6  10   3    0.90    1.80
   7  10   3  163.48    9.20
   7  10   3  152.28    7.10
   7  10   3  163.58    7.40
   0 -11  -3    4.60    1.50
   0 -11  -3    6.80    1.60
  -1 -11  -3   46.10    4.40
  -1 -11  -3   46.00    4.80
  -1 -11  -3   45.40    3.10
  -1 -11  -3   51.69    3.20
  -1 -11  -3   46.30    3.70
  -2 -11  -3    3.00    1.30
  -2 -11  -3    3.10    1.80
  -2 -11  -3    2.30    1.50
  -2 -11  -3    2.60    0.90
  -2 -11  -3    5.20    2.70
   2  11   3    1.80    1.40
  -3 -11  -3  171.38    9.40
  -3 -11  -3  162.58    7.30
  -3 -11  -3  166.88    7.60
  -3 -11  -3  161.28    7.90
  -3 -11  -3  149.19    7.10
   3  11   3  169.38    7.50
  -4 -11  -3  317.37   13.80
  -4 -11  -3  339.07   15.20
  -4 -11  -3  319.57   14.00
  -4 -11  -3  332.87   13.60
  -5 -11  -3  137.69    6.30
  -4  -8   4  279.27   11.90
  -3  -8   4    5.00    2.90
  -3  -8   4    6.90    1.70
   2   8  -4   22.80    2.40
  -2  -8   4   22.40    3.90
  -2  -8   4   20.10    2.30
  -2  -8   4   24.80    2.40
   1   8  -4   34.40    3.00
  -1  -8   4   40.50    2.80
  -1  -8   4   36.30    4.70
   0  -8   4   44.50    6.10
   1  -8   4    8.40    1.50
   1  -8   4   11.60    2.10
   1  -8   4   12.90    2.30
   1  -8   4   10.60    2.00
   2  -8   4  161.68    8.00
   2  -8   4  175.68    7.00
   6   7  -4   67.49    3.50
   5   7  -4   -1.60    4.10
   5   7  -4    1.90    1.40
  -5  -7   4    2.00    1.60
  -5  -7   4    2.30    1.40
   4   7  -4    5.00    4.80
   4   7  -4   17.60    1.90
   4   7  -4   14.10    1.90
  -4  -7   4   14.20    2.10
  -4  -7   4   13.40    2.40
  -4  -7   4   10.70    2.10
  -4  -7   4   17.00    3.70
  -4  -7   4   13.70    2.30
   3   7  -4   90.89    5.10
   3   7  -4   88.99    5.00
   3   7  -4   92.59    5.20
   3   7  -4   94.69    5.30
  -3  -7   4   99.09    5.20
  -3  -7   4   93.49    5.60
  -3  -7   4   89.69    6.10
  -3  -7   4   97.79    8.40
   2   7  -4  156.58    7.70
   2   7  -4  160.38    7.90
   2   7  -4  154.28    7.90
   2   7  -4  158.48    7.90
  -2  -7   4  162.98   10.90
  -2  -7   4  166.38    8.60
  -2  -7   4  161.08    7.70
  -2  -7   4  174.88   12.60
  -2  -7   4  172.38    8.30
   1   7  -4   64.59    4.20
   1   7  -4   62.59    4.50
   1   7  -4   64.19    4.50
  -1  -7   4   67.09    4.70
  -1  -7   4   68.19    5.30
  -1  -7   4   63.79    7.90
   0   7  -4   29.70    2.90
   0   7  -4   32.40    3.10
   0   7  -4   37.10    3.00
   0  -7   4   33.40    5.60
   0  -7   4   30.30    2.90
  -1   7  -4    8.50    2.00
  -1   7  -4    5.40    1.70
  -1   7  -4    7.20    1.80
   1  -7   4    6.90    1.40
   1  -7   4    4.80    1.70
   1  -7   4    8.50    2.90
  -2   7  -4   11.40    2.00
   2  -7   4   10.70    1.80
   2  -7   4   10.40    3.00
   2  -7   4    7.60    2.30
   2  -7   4    8.30    2.20
   2  -7   4   11.40    2.80
   3  -7   4  129.79    6.70
   3  -7   4  131.69    5.60
   3  -7   4  122.59    7.50
   4  -7   4   55.89    4.20
   7   6  -4    6.30    4.90
   6   6  -4   16.50    1.80
   6   6  -4   11.60    1.80
   6   6  -4    9.80    4.80
  -6  -6   4   12.10    1.80
  -6  -6   4   13.60    1.80
  -6  -6   4   15.10    2.00
  -6  -6   4   15.90    2.00
   5   6  -4  401.36   17.50
   5   6  -4  411.26   17.70
   5   6  -4  412.26   17.40
   5   6  -4  442.66   21.20
  -5  -6   4  438.06   17.90
  -5  -6   4  426.96   17.70
  -5  -6   4  415.16   17.70
  -5  -6   4  430.76   18.20
   4   6  -4   64.79    4.10
   4   6  -4   63.29    3.90
   4   6  -4   69.99    8.00
   4   6  -4   58.19    4.10
   4   6  -4   54.29    4.40
  -4  -6   4   75.49    4.70
  -4  -6   4   73.19    5.50
  -4  -6   4   72.29    4.70
  -4  -6   4   63.49    7.20
   3   6  -4  746.53   29.70
   3   6  -4  719.33   29.60
   3   6  -4  712.03   29.40
   3   6  -4  726.93   29.70
   3   6  -4  744.43   32.90
  -3  -6   4  714.43   32.20
  -3  -6   4  716.43   29.70
  -3  -6   4  732.93   30.60
   2   6  -4    2.50    1.70
   2   6  -4    3.30    1.70
   2   6  -4    2.80    1.80
   2   6  -4    5.40    1.80
  -2  -6   4    4.10    3.70
  -2  -6   4    3.70    2.60
  -2  -6   4    1.30    1.70
  -2  -6   4    3.10    1.90
  -2  -6   4    3.00    2.00
   1   6  -4  216.88    9.80
   1   6  -4  200.38    9.50
   1   6  -4  214.38    9.80
  -1  -6   4  220.38    9.60
  -1  -6   4  209.28   12.70
  -1  -6   4  204.48   10.10
  -1  -6   4  211.48   10.70
  -1  -6   4  187.58   16.60
   0   6  -4  155.78    7.90
   0   6  -4  157.78    7.90
   0   6  -4  150.88    7.60
   0  -6   4  170.78    8.90
   0  -6   4  160.58    8.10
  -1   6  -4   71.59    4.90
  -1   6  -4   81.49    5.00
  -1   6  -4   82.99    4.70
   1  -6   4   69.19    9.50
   1  -6   4   81.29    4.70
   1  -6   4   79.09    6.90
   1  -6   4   77.59    6.50
  -2   6  -4   34.20    5.90
  -2   6  -4   26.40    2.80
   2  -6   4   28.90    2.20
   2  -6   4   37.50    3.60
   2  -6   4   23.80    4.00
   2  -6   4   28.40    2.80
   3  -6   4  556.54   22.60
   3  -6   4  564.94   23.60
   3  -6   4  551.34   24.70
   4  -6   4   11.50    2.60
   4  -6   4   11.90    3.20
   5  -6   4  199.58    9.70
   7   5  -4   79.09    7.80
   7   5  -4   74.59    4.10
   7   5  -4   76.29    3.60
   6   5  -4   38.70    6.40
   6   5  -4   39.90    3.20
   6   5  -4   43.90    3.20
  -6  -5   4   42.80    3.70
  -6  -5   4   35.80    3.20
  -6  -5   4   38.60    3.20
  -6  -5   4   43.30    4.70
  -6  -5   4   36.30    3.10
   5   5  -4  268.37   11.50
   5   5  -4  262.47   11.70
   5   5  -4  255.77   11.90
   5   5  -4  271.87   16.10
  -5  -5   4  264.87   11.90
  -5  -5   4  275.67   13.70
  -5  -5   4  270.67   12.10
  -5  -5   4  265.07   12.40
   4   5  -4  361.16   19.80
   4   5  -4  361.46   15.60
   4   5  -4  368.26   15.50
   4   5  -4  364.96   15.70
   4   5  -4  382.16   16.10
  -4  -5   4  378.16   16.70
  -4  -5   4  374.96   16.10
  -4  -5   4  371.66   18.00
  -4  -5   4  360.36   15.30
  -4  -5   4  373.06   16.00
   3   5  -4   61.19    7.80
   3   5  -4   65.89    4.20
   3   5  -4   67.39    4.30
   3   5  -4   69.09    4.40
   3   5  -4   69.09    4.10
   3   5  -4   68.49    4.40
  -3  -5   4   64.59    4.60
  -3  -5   4   65.59    4.70
  -3  -5   4   60.69    7.30
  -3  -5   4   71.39    5.50
   2   5  -4   13.60    5.20
   2   5  -4   13.00    2.10
   2   5  -4   11.80    2.00
   2   5  -4   13.90    2.00
  -2  -5   4   14.60    4.00
  -2  -5   4   14.70    3.10
  -2  -5   4   14.10    2.50
  -2  -5   4   27.30    2.90
   1   5  -4  293.17   13.20
   1   5  -4  297.77   13.30
   1   5  -4  310.27   13.30
   1   5  -4  305.27   13.10
  -1  -5   4  309.07   14.40
  -1  -5   4  313.17   13.20
  -1  -5   4  305.67   16.00
  -1  -5   4  290.37   21.10
  -1  -5   4  308.77   13.60
  -1  -5   4  316.17   13.20
   0   5  -4   50.49    3.90
   0   5  -4   51.59    4.40
   0   5  -4   51.59    3.60
   0   5  -4   54.69    3.90
   0  -5   4   59.19    4.30
   0  -5   4   55.29    8.30
   0  -5   4   57.69    5.00
   0  -5   4   52.49    9.60
  -1   5  -4   22.50    4.10
  -1   5  -4   22.90    2.60
  -1   5  -4   21.30    2.40
  -1   5  -4   24.80    2.40
  -1   5  -4   18.90    2.80
   1  -5   4   26.30    3.50
   1  -5   4   25.80    3.70
   1  -5   4   22.80    2.70
  -2   5  -4   43.80    5.40
  -2   5  -4   55.09    5.50
  -2   5  -4   45.40    4.30
  -2   5  -4   48.60    3.80
   2  -5   4   50.09    5.30
   2  -5   4   55.19    4.70
   2  -5   4   54.29    4.90
   2  -5   4   48.50    4.20
   2  -5   4   47.00    3.60
   2  -5   4   49.50    3.40
   2  -5   4   53.19    5.50
  -3   5  -4  207.28   11.20
  -3   5  -4  213.08   11.40
   3  -5   4  184.98   11.60
   3  -5   4  180.98   10.40
   3  -5   4  208.28    8.40
   3  -5   4  197.08   10.10
   3  -5   4  199.88    9.00
   3  -5   4  202.98    8.20
   3  -5   4  195.58   11.10
   4  -5   4   39.80    4.10
   4  -5   4   29.20    2.40
   4  -5   4   40.00    5.10
   5  -5   4    7.00    3.10
   5  -5   4    2.80    2.40
   6  -5   4   14.80    2.70
   8   4  -4   14.50    1.40
   8   4  -4   17.40    2.40
   8   4  -4   13.50    1.80
   7   4  -4    9.80    4.40
   7   4  -4   18.80    2.90
   7   4  -4   19.60    2.70
   7   4  -4   20.20    1.70
   7   4  -4   18.40    2.10
  -7  -4   4   17.10    2.10
   6   4  -4    0.20    1.40
   6   4  -4   -0.10    1.60
   6   4  -4    1.80    5.20
  -6  -4   4   -1.60    1.60
  -6  -4   4    0.30    2.40
   5   4  -4  231.18   10.50
   5   4  -4  234.98   10.10
   5   4  -4  230.58   10.60
   5   4  -4  222.88   14.60
  -5  -4   4  235.68   12.40
  -5  -4   4  241.68   10.70
  -5  -4   4  236.28   11.10
  -5  -4   4  215.78   10.50
   4   4  -4  326.27   14.20
   4   4  -4  329.17   13.80
   4   4  -4  325.67   17.80
   4   4  -4  326.07   13.70
   4   4  -4  326.57   13.90
  -4  -4   4  325.97   14.10
  -4  -4   4  326.07   15.80
  -4  -4   4  304.37   14.60
  -4  -4   4  328.27   14.20
  -4  -4   4  315.87   15.90
   3   4  -4  176.08    8.00
   3   4  -4  182.28    8.20
   3   4  -4  176.38    8.20
   3   4  -4  178.88    8.10
   3   4  -4  171.08    8.10
  -3  -4   4  183.88    8.40
  -3  -4   4  162.98    8.30
  -3  -4   4  179.78    8.20
  -3  -4   4  173.68   10.00
  -3  -4   4  175.18    9.00
   2   4  -4 1371.86   54.09
   2   4  -4 1352.36   53.99
   2   4  -4 1375.46   53.89
   2   4  -4 1370.06   54.09
  -2  -4   4 1330.67   54.09
  -2  -4   4 1372.66   54.89
  -2  -4   4 1353.76   54.19
  -2  -4   4 1347.77   53.49
   1   4  -4  253.47   10.70
   1   4  -4  249.18   10.90
   1   4  -4  247.68   10.90
  -1  -4   4  244.08   10.90
  -1  -4   4  243.48   11.70
   0   4  -4 1123.39   44.90
   0   4  -4 1138.19   47.20
   0   4  -4 1139.49   44.90
   0   4  -4 1114.59   45.60
   0   4  -4 1135.59   44.70
   0  -4   4 1140.99   44.80
   0  -4   4 1119.59   45.90
   0  -4   4 1084.29   51.89
   0  -4   4 1125.79   44.80
  -1   4  -4  141.79    7.50
  -1   4  -4  148.19    6.60
  -1   4  -4  141.39    8.70
  -1   4  -4  142.19    7.20
  -1   4  -4  146.79    8.90
  -1   4  -4  141.89    6.80
   1  -4   4  137.09    9.50
   1  -4   4  120.09    7.70
   1  -4   4  153.38    7.70
  -2   4  -4   38.90    4.60
  -2   4  -4   36.10    3.60
  -2   4  -4   40.00    3.00
  -2   4  -4   48.50    5.10
   2  -4   4   42.20    4.70
   2  -4   4   37.70    3.60
   2  -4   4   32.70    3.70
   2  -4   4   30.50    3.80
  -3   4  -4   46.20    4.90
  -3   4  -4   46.30    5.00
  -3   4  -4   37.20    3.60
   3  -4   4   38.30    3.80
   3  -4   4   39.30    2.60
   3  -4   4   47.10    3.80
   3  -4   4   36.30    7.30
   3  -4   4   44.40    3.80
   3  -4   4   51.99    6.70
   3  -4   4   38.50    4.10
  -4   4  -4  313.07   14.70
  -4   4  -4  340.57   15.80
  -4   4  -4  343.67   15.90
   4  -4   4  338.47   13.80
   4  -4   4  322.97   16.10
   4  -4   4  342.67   15.10
   4  -4   4  309.97   15.10
  -5   4  -4   26.50    3.50
   5  -4   4   19.10    4.00
   5  -4   4   25.40    3.60
   5  -4   4   23.00    3.10
   6  -4   4  454.15   20.10
   6  -4   4  449.86   19.10
   6  -4   4  439.16   19.20
   7  -4   4   13.50    1.90
   8   3  -4  172.48    7.20
   8   3  -4  158.78    7.50
   8   3  -4  173.98    7.70
  -8  -3   4  160.58    7.70
   7   3  -4   86.89    5.20
   7   3  -4   84.39    4.60
   7   3  -4   91.79    4.90
  -7  -3   4   90.69    6.50
  -7  -3   4   76.99    4.80
   6   3  -4  271.97   12.00
   6   3  -4  264.47   11.50
  -6  -3   4  271.97   12.10
  -6  -3   4  264.07   13.70
   5   3  -4   -2.30    4.30
   5   3  -4    5.30    1.70
   5   3  -4    5.70    6.00
  -5  -3   4    0.40    2.50
  -5  -3   4    4.10    1.80
   4   3  -4 1294.07   50.29
   4   3  -4 1278.47   50.09
   4   3  -4 1290.27   67.59
  -4  -3   4 1229.38   50.49
  -4  -3   4 1193.38   50.69
  -4  -3   4 1300.67   50.59
  -4  -3   4 1253.17   51.99
   3   3  -4  784.42   30.70
   3   3  -4  793.52   30.70
   3   3  -4  772.82   30.80
   3   3  -4  776.42   30.80
  -3  -3   4  733.73   30.90
  -3  -3   4  752.62   32.30
  -3  -3   4  735.53   31.00
   2   3  -4 1791.82   67.19
   2   3  -4 1539.95   68.79
   2   3  -4 1748.93   66.99
  -2  -3   4 1658.03   68.89
  -2  -3   4 1697.03   67.19
  -2  -3   4 1759.52   68.59
   1   3  -4   27.50    5.70
  -1  -3   4   36.10    3.70
  -1  -3   4   37.30    2.10
   0   3  -4   40.60    4.40
   0   3  -4   40.30    3.30
   0   3  -4   38.60    4.60
   0  -3   4   47.00    7.20
   0  -3   4   43.40    3.80
  -1   3  -4  101.49    5.50
  -1   3  -4   97.09    6.50
  -1   3  -4   94.79    6.70
   1  -3   4  100.89    8.80
   1  -3   4   90.39    5.80
   1  -3   4  107.99    5.80
  -2   3  -4  101.89    6.70
  -2   3  -4  102.79    5.10
  -2   3  -4  105.49    5.70
  -2   3  -4  108.29    6.70
   2  -3   4  101.89    6.10
   2  -3   4  103.59    5.90
   2  -3   4  103.19    5.90
  -3   3  -4  548.25   24.50
  -3   3  -4  577.64   23.50
  -3   3  -4  547.75   24.50
   3  -3   4  556.34   24.00
   3  -3   4  567.04   23.20
   3  -3   4  549.25   23.90
   3  -3   4  553.14   28.10
   3  -3   4  572.04   23.70
   3  -3   4  583.84   22.40
  -4   3  -4 1042.60   44.10
  -4   3  -4 1104.59   45.10
  -4   3  -4 1068.49   45.10
   4  -3   4 1118.39   44.40
   4  -3   4 1119.29   44.30
   4  -3   4 1099.49   44.60
  -5   3  -4    8.10    2.20
  -5   3  -4    6.70    1.70
   5  -3   4    6.80    2.00
   5  -3   4    5.20    1.30
   5  -3   4    7.50    2.40
   5  -3   4    6.00    3.10
   5  -3   4   11.30    4.20
   5  -3   4    8.20    2.60
   5  -3   4    8.70    2.50
   6  -3   4  135.99    8.10
   6  -3   4  153.88   10.70
   6  -3   4  147.39    8.40
   6  -3   4  154.58    9.30
   7  -3   4   10.70    2.40
   7  -3   4   11.70    2.50
   7  -3   4   13.60    3.80
   8  -3   4   20.70    2.30
   8   2  -4  159.18    6.70
   8   2  -4  148.29    7.10
   8   2  -4  154.28    7.40
   7   2  -4   96.79    4.90
   7   2  -4   92.19    4.70
   7   2  -4   95.99    5.80
   7   2  -4   86.99    5.30
  -7  -2   4   89.79    6.70
   6   2  -4  212.38    9.50
   6   2  -4  210.08    9.90
   6   2  -4  201.88    8.80
   6   2  -4  197.18   12.00
  -6  -2   4  197.68    9.50
  -6  -2   4  206.48   11.20
  -6  -2   4  187.98   12.60
   5   2  -4  339.47   14.50
   5   2  -4  332.37   14.30
  -5  -2   4  331.17   15.20
  -5  -2   4  347.97   16.30
  -5  -2   4  343.37   14.60
   4   2  -4   34.90    2.60
   4   2  -4   32.40    9.60
   4   2  -4   41.60    3.00
  -4  -2   4   34.50    4.10
  -4  -2   4   41.30    3.20
   3   2  -4  201.18   19.40
   3   2  -4  185.68   10.20
  -3  -2   4  192.78    9.80
   2   2  -4  216.68   11.00
  -2  -2   4  228.28   11.10
  -2  -2   4  219.98   10.70
   1   2  -4  200.78    9.90
   1   2  -4  199.48   10.60
  -1  -2   4  187.98    9.70
  -1  -2   4  201.38    8.50
   0   2  -4   87.89    4.60
   0   2  -4   70.89    5.60
   0   2  -4   93.89    6.00
   0  -2   4   85.79    5.20
   0  -2   4   91.69    8.80
  -1   2  -4  149.09    8.90
  -1   2  -4  184.48    8.10
  -1   2  -4  174.18    9.20
  -1   2  -4  186.38    9.30
   1  -2   4  170.88    8.50
   1  -2   4  185.68   11.70
   1  -2   4  176.48    8.60
  -2   2  -4   68.09    4.80
  -2   2  -4   59.39    4.80
  -2   2  -4   61.59    4.80
  -2   2  -4   71.89    3.90
   2  -2   4   67.99    4.20
   2  -2   4   67.69    4.20
   2  -2   4   60.29    4.30
  -3   2  -4   49.10    4.50
  -3   2  -4   59.29    4.60
  -3   2  -4   63.09    3.70
   3  -2   4   59.59    6.50
   3  -2   4   55.99    4.10
   3  -2   4   57.29    4.00
   3  -2   4   57.39    3.90
  -4   2  -4  108.49    6.40
  -4   2  -4   97.29    5.30
  -4   2  -4  102.29    6.00
   4  -2   4   97.09    8.60
   4  -2   4  106.09    4.30
   4  -2   4  107.29    5.80
   4  -2   4  102.89    5.50
   4  -2   4  107.39    6.00
   4  -2   4   86.69    4.50
  -5   2  -4  144.29    7.40
  -5   2  -4  136.59    7.60
  -5   2  -4  119.99    6.70
   5  -2   4  142.59    7.60
   5  -2   4  136.29    7.30
   5  -2   4  131.99    9.60
  -6   2  -4    3.00    1.90
  -6   2  -4    1.90    1.50
   6  -2   4    4.00    2.80
   6  -2   4    1.20    3.10
   6  -2   4    2.10    2.30
   6  -2   4   -0.80    2.00
   7  -2   4  390.66   19.50
   7  -2   4  389.76   17.60
   7  -2   4  394.96   17.60
   8  -2   4    1.30    1.70
   8  -2   4    2.90    2.90
   8  -2   4    3.40    2.10
   8   1  -4   49.20    4.00
   8   1  -4   52.09    3.40
   8   1  -4   53.89    2.80
   7   1  -4  155.78    7.00
   7   1  -4  165.48    8.20
   7   1  -4  156.38    7.70
   7   1  -4  144.19    6.30
   7   1  -4  169.48    6.40
   7   1  -4  154.58    8.40
   7   1  -4  161.88    9.30
  -7  -1   4  112.29    8.70
   6   1  -4   19.30    2.90
   6   1  -4   15.50    2.10
   6   1  -4   11.90    2.70
   6   1  -4   19.00    2.40
   6   1  -4   13.10    2.60
   6   1  -4   13.60    1.90
  -6  -1   4   14.20    3.40
  -6  -1   4   16.00    2.90
  -6  -1   4   14.20    3.00
   5   1  -4   39.60    3.20
  -5  -1   4   30.80    4.00
  -5  -1   4   37.30    4.00
  -5  -1   4   38.10    4.20
   4   1  -4  252.07   19.90
   4   1  -4  291.07   16.40
  -4  -1   4  292.07   12.80
  -4  -1   4  293.07   12.20
  -4  -1   4  290.47   13.50
   3   1  -4  866.21   37.80
   3   1  -4  941.21   48.70
  -3  -1   4  903.71   37.40
  -3  -1   4  936.91   36.80
  -3  -1   4  901.41   38.10
   2   1  -4  229.28   10.90
  -2  -1   4  241.58   11.20
  -2  -1   4  205.88   10.80
  -2  -1   4  234.18   11.50
   1   1  -4 2183.08   90.49
   1   1  -4 2341.17   91.49
  -1  -1   4 2323.67   90.79
   0   1  -4   33.90    2.80
   0   1  -4   30.10    2.20
   0   1  -4   32.60    3.30
   0  -1   4   30.20    2.70
   0  -1   4   31.80    1.80
  -1   1  -4   58.19    3.10
  -1   1  -4   51.49    3.90
  -1   1  -4   47.20    4.00
  -1   1  -4   45.70    4.00
   1  -1   4   53.09    5.80
   1  -1   4   48.80    3.40
   1  -1   4   44.40    3.40
  -2   1  -4  251.07   12.20
  -2   1  -4  270.17   11.30
  -2   1  -4  262.57   12.20
  -2   1  -4  242.78   12.30
   2  -1   4  274.57   11.80
   2  -1   4  287.17   11.80
   2  -1   4  256.17   11.80
   2  -1   4  277.97   13.70
  -3   1  -4  352.96   14.10
  -3   1  -4  304.47   14.90
  -3   1  -4  319.77   14.30
  -3   1  -4  350.86   15.00
  -3   1  -4  309.57   14.90
   3  -1   4  359.26   14.30
   3  -1   4  334.57   14.40
   3  -1   4  340.17   17.10
  -4   1  -4  793.92   30.80
  -4   1  -4  737.03   31.70
  -4   1  -4  713.83   31.90
   4  -1   4  772.92   30.90
   4  -1   4  763.02   35.10
   4  -1   4  797.82   31.30
  -5   1  -4 1404.86   61.99
  -5   1  -4 1517.05   60.99
  -5   1  -4 1547.45   61.79
   5  -1   4 1597.54   61.59
   5  -1   4 1592.44   60.79
   5  -1   4 1540.75   61.79
   5  -1   4 1454.75   62.69
   5  -1   4 1563.24   61.49
   5  -1   4 1589.24   61.79
  -6   1  -4  122.49    7.50
  -6   1  -4  149.19    7.60
   6  -1   4  127.69    7.90
   6  -1   4  131.49    7.60
   6  -1   4  137.19    8.00
   6  -1   4  135.39    9.30
   6  -1   4  139.79    8.50
   6  -1   4  133.79    6.00
  -7   1  -4  203.38   10.40
   7  -1   4  223.28   11.60
   7  -1   4  235.58   11.30
   7  -1   4  228.48   12.90
   7  -1   4  225.28   11.50
   8  -1   4  156.88    8.60
   8  -1   4  151.38    8.30
   8  -1   4  160.88   10.20
   9  -1   4    9.10    2.80
   9  -1   4    4.40    1.90
   8   0  -4   29.00    2.50
   8   0  -4   30.90    3.70
   7   0  -4  370.26   15.30
   7   0  -4  368.16   16.10
   7   0  -4  387.86   16.60
   7   0  -4  375.16   18.00
   6   0  -4   67.59    4.00
   6   0  -4   75.29    4.10
   6   0  -4   68.89    4.70
   6   0  -4   74.69    5.40
   6   0  -4   68.89    5.90
   6   0  -4   68.89    7.10
  -6   0   4   84.69    6.30
  -6   0   4   69.79    5.60
   5   0  -4  263.27   14.20
   5   0  -4  275.47   13.40
   5   0  -4  282.27   12.30
  -5   0   4  289.37   13.70
  -5   0   4  285.77   13.50
  -5   0   4  285.97   13.10
   4   0  -4  495.05   23.30
  -4   0   4  545.15   22.90
  -4   0   4  533.15   23.00
  -4   0   4  550.14   22.40
   3   0  -4  976.50   40.70
   3   0  -4  848.12   47.70
  -3   0   4 1031.70   39.80
  -3   0   4 1000.40   41.10
  -3   0   4  951.10   40.30
  -3   0   4 1045.90   40.30
  -3   0   4 1054.99   40.30
   2   0  -4 1433.56   58.59
   2   0  -4 1418.46   66.89
  -2   0   4 1446.26   57.79
  -2   0   4 1485.65   58.19
  -2   0   4 1505.95   58.99
   1   0  -4  940.01   36.70
  -1   0   4  871.51   36.60
  -1   0   4  881.11   36.70
   0   0  -4   91.09    4.90
   0   0  -4   92.39    4.40
   0   0  -4   87.79    5.40
   0   0   4   90.69    5.10
   0   0   4   89.49    5.00
  -1   0  -4   46.20    3.60
  -1   0  -4   48.70    3.10
  -1   0  -4   46.50    2.70
   1   0   4   40.70    3.10
   1   0   4   54.09    5.40
   1   0   4   43.80    3.10
  -2   0  -4   18.80    2.50
  -2   0  -4   19.70    1.70
  -2   0  -4   17.60    2.10
  -2   0  -4   20.30    2.50
   2   0   4   24.70    4.40
   2   0   4   28.70    2.10
   2   0   4   22.70    3.70
   2   0   4   20.40    2.10
  -3   0  -4  813.92   33.20
  -3   0  -4  746.23   33.20
  -3   0  -4  834.92   32.30
  -3   0  -4  760.42   32.20
  -3   0  -4  785.92   33.00
   3   0   4  885.21   36.10
   3   0   4  861.41   32.80
   3   0   4  772.02   32.60
  -4   0  -4  599.44   25.10
  -4   0  -4  611.54   24.30
  -4   0  -4  599.84   25.10
  -4   0  -4  605.94   24.80
   4   0   4  541.05   28.30
   4   0   4  600.84   28.70
   4   0   4  622.24   24.70
   4   0   4  603.74   24.80
  -5   0  -4  592.74   24.60
  -5   0  -4  582.34   24.30
  -5   0  -4  584.44   25.00
   5   0   4  647.14   25.10
   5   0   4  590.14   25.70
   5   0   4  570.84   27.10
   5   0   4  594.34   25.10
   5   0   4  570.64   29.70
   5   0   4  602.84   24.40
  -6   0  -4  234.38   10.80
  -6   0  -4  217.08   11.10
  -6   0  -4  199.28   10.60
   6   0   4  242.88   17.30
   6   0   4  230.08   10.00
   6   0   4  240.58   10.60
   6   0   4  234.28   11.10
  -7   0  -4   24.00    3.00
  -7   0  -4   17.40    3.00
   7   0   4   21.50    3.50
   7   0   4   16.10    2.90
   7   0   4   23.40    3.40
   7   0   4   20.40    4.10
   7   0   4   21.50    3.40
   8   0   4   76.89    7.40
   8   0   4   80.19    5.70
   8   0   4   77.09    6.10
   9   0   4   21.80    3.80
   9   0   4   22.70    2.90
   8  -1  -4   35.20    3.80
   7  -1  -4   96.39    5.30
   7  -1  -4   91.69    4.20
   7  -1  -4   92.69    7.40
   7  -1  -4   84.89    6.10
   6  -1  -4   45.30    5.50
   6  -1  -4   31.80    3.70
   6  -1  -4   43.10    3.60
   6  -1  -4   35.80    3.80
   6  -1  -4   39.20    2.80
   6  -1  -4   38.20    4.90
  -6   1   4   41.10    4.60
  -6   1   4   31.10    3.90
   5  -1  -4    0.10    1.20
   5  -1  -4    0.50    1.40
   5  -1  -4    2.40    1.50
   5  -1  -4    0.70    3.00
  -5   1   4    0.00    1.80
  -5   1   4    0.20    1.90
  -5   1   4    0.50    1.70
   4  -1  -4  146.29    8.60
   4  -1  -4  153.38    7.30
  -4   1   4  160.98    7.90
  -4   1   4  165.18    8.40
   3  -1  -4  254.27   10.80
   3  -1  -4  275.07   12.10
   3  -1  -4  218.18   15.40
  -3   1   4  255.87   12.40
  -3   1   4  246.38   11.50
  -3   1   4  259.37   11.60
  -3   1   4  255.87   11.20
   2  -1  -4  100.09    5.60
   2  -1  -4   83.89    9.70
   2  -1  -4   95.29    4.50
  -2   1   4   95.99    5.70
  -2   1   4   93.79    4.90
  -2   1   4   97.89    5.20
   1  -1  -4    0.80    0.50
   1  -1  -4    3.50    2.80
   1  -1  -4    1.70    1.00
  -1   1   4    0.60    1.00
  -1   1   4    1.20    1.00
   0  -1  -4 2073.79   78.19
   0  -1  -4 2075.99   78.89
   0   1   4 1922.41   78.29
   0   1   4 1816.42   78.29
  -1  -1  -4   68.89    4.70
  -1  -1  -4   72.49    3.70
  -1  -1  -4   77.89    4.10
   1   1   4   74.19    6.90
   1   1   4   73.69    4.30
   1   1   4   74.29    4.20
   1   1   4   63.49    3.90
  -2  -1  -4   59.89    4.20
  -2  -1  -4   59.89    4.10
  -2  -1  -4   66.89    3.30
  -2  -1  -4   60.69    3.60
   2   1   4   56.69    3.80
   2   1   4   74.49    6.30
  -3  -1  -4  388.16   17.10
  -3  -1  -4  353.96   16.70
  -3  -1  -4  374.56   17.40
  -3  -1  -4  411.86   16.40
  -3  -1  -4  387.96   16.30
   3   1   4  432.86   20.20
   3   1   4  413.26   16.90
   3   1   4  419.46   18.20
   3   1   4  414.56   17.10
  -4  -1  -4   19.60    1.90
  -4  -1  -4   15.80    2.40
  -4  -1  -4   14.70    1.60
  -4  -1  -4   16.70    2.10
  -4  -1  -4   16.70    1.80
   4   1   4   18.20    2.20
   4   1   4   16.30    3.60
   4   1   4   19.00    2.20
   4   1   4   27.10    4.80
   4   1   4   14.30    2.10
  -5  -1  -4   14.10    1.90
  -5  -1  -4    9.40    1.80
  -5  -1  -4   15.70    2.10
  -5  -1  -4    9.90    1.50
  -5  -1  -4   11.80    2.70
   5   1   4   12.40    2.30
   5   1   4   12.40    2.20
   5   1   4   10.70    3.10
   5   1   4   11.60    4.00
  -6  -1  -4  517.15   21.40
  -6  -1  -4  454.35   21.30
  -6  -1  -4  473.75   20.90
   6   1   4  481.65   22.00
   6   1   4  513.65   21.00
   6   1   4  505.65   26.80
   6   1   4  544.05   21.30
   6   1   4  467.95   22.30
   6   1   4  496.75   21.10
  -7  -1  -4    9.90    2.00
  -7  -1  -4   12.80    2.10
  -7  -1  -4   11.20    2.50
   7   1   4   10.90    1.10
   7   1   4   26.70    3.60
   7   1   4   11.30    2.50
   7   1   4    8.60    1.80
   7   1   4   10.10    5.90
   7   1   4   15.60    3.10
   7   1   4   10.80    3.30
   7   1   4    9.00    1.70
   8   1   4  435.86   20.90
   8   1   4  439.66   19.40
   8   1   4  440.56   19.80
   8   1   4  451.25   19.90
   8   1   4  432.46   28.80
   9   1   4   95.99    7.60
   9   1   4   91.99    6.10
   8  -2  -4   71.29    4.90
   7  -2  -4    2.50    2.90
   6  -2  -4  455.05   19.20
   6  -2  -4  454.05   18.90
   6  -2  -4  491.85   20.90
   6  -2  -4  425.46   19.80
   6  -2  -4  456.85   17.90
  -6   2   4  400.46   20.00
  -6   2   4  471.75   19.60
  -6   2   4  405.76   20.20
   5  -2  -4  149.19    6.40
   5  -2  -4  154.58    7.70
   5  -2  -4  139.89    6.60
   5  -2  -4  161.58    7.50
   5  -2  -4  152.28    9.10
   5  -2  -4  167.08    9.70
   5  -2  -4  160.88   10.60
  -5   2   4  148.29    8.70
  -5   2   4  162.28    8.20
   4  -2  -4  412.16   16.90
   4  -2  -4  370.56   18.00
   4  -2  -4  408.26   17.20
   4  -2  -4  425.56   16.90
   4  -2  -4  431.26   21.30
   4  -2  -4  399.86   17.40
  -4   2   4  393.76   18.20
  -4   2   4  413.36   17.50
   3  -2  -4  432.36   17.20
   3  -2  -4  411.86   18.50
  -3   2   4  412.26   18.20
  -3   2   4  402.16   18.90
  -3   2   4  425.06   17.70
   2  -2  -4 1320.47   53.69
   2  -2  -4 1444.76   52.69
  -2   2   4 1307.77   54.19
  -2   2   4 1335.67   54.19
  -2   2   4 1359.26   53.09
  -2   2   4 1221.88   53.39
   1  -2  -4 1763.22   66.69
   1  -2  -4 1419.76   70.99
   1  -2  -4 1664.33   65.69
  -1   2   4 1864.31   67.29
  -1   2   4 1579.94   65.99
  -1   2   4 1719.53   66.39
   0  -2  -4  623.14   26.90
   0  -2  -4  761.62   28.60
   0  -2  -4  657.53   33.20
   0   2   4  721.23   28.40
   0   2   4  619.34   28.10
  -1  -2  -4 2266.37   83.49
  -1  -2  -4 2016.30   82.79
  -1  -2  -4 2107.09   82.29
   1   2   4 2091.19   83.29
   1   2   4 1971.40   83.19
  -2  -2  -4   60.29    4.20
  -2  -2  -4   55.19    3.20
  -2  -2  -4   51.99    3.60
   2   2   4   62.59    6.70
  -3  -2  -4  982.80   41.90
  -3  -2  -4 1050.09   42.10
  -3  -2  -4 1092.29   43.40
  -3  -2  -4 1010.30   42.50
   3   2   4 1021.90   43.10
   3   2   4 1032.90   43.50
   3   2   4 1193.78   46.30
  -4  -2  -4  432.16   18.60
  -4  -2  -4  455.75   18.50
  -4  -2  -4  442.06   18.00
  -4  -2  -4  424.96   19.70
   4   2   4  441.46   19.10
   4   2   4  373.76   20.40
   4   2   4  437.56   19.10
   4   2   4  475.45   23.10
   4   2   4  464.35   19.10
   4   2   4  437.56   19.30
  -5  -2  -4  384.16   15.50
  -5  -2  -4  389.66   16.40
  -5  -2  -4  377.76   16.20
  -5  -2  -4  358.06   17.40
   5   2   4  362.66   16.70
   5   2   4  349.67   19.50
   5   2   4  384.96   19.70
   5   2   4  373.56   16.60
  -6  -2  -4  918.61   38.00
  -6  -2  -4  956.50   37.20
  -6  -2  -4  868.71   38.10
   6   2   4  917.01   37.80
   6   2   4  977.40   38.60
   6   2   4  874.11   42.70
   6   2   4  917.01   40.80
   6   2   4  910.61   36.30
   6   2   4  974.20   38.30
  -7  -2  -4  919.01   38.80
  -7  -2  -4  951.20   37.70
  -7  -2  -4  934.21   38.30
   7   2   4  940.91   39.80
   7   2   4  923.61   38.60
   7   2   4  960.60   42.80
   7   2   4  942.31   38.00
   7   2   4  926.01   38.40
   7   2   4  853.21   44.20
   7   2   4  919.31   36.70
  -8  -2  -4   34.60    3.80
  -8  -2  -4   31.20    4.10
   8   2   4   36.80    5.00
   8   2   4   35.90    2.00
   8   2   4   37.70    4.10
   8   2   4   39.00    8.60
   8   2   4   32.10    2.90
   8   2   4   32.40    3.20
   9   2   4   32.50    4.60
  10   2   4   27.50    3.60
   7  -3  -4  106.19    6.90
   6  -3  -4  503.85   21.90
   6  -3  -4  525.05   23.10
   6  -3  -4  524.55   20.50
   6  -3  -4  528.15   23.20
  -6   3   4  511.45   22.10
   5  -3  -4   17.30    1.60
   5  -3  -4   16.50    2.50
   5  -3  -4   16.50    2.50
   5  -3  -4   19.00    2.20
   5  -3  -4   18.00    3.70
   5  -3  -4   19.00    2.60
  -5   3   4   13.80    2.50
  -5   3   4   18.60    3.10
   4  -3  -4  175.18    8.50
   4  -3  -4  176.28    9.10
   4  -3  -4  175.78    8.20
   4  -3  -4  206.48   11.80
   4  -3  -4  165.68    7.80
  -4   3   4  186.48    8.90
  -4   3   4  185.68    9.50
   3  -3  -4 1203.48   47.00
   3  -3  -4 1223.48   51.19
  -3   3   4 1118.29   47.40
  -3   3   4 1192.18   48.10
   2  -3  -4  295.47   13.80
   2  -3  -4  320.67   12.70
   2  -3  -4  313.67   16.00
  -2   3   4  306.27   13.20
  -2   3   4  297.97   13.60
  -2   3   4  295.57   14.60
   1  -3  -4 1353.66   54.59
   1  -3  -4 1319.07   59.29
   1  -3  -4 1324.07   54.19
   1  -3  -4 1425.46   53.59
  -1   3   4 1369.36   54.39
  -1   3   4 1347.07   55.19
  -1   3   4 1345.57   53.99
   0  -3  -4  185.08   12.90
   0  -3  -4  179.98    7.90
   0  -3  -4  188.18    8.80
   0   3   4  175.88    8.70
   0   3   4  176.18    9.20
   0   3   4  183.78    9.20
  -1  -3  -4   58.39    3.90
  -1  -3  -4   57.89    4.20
   1   3   4   55.89    4.30
   1   3   4   56.59    4.20
  -2  -3  -4   49.80    3.60
  -2  -3  -4   49.50    4.10
  -2  -3  -4   47.10    3.20
   2   3   4   48.70    3.90
   2   3   4   48.90    3.90
  -3  -3  -4   74.39    4.30
  -3  -3  -4   78.09    4.60
  -3  -3  -4   76.79    4.40
  -3  -3  -4   75.99    5.30
   3   3   4   81.19    5.30
   3   3   4   78.69    8.80
  -4  -3  -4   50.49    3.70
  -4  -3  -4   42.80    4.30
  -4  -3  -4   53.29    3.60
  -4  -3  -4   48.20    3.20
   4   3   4   40.90    5.10
   4   3   4   56.39    6.70
   4   3   4   46.60    3.80
   4   3   4   51.89    4.40
  -5  -3  -4    4.10    1.40
  -5  -3  -4    2.00    1.40
  -5  -3  -4    4.60    1.70
   5   3   4    3.10    2.90
   5   3   4    4.10    1.70
   5   3   4    7.30    2.30
  -6  -3  -4    0.80    1.60
  -6  -3  -4    0.80    1.50
  -6  -3  -4   -0.50    1.70
   6   3   4    0.80    3.70
   6   3   4   -0.60    1.50
   6   3   4   -0.70    0.90
   6   3   4    1.20    1.70
   6   3   4   -0.30    1.70
  -7  -3  -4   17.90    2.80
  -7  -3  -4   17.10    2.90
  -7  -3  -4   17.30    3.20
   7   3   4   17.70    1.50
   7   3   4   18.40    1.90
   7   3   4   18.60    3.00
   7   3   4   17.50    1.70
   7   3   4   20.10    3.80
   7   3   4   15.50    6.10
   7   3   4   18.40    4.10
   7   3   4   22.00    4.20
  -8  -3  -4    5.10    2.40
  -8  -3  -4    1.80    2.00
   8   3   4    4.10    5.00
   8   3   4    2.60    3.20
   8   3   4    2.50    1.10
   8   3   4    2.30    2.50
   8   3   4    3.80    1.80
   9   3   4  271.67   14.20
  10   3   4    7.50    2.80
   7  -4  -4   25.10    2.80
   7  -4  -4   24.60    2.70
   6  -4  -4   76.19    5.70
   6  -4  -4   84.49    6.70
   6  -4  -4   76.69    6.10
   5  -4  -4   58.29    5.70
   5  -4  -4   60.69    3.20
   5  -4  -4   60.89    4.20
   5  -4  -4   71.39    5.30
  -5   4   4   59.69    4.90
  -5   4   4   60.49    4.70
   4  -4  -4  261.47   11.50
   4  -4  -4  267.67   12.20
   4  -4  -4  244.98   12.90
   4  -4  -4  264.37   10.80
   4  -4  -4  265.17   10.70
   4  -4  -4  271.37   14.40
   4  -4  -4  275.17   14.20
  -4   4   4  265.57   12.80
  -4   4   4  277.47   12.20
   3  -4  -4  168.38    8.30
   3  -4  -4  170.08    7.70
   3  -4  -4  172.38    8.10
   3  -4  -4  165.28    7.50
   3  -4  -4  170.48    7.30
   3  -4  -4  158.18    8.40
   3  -4  -4  162.38   10.50
  -3   4   4  161.88    8.50
  -3   4   4  162.98    8.10
   2  -4  -4  151.08    7.90
   2  -4  -4  155.08    6.90
   2  -4  -4  158.18    9.90
   2  -4  -4  155.88    7.60
  -2   4   4  140.89    7.30
  -2   4   4  146.19    7.80
   1  -4  -4 2350.76   95.99
   1  -4  -4 2545.65  100.49
   1  -4  -4 2483.25   95.09
  -1   4   4 2375.36   95.59
  -1   4   4 2408.76   96.89
  -1   4   4 2354.86   95.99
   0  -4  -4  598.74   29.30
   0  -4  -4  589.54   24.30
   0  -4  -4  573.14   23.30
   0   4   4  547.25   23.80
   0   4   4  570.54   24.90
  -1  -4  -4 1793.52   68.99
   1   4   4 1526.85   69.39
   1   4   4 1853.11   69.69
  -2  -4  -4 2279.57   91.69
  -2  -4  -4 2342.97   92.39
   2   4   4 2383.56   92.59
   2   4   4 2220.58   92.29
  -3  -4  -4 1301.77   51.49
  -3  -4  -4 1188.28   49.99
  -3  -4  -4 1281.47   50.09
  -3  -4  -4 1240.38   50.69
   3   4   4 1276.27   51.39
   3   4   4 1232.78   49.20
   3   4   4 1216.88   58.49
  -4  -4  -4  866.41   35.70
  -4  -4  -4  925.71   36.00
  -4  -4  -4  891.11   37.40
  -4  -4  -4  895.41   36.30
   4   4   4  832.32   43.80
   4   4   4  860.11   37.20
  -5  -4  -4  331.87   15.60
  -5  -4  -4  334.27   14.90
  -5  -4  -4  363.66   15.60
   5   4   4  347.07   16.90
   5   4   4  341.87   19.90
  -6  -4  -4  566.44   22.70
  -6  -4  -4  547.65   23.20
  -6  -4  -4  565.04   23.50
   6   4   4  437.36   26.80
  -7  -4  -4  385.06   17.70
  -7  -4  -4  372.66   16.70
   7   4   4  389.56   16.20
   7   4   4  375.06   18.70
   7   4   4  368.56   16.30
   7   4   4  356.36   17.30
   7   4   4  370.76   15.50
   7   4   4  355.66   16.10
   7   4   4  367.26   15.40
  -8  -4  -4 1129.49   47.80
  -8  -4  -4 1101.69   46.60
   8   4   4 1135.59   46.90
   8   4   4 1122.59   45.10
   8   4   4 1174.98   44.60
   8   4   4 1169.98   48.60
   8   4   4 1123.19   46.70
   9   4   4   94.69    7.80
   9   4   4   86.29    4.20
  10   4   4  141.59    8.50
   6  -5  -4  252.57   11.10
   6  -5  -4  225.08   11.20
   6  -5  -4  258.17   12.00
   5  -5  -4  482.85   20.50
   5  -5  -4  419.66   20.40
   5  -5  -4  486.25   21.40
   5  -5  -4  486.05   18.70
  -5   5   4  475.15   20.20
   4  -5  -4   47.30    4.70
   4  -5  -4   42.70    3.80
   4  -5  -4   43.40    2.90
  -4   5   4   50.19    4.40
  -4   5   4   48.90    4.20
   3  -5  -4  308.77   14.50
   3  -5  -4  331.17   14.20
   3  -5  -4  338.07   18.20
   3  -5  -4  325.37   17.40
   3  -5  -4  324.07   13.30
   3  -5  -4  334.17   14.10
   3  -5  -4  328.27   13.90
  -3   5   4  325.97   15.10
  -3   5   4  321.57   14.70
   2  -5  -4 1860.51   74.19
   2  -5  -4 2033.40   78.39
   2  -5  -4 1860.01   74.89
   2  -5  -4 1902.51   75.99
   2  -5  -4 1862.31   74.19
  -2   5   4 1797.32   74.79
  -2   5   4 1821.42   75.29
   1  -5  -4   24.80    3.10
   1  -5  -4   27.90    3.10
   1  -5  -4   33.80    3.20
   1  -5  -4   30.80    2.50
   1  -5  -4   33.40    4.90
  -1   5   4   28.80    3.20
  -1   5   4   32.70    3.20
   0  -5  -4 8048.69  311.27
   0  -5  -4 8654.83  311.97
   0  -5  -4 7755.72  312.27
   0  -5  -4 8061.49  317.67
   0   5   4 7920.31  312.37
   0   5   4 7676.23  311.87
   0   5   4 7670.73  313.17
  -1  -5  -4   52.59    4.30
  -1  -5  -4   53.39    8.20
   1   5   4   57.69    4.90
   1   5   4   53.79    3.90
  -2  -5  -4  908.91   37.10
  -2  -5  -4  852.51   35.80
   2   5   4  894.61   37.90
   2   5   4  915.51   37.90
  -3  -5  -4  206.58   11.30
  -3  -5  -4  223.18   10.90
   3   5   4  197.18   11.10
  -4  -5  -4  447.26   20.70
  -4  -5  -4  442.16   18.90
  -4  -5  -4  451.35   19.20
   4   5   4  427.46   28.10
   4   5   4  404.56   20.30
  -5  -5  -4   43.10    4.10
  -5  -5  -4   45.00    3.90
   5   5   4   45.30    5.20
   5   5   4   46.30    7.70
   5   5   4   39.60    9.30
  -6  -5  -4  915.01   36.30
  -6  -5  -4  901.81   35.60
   6   5   4  802.72   41.80
  -7  -5  -4   11.60    3.10
  -7  -5  -4    8.50    2.70
   7   5   4    9.10    2.30
   7   5   4    9.90    5.60
   7   5   4    7.80    3.40
   7   5   4   15.60    4.30
   7   5   4    7.90    1.50
   7   5   4    8.30    2.40
  -8  -5  -4  278.07   13.90
   8   5   4  287.87   12.00
   8   5   4  280.57   13.00
   8   5   4  282.37   13.00
   8   5   4  289.37   12.30
   8   5   4  305.37   16.00
  -9  -5  -4    0.90    2.40
   9   5   4    5.10    3.50
   9   5   4    3.20    1.30
  10   5   4   24.30    3.50
   6  -6  -4   47.70    3.90
   6  -6  -4   49.70    3.30
   5  -6  -4   20.60    3.50
   5  -6  -4   15.80    2.80
   4  -6  -4   53.99    3.10
   4  -6  -4   47.40    7.10
   4  -6  -4   45.30    3.80
   4  -6  -4   56.29    5.10
  -4   6   4   51.39    5.00
  -4   6   4   56.99    4.80
   3  -6  -4  152.18    8.40
   3  -6  -4  146.89    8.10
   3  -6  -4  165.98   11.60
   3  -6  -4  159.18    6.50
   3  -6  -4  152.48    7.80
   3  -6  -4  147.09    6.80
   3  -6  -4  154.78    6.50
   3  -6  -4  147.09    8.50
   3  -6  -4  145.49    7.40
  -3   6   4  158.68    8.50
  -3   6   4  160.48    8.80
   2  -6  -4   41.90    6.20
   2  -6  -4   38.90    3.20
   2  -6  -4   42.00    4.40
   2  -6  -4   37.30    3.90
   2  -6  -4   37.90    4.10
   2  -6  -4   35.00    2.70
   2  -6  -4   37.70    4.00
   2  -6  -4   37.60    3.50
   2  -6  -4   38.20    3.50
  -2   6   4   37.40    4.10
  -2   6   4   36.50    4.20
   1  -6  -4  467.55   20.10
   1  -6  -4  455.55   19.20
  -1   6   4  463.85   20.50
  -1   6   4  437.96   19.90
   0  -6  -4    5.40    3.70
   0  -6  -4   10.00    2.40
   0  -6  -4    6.70    1.60
   0  -6  -4    5.10    2.00
   0   6   4    7.50    2.10
   0   6   4    7.70    2.10
  -1  -6  -4   20.10    3.10
  -1  -6  -4   15.70    2.40
  -1  -6  -4   23.30    6.60
  -2  -6  -4  183.98   10.10
  -2  -6  -4  183.68    9.00
  -3  -6  -4  671.53   29.80
  -3  -6  -4  670.13   28.10
  -3  -6  -4  719.43   28.60
   3   6   4  683.53   30.70
   4   6   4   79.69    6.90
  -5  -6  -4   32.10    3.00
   5   6   4   25.10    2.40
   5   6   4   21.30    6.20
   5   6   4   22.60    8.30
  -6  -6  -4   55.29    4.50
   6   6   4   49.70    7.10
   6   6   4   48.20    8.80
   6   6   4   53.19    4.70
   6   6   4   45.20   10.00
   6   6   4   57.59    4.10
  -7  -6  -4   65.69    5.10
   7   6   4   59.29    7.30
   7   6   4   69.29    5.20
   7   6   4   59.99    4.00
   7   6   4   65.29    5.40
   7   6   4   49.10    9.40
  -8  -6  -4  104.59    6.70
   8   6   4   95.69    6.10
   8   6   4  107.29    5.50
   8   6   4   97.59    6.10
   8   6   4   97.19    6.00
   8   6   4   94.89    9.20
   8   6   4   84.29    5.60
  -9  -6  -4  225.48   10.80
   9   6   4  225.18   10.40
   9   6   4  229.78    9.70
   9   6   4  206.18   10.80
   9   6   4  227.28   11.10
   9   6   4  231.38   12.90
  10   6   4  134.89    5.60
   5  -7  -4   46.30    3.60
   5  -7  -4   43.70    4.10
   4  -7  -4  281.67   11.30
   4  -7  -4  268.37   13.00
   4  -7  -4  294.87   13.50
   3  -7  -4    8.60    2.10
   3  -7  -4    7.10    2.10
   3  -7  -4    8.00    1.50
   3  -7  -4    7.10    2.10
   3  -7  -4    8.20    4.00
   3  -7  -4    8.40    2.30
   3  -7  -4    8.50    2.60
  -3   7   4    7.40    2.90
  -3   7   4    6.30    2.50
   2  -7  -4   97.89    5.90
   2  -7  -4   92.39    4.70
   2  -7  -4  100.29    6.80
   2  -7  -4   96.49    5.90
   2  -7  -4   83.99    6.10
   2  -7  -4   93.89    5.00
   2  -7  -4   93.79    6.50
   2  -7  -4  100.89    9.60
  -2   7   4  102.19    7.10
  -2   7   4  107.89    7.00
   1  -7  -4  276.17   13.40
   1  -7  -4  278.37   12.90
   1  -7  -4  260.87   12.90
   1  -7  -4  274.27   12.40
   1  -7  -4  276.47   11.80
   1  -7  -4  278.27   12.50
   1  -7  -4  279.47   16.30
   1  -7  -4  260.67   12.30
  -1   7   4  283.17   14.00
  -1   7   4  283.57   13.60
   0  -7  -4   21.30    4.50
   0  -7  -4   18.50    2.60
   0  -7  -4   19.10    1.80
   0  -7  -4   26.70    3.70
   0  -7  -4   19.70    2.60
   0   7   4   16.50    3.10
   0   7   4   19.20    2.20
  -1  -7  -4 2349.46   91.09
  -1  -7  -4 2303.87   99.49
  -1  -7  -4 2311.77   90.69
  -1  -7  -4 2351.16   92.09
  -1  -7  -4 2244.28   90.39
   1   7   4 2289.07   90.99
   1   7   4 2293.27   90.99
  -2  -7  -4   16.40    2.80
  -2  -7  -4   19.40    2.20
   2   7   4   18.60    2.30
   2   7   4   15.10    2.10
   2   7   4   16.90    2.20
  -3  -7  -4  377.86   16.20
  -3  -7  -4  373.86   15.30
  -3  -7  -4  371.76   15.20
   3   7   4  328.77   15.30
   3   7   4  342.57   15.30
   3   7   4  349.67   15.40
  -4  -7  -4   30.60    2.90
  -4  -7  -4   37.60    3.40
  -4  -7  -4   34.40    3.30
   4   7   4   24.70    2.70
   4   7   4   25.90    2.60
  -5  -7  -4   47.80    4.20
  -5  -7  -4   35.10    7.70
  -5  -7  -4   51.69    4.30
   5   7   4   54.09    3.80
   5   7   4   49.90    4.00
   5   7   4   48.80    6.10
   5   7   4   51.29    4.80
  -6  -7  -4    2.20    2.10
  -6  -7  -4    4.10    2.30
   6   7   4    5.00    2.50
   6   7   4    3.10    1.60
   6   7   4    1.10    2.40
   6   7   4    0.10    1.90
   6   7   4    1.80    5.10
   6   7   4    1.30    3.90
  -7  -7  -4  487.55   20.40
  -7  -7  -4  477.25   20.30
   7   7   4  443.46   23.80
   7   7   4  479.85   23.20
   7   7   4  460.75   27.50
   7   7   4  460.85   20.60
   7   7   4  470.05   19.80
   7   7   4  492.65   20.80
  -8  -7  -4   52.69    4.50
  -8  -7  -4   62.89    5.00
   8   7   4   47.90    6.60
   8   7   4   66.59    6.50
   8   7   4   54.69    3.40
   8   7   4   63.89    5.10
   8   7   4   47.30    5.60
   8   7   4   58.89    5.00
  -9  -7  -4  504.25   20.70
   9   7   4  474.25   22.60
   9   7   4  498.35   20.70
   9   7   4  490.35   20.00
   4  -8  -4   84.49    5.10
   4  -8  -4   80.39    3.80
   4  -8  -4   83.59    5.00
  -4   8   4   81.79    4.20
   3  -8  -4  302.27   13.70
   3  -8  -4  308.57   12.30
   3  -8  -4  303.57   12.30
   3  -8  -4  293.07   13.70
   3  -8  -4  285.07   12.90
   2  -8  -4   16.30    3.20
   2  -8  -4   19.20    4.80
   2  -8  -4   20.30    1.90
   2  -8  -4   20.70    2.80
   2  -8  -4   22.50    1.60
   2  -8  -4   20.30    2.10
   2  -8  -4   21.90    3.50
   2  -8  -4   16.10    3.10
   2  -8  -4   16.90    2.60
   2  -8  -4   21.40    1.50
  -2   8   4   19.40    2.70
  -2   8   4   24.00    3.50
   1  -8  -4  160.28    9.00
   1  -8  -4  165.28    8.60
   1  -8  -4  169.48    8.40
   1  -8  -4  161.08    8.20
   1  -8  -4  151.98   11.60
   1  -8  -4  168.28    8.20
   1  -8  -4  161.08    8.30
   1  -8  -4  163.08    7.60
   1  -8  -4  160.78    8.60
   1  -8  -4  155.28    9.10
   1  -8  -4  159.98    7.20
  -1   8   4  176.08    9.50
  -1   8   4  146.99    8.10
   0  -8  -4  269.07   12.10
   0  -8  -4  260.57   12.00
   0  -8  -4  248.78   12.50
   0  -8  -4  263.67   12.30
   0  -8  -4  262.87   11.00
   0  -8  -4  265.47   11.50
   0  -8  -4  267.07   13.10
   0   8   4  278.67   13.20
   0   8   4  254.87   11.70
   0   8   4  246.68   12.00
   0   8   4  263.47   11.80
  -1  -8  -4  342.87   14.60
  -1  -8  -4  351.06   15.90
  -1  -8  -4  344.37   14.70
  -1  -8  -4  341.57   19.90
  -1  -8  -4  325.37   14.90
  -1  -8  -4  334.97   14.60
  -1  -8  -4  331.67   17.80
   1   8   4  328.07   14.50
   1   8   4  324.47   15.60
   1   8   4  305.77   14.70
   1   8   4  341.17   14.60
  -2  -8  -4   17.10    7.20
  -2  -8  -4   19.10    2.90
  -2  -8  -4   19.90    3.50
  -2  -8  -4   19.50    2.80
  -2  -8  -4   20.40    2.40
  -2  -8  -4   14.50    2.50
  -2  -8  -4   23.00    6.40
   2   8   4   20.50    2.60
   2   8   4   18.10    2.50
   2   8   4   15.80    2.90
   2   8   4   16.30    2.30
  -3  -8  -4   33.90    3.00
  -3  -8  -4   29.00    3.30
  -3  -8  -4   35.90    3.30
  -3  -8  -4   26.30    3.60
  -3  -8  -4   27.10    3.30
  -3  -8  -4   31.30    7.60
   3   8   4   27.40    3.00
   3   8   4   30.60    5.10
   3   8   4   35.90    3.30
   3   8   4   28.20    3.60
   3   8   4   40.60    3.40
  -4  -8  -4  300.67   13.10
  -4  -8  -4  306.77   13.30
  -4  -8  -4  277.37   17.20
  -4  -8  -4  309.97   13.00
   4   8   4  297.97   13.20
   4   8   4  304.97   16.10
   4   8   4  291.27   13.10
   4   8   4  282.37   13.10
   4   8   4  255.37   13.50
  -5  -8  -4   54.19    4.50
  -5  -8  -4   49.60    3.80
  -5  -8  -4   41.80    3.80
  -5  -8  -4   42.60    8.60
   5   8   4   54.59    4.40
   5   8   4   49.10    4.20
   5   8   4   51.49    4.60
   5   8   4   62.59    7.00
   5   8   4   46.10    4.60
  -6  -8  -4   20.70    3.00
  -6  -8  -4   19.30    2.90
  -6  -8  -4   21.30    2.80
   6   8   4   25.30    3.60
   6   8   4   12.90    4.70
   6   8   4   18.10    2.40
   6   8   4   11.50    3.00
   6   8   4   11.90    2.60
  -7  -8  -4   66.59    5.00
  -7  -8  -4   60.39    4.70
   7   8   4   51.29    7.50
   7   8   4   57.99    4.50
   7   8   4   73.19    8.30
   7   8   4   58.49    5.50
   7   8   4   64.79    5.60
  -8  -8  -4   57.59    4.20
  -8  -8  -4   55.69    4.30
  -8  -8  -4   53.59    4.20
   8   8   4   59.19    5.00
   8   8   4   69.39    6.50
   8   8   4   55.39    6.70
   8   8   4   55.99    3.60
   8   8   4   59.19    7.40
   9   8   4    0.60    1.40
   9   8   4    0.80    1.70
   9   8   4   -2.30    5.50
   9   8   4    0.40    2.60
   9   8   4    1.30    2.30
   3  -9  -4    2.40    1.60
   3  -9  -4    0.70    0.80
  -3   9   4    1.20    1.10
   2  -9  -4   52.89    3.80
   2  -9  -4   55.29    3.20
   2  -9  -4   45.80    3.80
   2  -9  -4   52.19    3.90
   2  -9  -4   52.69    3.00
   2  -9  -4   50.69    4.40
  -2   9   4   52.69    3.50
   1  -9  -4  138.39    6.10
   1  -9  -4  139.19    7.20
   1  -9  -4  143.59    7.30
   1  -9  -4  129.89    7.20
   1  -9  -4  134.99    7.80
   1  -9  -4  145.99    6.60
   1  -9  -4  132.59    9.60
   1  -9  -4  137.69    6.30
   1  -9  -4  148.89    8.10
   1  -9  -4  136.09    7.90
  -1   9   4  146.59    7.00
   0  -9  -4   34.50    2.70
   0  -9  -4   34.00    5.60
   0  -9  -4   32.80    3.40
   0  -9  -4   39.00    4.20
   0  -9  -4   37.30    3.90
   0  -9  -4   35.70    4.10
   0  -9  -4   33.90    4.60
   0  -9  -4   33.10    2.80
   0  -9  -4   43.40    3.70
   0  -9  -4   35.40    4.90
   0  -9  -4   35.70    3.40
   0   9   4   43.60    3.40
   0   9   4   36.90    3.10
   0   9   4   38.30    3.50
  -1  -9  -4   98.89    5.40
  -1  -9  -4   97.99    6.30
  -1  -9  -4   99.09    6.80
  -1  -9  -4   78.89    9.40
  -1  -9  -4   98.49    6.50
  -1  -9  -4   89.89    6.00
  -1  -9  -4   99.09    5.80
   1   9   4   90.59    5.60
   1   9   4  102.79    5.70
   1   9   4   91.29    5.80
  -2  -9  -4  597.54   26.80
  -2  -9  -4  632.34   26.20
  -2  -9  -4  629.84   29.60
  -2  -9  -4  629.94   29.20
  -2  -9  -4  613.54   25.30
  -2  -9  -4  618.94   25.90
  -2  -9  -4  626.84   26.00
   2   9   4  617.14   26.20
   2   9   4  641.64   26.00
   2   9   4  625.44   26.50
   2   9   4  653.63   26.10
  -3  -9  -4   12.70    2.50
  -3  -9  -4    9.90    2.50
  -3  -9  -4   14.70    6.80
  -3  -9  -4   10.60    2.20
  -3  -9  -4   10.20    2.60
  -3  -9  -4   13.20    2.90
   3   9   4   20.10    2.70
   3   9   4    8.00    2.70
   3   9   4   11.40    2.40
   3   9   4   11.70    2.30
  -4  -9  -4  383.06   21.50
  -4  -9  -4  389.96   16.60
  -4  -9  -4  365.96   16.70
  -4  -9  -4  381.36   16.30
   4   9   4  372.96   16.40
   4   9   4  355.16   16.90
   4   9   4  420.06   16.70
   4   9   4  395.96   16.50
   4   9   4  348.57   18.50
  -5  -9  -4   62.09    4.70
  -5  -9  -4   54.49    4.10
  -5  -9  -4   42.60    8.30
   5   9   4   61.19    4.60
   5   9   4   50.79    4.50
   5   9   4   49.99    4.80
   5   9   4   55.39    4.40
   5   9   4   61.19    7.00
  -6  -9  -4   61.09    4.50
  -6  -9  -4   55.89    4.30
   6   9   4   56.89    4.90
   6   9   4   67.49    8.80
   6   9   4   60.49    4.60
   6   9   4   57.89    4.20
   6   9   4   60.69    4.80
  -7  -9  -4    3.40    1.70
  -7  -9  -4    0.90    1.70
  -7  -9  -4    3.20    1.70
   7   9   4    2.40    2.50
   7   9   4    5.00    4.10
   7   9   4    0.90    1.70
   7   9   4   10.10    5.00
   8   9   4  212.78    9.00
   8   9   4  212.78   12.50
   8   9   4  213.98   11.70
   8   9   4  205.08    9.80
   2 -10  -4  106.79    4.40
   2 -10  -4  107.29    5.40
   1 -10  -4   66.49    3.40
   1 -10  -4   61.79    4.30
   1 -10  -4   58.99    3.80
   1 -10  -4   61.19    4.30
   1 -10  -4   63.19    3.90
  -1  10   4   65.39    3.70
   0 -10  -4  299.67   12.40
   0 -10  -4  315.57   13.10
   0 -10  -4  309.57   13.70
   0 -10  -4  296.97   13.10
   0 -10  -4  297.57   12.70
   0 -10  -4  309.17   13.50
   0  10   4  311.87   13.00
   0  10   4  286.97   12.80
  -1 -10  -4  166.58    9.40
  -1 -10  -4  156.28   11.90
  -1 -10  -4  172.98    8.00
  -1 -10  -4  159.08    7.30
  -1 -10  -4  172.18    8.60
  -1 -10  -4  166.18    8.20
  -1 -10  -4  159.28    8.60
  -1 -10  -4  170.38    9.00
   1  10   4  157.48    8.20
   1  10   4  160.28    7.80
   1  10   4  163.78    7.80
  -2 -10  -4  942.11   41.20
  -2 -10  -4 1027.10   43.30
  -2 -10  -4 1021.40   40.50
  -2 -10  -4 1009.60   40.40
  -2 -10  -4 1020.20   41.00
  -2 -10  -4 1024.00   40.70
   2  10   4  996.70   40.60
   2  10   4 1007.10   40.50
   2  10   4 1025.30   40.60
  -3 -10  -4  165.98    8.00
  -3 -10  -4  155.18    7.80
  -3 -10  -4  166.88   13.50
  -3 -10  -4  155.78   11.80
  -3 -10  -4  147.49    7.10
   3  10   4  162.18    7.70
   3  10   4  156.68    7.40
   3  10   4  157.08    8.00
   3  10   4  150.78    7.60
   3  10   4  150.08    7.70
  -4 -10  -4  276.47   12.30
  -4 -10  -4  278.27   12.40
  -4 -10  -4  296.87   16.70
  -4 -10  -4  248.98   11.80
   4  10   4  285.57   12.30
   4  10   4  277.67   12.60
   4  10   4  279.47   12.30
   4  10   4  275.97   12.20
  -5 -10  -4   31.30    2.80
  -5 -10  -4   34.10    3.20
  -5 -10  -4   34.90    5.00
   5  10   4   37.80    3.10
   5  10   4   40.30    3.20
   5  10   4   32.90    3.50
   5  10   4   31.20    5.00
  -6 -10  -4   14.10    1.90
  -6 -10  -4   12.50    2.40
   6  10   4   26.20    4.60
   6  10   4   13.60    2.10
   6  10   4   15.50    1.90
   6  10   4   18.20    4.60
   6  10   4   15.90    2.70
   7  10   4   87.09    4.50
   7  10   4   94.69    6.70
   7  10   4   83.69    7.40
   7  10   4   85.99    5.00
   0 -11  -4    3.20    1.50
   0 -11  -4    1.70    1.00
   0 -11  -4    0.00    0.80
  -1 -11  -4  234.18   10.50
  -1 -11  -4  232.78   10.00
  -1 -11  -4  230.48   11.40
  -1 -11  -4  235.08   10.20
  -2 -11  -4    2.90    1.40
  -2 -11  -4    3.30    1.60
  -2 -11  -4    4.40    4.30
  -2 -11  -4    1.70    2.50
  -2 -11  -4    0.70    1.00
  -2 -11  -4    4.20    2.00
  -2 -11  -4    4.40    1.70
   2  11   4    1.00    1.20
  -3 -11  -4   20.60    2.10
  -3 -11  -4    9.40    4.30
  -3 -11  -4   22.10    2.00
  -3 -11  -4   18.90    3.50
  -3 -11  -4   20.80    2.70
  -3 -11  -4   23.30    2.50
   3  11   4   17.20    1.90
  -4 -11  -4    4.90    1.40
  -4 -11  -4    4.70    2.80
  -4 -11  -4    5.70    1.70
  -4 -11  -4    5.40    2.00
  -4 -11  -4    5.60    1.40
   4  11   4    5.00    1.50
  -5 -11  -4  111.79    6.00
  -5 -11  -4  120.39    7.00
  -5 -11  -4  120.19    5.70
   5  11   4  131.99    5.90
   4   7  -5   22.40    2.10
  -4  -7   5   25.10    2.30
  -4  -7   5   15.50    5.30
   3   7  -5    7.60    1.60
  -3  -7   5    8.60    1.80
  -3  -7   5    6.00    2.00
  -3  -7   5    7.00    3.10
   2   7  -5   48.10    3.50
   2   7  -5   46.40    3.40
   2   7  -5   45.60    3.20
   2   7  -5   43.30    3.40
  -2  -7   5   49.00    4.20
  -2  -7   5   47.80    6.20
  -2  -7   5   53.49    3.80
   1   7  -5   20.20    2.30
   1   7  -5   21.40    2.40
   1   7  -5   20.00    2.20
  -1  -7   5   19.90    4.00
  -1  -7   5   22.90    2.80
  -1  -7   5   19.60    2.30
   0   7  -5  296.07   12.70
   0   7  -5  298.57   12.90
   0   7  -5  277.07   12.90
   0   7  -5  296.87   13.00
   0  -7   5  290.97   13.80
   0  -7   5  321.77   14.20
   0  -7   5  312.37   13.40
   0  -7   5  301.57   15.40
   0  -7   5  308.87   12.50
  -1   7  -5    4.30    1.70
  -1   7  -5    5.00    2.30
   1  -7   5    4.50    1.50
   1  -7   5    7.70    1.10
   1  -7   5    6.50    3.20
  -2   7  -5  133.59    6.30
   2  -7   5  128.29    6.80
   2  -7   5  119.79    5.80
   3  -7   5   30.40    3.10
   6   6  -5   23.90    1.90
   6   6  -5   16.10    4.00
   5   6  -5    8.20    4.60
   5   6  -5   11.90    1.80
  -5  -6   5   11.30    2.00
  -5  -6   5    9.90    1.70
   4   6  -5  159.38    7.50
   4   6  -5  171.18   12.00
   4   6  -5  157.98    7.60
  -4  -6   5  166.08    7.90
  -4  -6   5  166.18    9.70
  -4  -6   5  175.18    8.50
   3   6  -5    4.50    1.60
   3   6  -5    3.60    1.70
   3   6  -5    3.80    5.50
   3   6  -5    4.40    1.70
   3   6  -5    3.00    1.60
  -3  -6   5    7.10    2.60
  -3  -6   5    3.60    1.90
  -3  -6   5    3.30    1.90
  -3  -6   5    4.40    3.40
   2   6  -5   10.20    2.00
   2   6  -5   13.10    2.10
   2   6  -5   11.40    2.10
   2   6  -5   11.10    2.10
  -2  -6   5   10.20    3.90
  -2  -6   5    8.00    2.30
  -2  -6   5   -2.20   12.90
  -2  -6   5    7.90    2.70
  -2  -6   5   12.80    2.20
   1   6  -5   31.80    3.00
   1   6  -5   24.10    2.80
   1   6  -5   27.40    2.80
   1   6  -5   26.10    2.70
  -1  -6   5   33.00    3.90
  -1  -6   5   26.70    3.00
  -1  -6   5   27.50    5.00
   0   6  -5   14.70    2.10
   0   6  -5   14.90    2.40
   0   6  -5   10.30    2.20
   0  -6   5   10.70    2.80
   0  -6   5   16.70    4.40
   0  -6   5   12.40    2.30
  -1   6  -5   24.40    2.70
  -1   6  -5   27.20    2.70
  -1   6  -5   21.40    2.40
   1  -6   5   20.70    3.60
   1  -6   5   26.70    3.40
   1  -6   5   24.20    4.20
   1  -6   5   27.70    2.30
  -2   6  -5  196.78   10.00
   2  -6   5  209.68   10.80
   2  -6   5  216.08    9.30
   2  -6   5  217.18   12.40
   2  -6   5  203.58    8.60
   2  -6   5  192.68    9.70
   3  -6   5   97.09    6.80
   3  -6   5   96.09    4.90
   3  -6   5  101.19    5.80
  -4   6  -5  141.59    6.80
   4  -6   5  145.49    7.90
   6   5  -5   63.29    3.60
   6   5  -5   63.49    3.60
   6   5  -5   67.69    8.40
  -6  -5   5   65.69    4.30
  -6  -5   5   66.39    4.00
   5   5  -5  549.05   22.70
   5   5  -5  558.94   22.30
   5   5  -5  585.74   25.90
   5   5  -5  523.65   22.40
  -5  -5   5  543.55   22.70
  -5  -5   5  522.55   22.90
  -5  -5   5  549.74   22.80
  -5  -5   5  575.34   23.10
   4   5  -5  180.48    9.20
   4   5  -5  199.58   13.70
   4   5  -5  200.88    9.10
   4   5  -5  198.28    9.00
  -4  -5   5  200.18   10.00
  -4  -5   5  206.88   11.60
  -4  -5   5  200.58    9.40
  -4  -5   5  210.08    9.50
  -4  -5   5  212.48    9.60
   3   5  -5  136.09    6.80
   3   5  -5  125.89    6.80
   3   5  -5  130.79    6.80
   3   5  -5  137.39   11.70
   3   5  -5  135.29    6.70
  -3  -5   5  145.29    7.20
  -3  -5   5  126.19    7.00
  -3  -5   5  148.49    7.20
  -3  -5   5  128.19    9.50
  -3  -5   5  144.69    8.00
   2   5  -5   41.80    6.70
   2   5  -5   49.70    3.90
   2   5  -5   41.20    3.40
   2   5  -5   45.70    3.50
   2   5  -5   43.80    3.50
  -2  -5   5   50.19    4.10
  -2  -5   5   37.20    3.40
  -2  -5   5   45.20    4.40
  -2  -5   5   48.30    4.20
  -2  -5   5   43.50    5.80
   1   5  -5  158.78    7.90
   1   5  -5  154.98    7.80
   1   5  -5  161.38    7.60
   1   5  -5  148.79    7.80
  -1  -5   5  169.18    7.90
  -1  -5   5  163.38    9.00
  -1  -5   5  151.38    8.10
  -1  -5   5  155.78   10.90
   0   5  -5   24.60    2.70
   0   5  -5   17.50    2.30
   0   5  -5   18.70    2.50
   0  -5   5   19.80    2.80
   0  -5   5   21.40    4.70
   0  -5   5   21.60    7.80
   0  -5   5   20.50    3.30
  -1   5  -5  528.15   22.60
  -1   5  -5  549.05   22.30
  -1   5  -5  526.45   22.60
   1  -5   5  546.15   23.60
   1  -5   5  557.34   22.60
  -2   5  -5   67.69    6.50
  -2   5  -5   51.59    4.20
   2  -5   5   63.29    4.30
   2  -5   5   62.69    4.90
   2  -5   5   70.39    5.90
   2  -5   5   63.09    3.80
   2  -5   5   74.59    5.90
   2  -5   5   56.39    4.90
   2  -5   5   63.19    6.00
   3  -5   5  626.24   28.70
   3  -5   5  679.43   29.70
   3  -5   5  670.63   26.40
   3  -5   5  723.63   26.50
   3  -5   5  659.73   28.50
   3  -5   5  662.03   27.80
   3  -5   5  657.43   27.10
   4  -5   5    0.30    1.20
   4  -5   5    1.50    2.20
   4  -5   5    0.80    2.80
   5  -5   5  172.08    9.20
   6  -5   5   86.29    5.20
   7   4  -5  282.87   14.00
  -7  -4   5  258.87   11.80
   6   4  -5   12.10    1.90
   6   4  -5   10.00    1.60
   6   4  -5    8.10    4.90
  -6  -4   5    7.90    2.20
  -6  -4   5   12.00    2.00
   5   4  -5  309.17   14.00
   5   4  -5  326.57   13.80
   5   4  -5  325.57   13.90
   5   4  -5  327.87   17.50
  -5  -4   5  320.27   13.90
  -5  -4   5  336.57   15.90
  -5  -4   5  327.97   14.10
  -5  -4   5  300.67   14.10
  -5  -4   5  307.77   13.90
   4   4  -5    4.90    4.80
   4   4  -5    3.50    1.70
   4   4  -5    5.30    1.60
   4   4  -5    3.50    1.70
  -4  -4   5    4.50    1.90
  -4  -4   5    4.10    1.60
  -4  -4   5    2.50    2.90
  -4  -4   5    3.70    2.20
  -4  -4   5    3.70    1.90
  -4  -4   5    2.40    1.80
  -4  -4   5    2.60    3.00
   3   4  -5   23.50    2.40
   3   4  -5   19.80    2.40
   3   4  -5   19.80    2.30
   3   4  -5   19.40    2.30
   3   4  -5   14.60    5.20
  -3  -4   5   21.80    2.70
  -3  -4   5   20.30    2.50
  -3  -4   5   22.70    2.10
  -3  -4   5   16.70    2.50
  -3  -4   5   22.70    4.50
  -3  -4   5   21.90    3.90
  -3  -4   5   23.10    3.20
   2   4  -5    9.70    1.80
   2   4  -5   15.00    2.20
   2   4  -5   11.40    1.90
   2   4  -5   11.50    2.00
   2   4  -5    8.20    4.80
  -2  -4   5   13.40    2.80
  -2  -4   5   16.00    2.40
  -2  -4   5   11.10    2.10
  -2  -4   5   11.00    2.10
  -2  -4   5   10.70    3.80
   1   4  -5  202.78    9.80
   1   4  -5  213.78    9.50
   1   4  -5  214.28    9.90
   1   4  -5  216.28    9.80
  -1  -4   5  217.28    9.80
  -1  -4   5  223.88   10.90
  -1  -4   5  213.08    9.80
  -1  -4   5  229.38   12.80
  -1  -4   5  194.78   10.10
   0   4  -5    6.70    1.70
   0   4  -5    6.00    1.50
   0   4  -5    4.20    1.70
   0  -4   5    4.40    2.30
   0  -4   5    4.00    4.40
   0  -4   5    4.00    1.70
   0  -4   5    5.10    2.00
  -1   4  -5  658.23   26.80
  -1   4  -5  668.33   27.10
  -1   4  -5  684.23   29.60
  -1   4  -5  640.64   27.00
  -1   4  -5  649.43   28.00
   1  -4   5  651.23   28.10
   1  -4   5  670.03   27.20
  -2   4  -5   42.60    4.20
  -2   4  -5   44.40    5.30
  -2   4  -5   43.10    3.50
  -2   4  -5   53.99    6.10
   2  -4   5   47.10    3.90
   2  -4   5   44.10    4.20
   2  -4   5   48.40    3.70
   2  -4   5   48.90    5.40
   2  -4   5   47.20    3.70
   2  -4   5   38.70    4.50
   2  -4   5   47.20    5.10
  -3   4  -5  236.98   12.30
  -3   4  -5  247.88   12.50
  -3   4  -5  213.28   10.80
   3  -4   5  198.68   11.20
   3  -4   5  218.58   11.70
   3  -4   5  223.38   11.30
   3  -4   5  215.08    9.80
   3  -4   5  198.68   14.50
   3  -4   5  219.58   10.70
   3  -4   5  233.08    9.30
  -4   4  -5    5.40    2.70
  -4   4  -5    5.80    2.80
   4  -4   5   11.20    2.60
   4  -4   5    5.80    3.10
   4  -4   5    5.10    1.60
   4  -4   5    4.70    2.20
   5  -4   5   20.70    3.80
   6  -4   5   11.90    2.90
   7   3  -5    7.20    1.50
   7   3  -5    4.30    1.20
  -7  -3   5    4.40    1.90
  -7  -3   5    5.80    1.60
   6   3  -5    0.10    4.60
   6   3  -5    5.20    1.80
   6   3  -5    4.80    1.50
  -6  -3   5    1.50    2.50
  -6  -3   5    4.00    1.80
   5   3  -5   18.60    2.30
   5   3  -5   11.30    4.90
   5   3  -5   18.50    2.40
  -5  -3   5   25.00    4.10
  -5  -3   5   17.30    2.60
   4   3  -5  492.05   36.30
   4   3  -5  533.55   21.00
   4   3  -5  515.85   20.90
   4   3  -5  535.65   21.10
   4   3  -5  481.15   24.50
  -4  -3   5  511.65   21.20
  -4  -3   5  510.15   21.20
  -4  -3   5  511.75   23.00
  -4  -3   5  485.45   21.50
  -4  -3   5  505.35   21.40
   3   3  -5   97.09    5.10
   3   3  -5  106.29    5.30
   3   3  -5   97.59    5.20
   3   3  -5   96.79    5.20
   3   3  -5   95.29   10.40
  -3  -3   5  104.29    7.20
  -3  -3   5  102.39    5.60
  -3  -3   5   95.29    5.90
  -3  -3   5   84.39    5.80
  -3  -3   5   98.29    5.70
   2   3  -5   34.00    2.70
   2   3  -5   26.50    2.40
   2   3  -5   32.70    2.80
   2   3  -5   27.40    2.60
  -2  -3   5   26.80    3.20
  -2  -3   5   24.70    2.60
  -2  -3   5   26.10    2.40
  -2  -3   5   21.90    2.40
  -2  -3   5   26.40    2.50
  -2  -3   5   36.10    4.40
   1   3  -5    7.30    1.60
   1   3  -5    6.50    1.50
   1   3  -5    5.00    1.30
   1   3  -5    5.00    1.60
  -1  -3   5    5.60    2.10
  -1  -3   5    4.80    1.50
  -1  -3   5    5.60    1.50
  -1  -3   5    3.90    1.50
   0   3  -5   63.79    4.70
   0   3  -5   81.09    4.20
   0   3  -5   72.49    4.10
   0   3  -5   64.79    3.80
   0  -3   5   63.29    4.10
   0  -3   5   69.29    5.00
   0  -3   5   67.09    9.30
  -1   3  -5   34.40    2.80
  -1   3  -5   31.90    2.50
  -1   3  -5   30.00    4.30
  -1   3  -5   35.80    2.90
  -1   3  -5   31.30    3.50
   1  -3   5   34.80    3.70
   1  -3   5   32.10    6.40
  -2   3  -5  194.38   10.70
  -2   3  -5  177.08    9.20
  -2   3  -5  189.68    8.50
  -2   3  -5  177.08   10.60
   2  -3   5  173.98    9.70
   2  -3   5  195.88    9.70
  -3   3  -5  122.69    8.10
  -3   3  -5  125.79    8.00
  -3   3  -5  115.89    6.70
   3  -3   5  113.49    5.40
   3  -3   5   97.09    7.40
   3  -3   5  124.09    6.70
   3  -3   5  107.69    7.90
   3  -3   5  116.39    7.20
   3  -3   5  130.49    7.10
  -4   3  -5  443.36   20.20
  -4   3  -5  419.96   19.00
  -4   3  -5  460.05   20.30
   4  -3   5  426.66   19.50
   4  -3   5  444.06   17.30
   4  -3   5  441.46   19.20
   4  -3   5  465.85   19.10
   4  -3   5  450.95   20.00
   4  -3   5  413.66   19.70
   4  -3   5  451.95   18.00
   4  -3   5  431.86   17.40
   4  -3   5  378.56   20.40
   4  -3   5  453.05   19.30
  -5   3  -5  206.38   10.50
  -5   3  -5  192.08   10.10
   5  -3   5  187.18    9.70
   5  -3   5  197.48   10.60
   5  -3   5  159.48    9.40
   5  -3   5  168.98    8.10
   5  -3   5  193.88    9.50
   6  -3   5  152.68    8.20
   6  -3   5  166.78    8.50
   6  -3   5  146.59    9.20
   7  -3   5   52.39    4.10
   7  -3   5   50.09    3.90
   7  -3   5   47.40    4.90
   8   2  -5   39.70    2.20
   7   2  -5   13.20    1.40
   7   2  -5   14.70    2.20
   7   2  -5    9.80    1.60
   7   2  -5   10.60    2.70
   7   2  -5    8.50    1.80
  -7  -2   5   11.70    2.30
   6   2  -5  271.87   15.00
   6   2  -5  329.77   15.50
   6   2  -5  298.47   13.10
   6   2  -5  298.67   12.60
  -6  -2   5  302.27   14.90
  -6  -2   5  293.07   13.10
   5   2  -5   28.60    2.80
   5   2  -5   28.60    2.70
  -5  -2   5   36.10    3.20
  -5  -2   5   31.30    4.30
   4   2  -5 1015.00   39.00
   4   2  -5  986.40   39.10
   4   2  -5  849.22   52.19
   4   2  -5 1008.00   38.80
   4   2  -5  977.80   42.10
  -4  -2   5  982.10   39.30
  -4  -2   5  978.30   40.80
   3   2  -5    0.40    1.20
   3   2  -5    0.70    1.30
   3   2  -5    0.70    1.10
   3   2  -5    0.60    1.20
  -3  -2   5    0.90    2.10
  -3  -2   5   -1.00    1.30
  -3  -2   5   -1.60    1.50
  -3  -2   5    1.50    1.50
   2   2  -5  188.88   11.00
   2   2  -5  214.58    9.30
   2   2  -5  246.08   10.60
   2   2  -5  211.98    9.10
   2   2  -5  214.78    9.20
  -2  -2   5  211.08   10.80
  -2  -2   5  201.48    9.40
  -2  -2   5  190.78   10.90
   1   2  -5    3.20    1.90
   1   2  -5    4.10    1.30
  -1  -2   5   13.90    2.70
  -1  -2   5    3.90    1.00
  -1  -2   5    3.30    1.90
   0   2  -5  180.98   10.50
   0   2  -5  181.88    8.70
   0  -2   5  175.18    9.40
   0  -2   5  175.08   14.00
   0  -2   5  207.58   11.70
  -1   2  -5    9.20    2.50
  -1   2  -5    8.70    2.70
  -1   2  -5    9.40    1.80
   1  -2   5   11.50    2.20
   1  -2   5   12.80    2.30
   1  -2   5   12.90    4.40
  -2   2  -5 1414.16   55.99
  -2   2  -5 1257.57   55.49
  -2   2  -5 1427.56   54.39
   2  -2   5 1386.96   54.79
   2  -2   5 1339.57   56.09
   2  -2   5 1295.67   54.79
  -3   2  -5  278.87   14.60
  -3   2  -5  296.57   14.60
  -3   2  -5  317.47   13.30
   3  -2   5  318.97   13.90
   3  -2   5  285.77   13.70
   3  -2   5  307.97   13.80
   3  -2   5  320.97   13.30
   3  -2   5  256.27   15.50
   3  -2   5  246.68   15.50
  -4   2  -5  901.91   40.00
  -4   2  -5 1008.80   40.20
  -4   2  -5  975.40   38.80
   4  -2   5  934.51   39.20
   4  -2   5  983.80   38.80
   4  -2   5  901.51   44.40
   4  -2   5  988.80   37.30
   4  -2   5  996.10   38.80
   4  -2   5  944.71   39.30
   4  -2   5  834.12   39.40
  -5   2  -5   16.30    3.10
  -5   2  -5   15.10    2.40
  -5   2  -5   18.10    3.60
   5  -2   5   18.80    2.90
   5  -2   5   16.70    3.40
   5  -2   5   18.80    2.10
   5  -2   5   14.30    3.00
   5  -2   5   16.00    3.20
   5  -2   5   16.70    3.00
   5  -2   5   14.40    2.70
  -6   2  -5   10.00    3.10
  -6   2  -5   11.10    2.40
   6  -2   5    6.00    2.50
   6  -2   5    6.50    3.10
   6  -2   5    2.60    2.20
   7  -2   5    5.10    2.40
   7  -2   5    0.20    2.80
   7  -2   5    1.30    2.10
   7  -2   5    3.40    3.40
   8  -2   5    4.10    2.60
   8  -2   5    3.00    1.80
   8   1  -5   93.99    4.00
   7   1  -5   67.09    4.90
   7   1  -5   75.79    4.00
   7   1  -5   81.59    5.70
   7   1  -5   72.79    4.40
   7   1  -5   71.19    4.90
  -7  -1   5   63.29    4.90
   6   1  -5  358.06   15.10
   6   1  -5  337.87   14.70
   6   1  -5  333.47   15.30
   6   1  -5  353.56   15.50
   6   1  -5  374.06   15.60
  -6  -1   5  343.97   16.70
  -6  -1   5  337.57   15.60
   5   1  -5  138.19    7.20
   5   1  -5  151.88    6.90
  -5  -1   5  141.69    7.30
  -5  -1   5  139.99    9.00
  -5  -1   5  141.89   10.50
  -5  -1   5  146.29    9.10
   4   1  -5  190.48    8.80
   4   1  -5  196.48   18.00
  -4  -1   5  186.98   10.40
  -4  -1   5  188.38    8.90
   3   1  -5   11.20    1.50
   3   1  -5    8.80    7.00
   3   1  -5    8.10    1.40
   3   1  -5    6.50    1.50
  -3  -1   5    7.20    2.30
  -3  -1   5    7.90    1.60
   2   1  -5   16.30    2.70
  -2  -1   5   13.90    2.60
   1   1  -5    7.50    2.00
  -1  -1   5    8.60    2.00
  -1  -1   5    8.10    2.10
   0   1  -5   19.70    2.60
   0   1  -5   26.70    3.60
   0   1  -5   23.00    2.30
   0  -1   5   23.30    1.60
   0  -1   5   18.50    2.50
  -1   1  -5  220.88   10.90
  -1   1  -5  209.98    9.60
  -1   1  -5  209.78   11.20
  -1   1  -5  210.78   11.10
   1  -1   5  220.98   14.30
   1  -1   5  206.88   10.20
   1  -1   5  207.08   10.20
  -2   1  -5  129.99    7.80
  -2   1  -5  131.19    8.00
  -2   1  -5  134.59    6.60
  -2   1  -5  132.09    7.90
   2  -1   5  130.59    7.00
   2  -1   5  138.79    7.40
   2  -1   5  137.99    9.40
  -3   1  -5  238.48   12.30
  -3   1  -5  252.07   11.10
  -3   1  -5  237.18   12.40
   3  -1   5  237.38   11.70
   3  -1   5  248.38   11.40
   3  -1   5  258.17   11.40
  -4   1  -5   41.00    4.20
  -4   1  -5   37.50    3.20
  -4   1  -5   34.70    4.20
   4  -1   5   42.00    2.20
   4  -1   5   37.90    3.60
   4  -1   5   35.80    3.60
   4  -1   5   32.40    6.20
   4  -1   5   36.30    3.30
   4  -1   5   39.40    3.80
  -5   1  -5  526.95   22.30
  -5   1  -5  545.95   23.70
  -5   1  -5  531.65   22.90
   5  -1   5  439.16   26.00
   5  -1   5  546.45   22.20
   5  -1   5  510.65   23.10
   5  -1   5  560.64   22.70
   5  -1   5  564.64   23.10
  -6   1  -5  209.88   10.90
  -6   1  -5  195.98   10.10
   6  -1   5  227.18   11.20
   6  -1   5  199.58   10.20
   6  -1   5  203.08    8.60
   6  -1   5  212.18   10.50
   6  -1   5  203.88   10.70
   6  -1   5  210.48   10.60
   6  -1   5  199.18    9.10
   7  -1   5  228.38   11.80
   7  -1   5  209.78   12.70
   7  -1   5  213.98   10.90
   7  -1   5  217.18   11.20
   8  -1   5  106.39    7.90
   8  -1   5   95.09    6.30
   8  -1   5   91.39    5.90
   9  -1   5   20.50    2.40
   7   0  -5    1.90    1.30
   7   0  -5    2.50    1.60
   7   0  -5    0.70    2.50
   6   0  -5   41.30    5.20
   6   0  -5   40.70    3.10
   6   0  -5   42.10    3.50
   6   0  -5   39.80    3.90
   6   0  -5   38.50    2.90
  -6   0   5   36.00    3.70
  -6   0   5   35.10    4.20
   5   0  -5  118.89    7.00
   5   0  -5  118.39    6.50
   5   0  -5  127.69    9.20
   5   0  -5  122.09    5.90
   5   0  -5  115.49    8.80
  -5   0   5  122.99    8.10
  -5   0   5  123.99    7.00
  -5   0   5  120.59    8.00
  -5   0   5  132.59    7.50
   4   0  -5  113.69    5.80
  -4   0   5  113.69    7.30
  -4   0   5  113.09    6.60
  -4   0   5  108.79    5.80
   3   0  -5  845.52   31.90
   3   0  -5  755.52   33.80
   3   0  -5  855.61   32.10
   3   0  -5  698.33   42.70
  -3   0   5  824.62   32.70
  -3   0   5  794.02   33.40
   2   0  -5  138.49    8.10
   2   0  -5  145.89   15.40
  -2   0   5  145.89    7.30
  -2   0   5  161.08    8.60
   1   0  -5 1703.03   73.89
  -1   0   5 1898.81   74.39
  -1   0   5 1942.91   74.39
   0   0  -5   -0.50    1.30
   0   0  -5    1.10    1.20
   0   0   5    1.10    0.60
   0   0   5    0.00    1.20
  -1   0  -5  612.74   25.00
  -1   0  -5  589.34   26.20
  -1   0  -5  641.04   25.90
  -1   0  -5  604.64   25.60
   1   0   5  625.64   30.40
   1   0   5  619.84   25.80
   1   0   5  594.84   25.50
  -2   0  -5  204.78   10.40
  -2   0  -5  230.38   11.00
  -2   0  -5  218.78    9.40
  -2   0  -5  188.18   10.30
   2   0   5  212.08   12.90
   2   0   5  215.48   10.00
   2   0   5  197.08   10.00
  -3   0  -5 2295.07   93.29
  -3   0  -5 2205.58   92.39
  -3   0  -5 2369.56   91.89
  -3   0  -5 2282.07   92.99
   3   0   5 2436.96   92.39
   3   0   5 2380.66   92.29
  -4   0  -5  541.25   22.10
  -4   0  -5  527.65   23.70
  -4   0  -5  510.55   22.40
   4   0   5  540.45   27.50
   4   0   5  539.05   22.70
   4   0   5  529.55   22.60
  -5   0  -5 2229.48   88.99
  -5   0  -5 2301.17   88.99
  -5   0  -5 2188.58   90.59
   5   0   5 2161.58   89.59
   5   0   5 2186.48   87.69
   5   0   5 2320.77   89.89
   5   0   5 2358.96   89.29
   5   0   5 1947.41   94.09
   5   0   5 2371.66   88.99
   5   0   5 2356.06   87.59
  -6   0  -5  124.89    7.20
  -6   0  -5  126.59    7.50
  -6   0  -5  113.49    8.00
  -6   0  -5  122.79    8.40
   6   0   5  135.79    7.60
   6   0   5  126.29    7.40
   6   0   5  121.19    7.60
   6   0   5  135.99    8.70
   6   0   5  139.29    8.30
   6   0   5  133.29    6.50
   6   0   5  125.29    5.80
   6   0   5  118.09    7.10
   6   0   5  123.59    7.60
  -7   0  -5   31.30    4.10
   7   0   5   29.50    4.20
   7   0   5   29.30    3.90
   7   0   5   26.30    4.50
   7   0   5   38.70    4.20
   8   0   5  149.79    8.50
   8   0   5  140.89    8.10
   8   0   5  152.38    9.80
   9   0   5   11.50    3.10
   9   0   5   11.30    2.30
   7  -1  -5  528.75   20.80
   7  -1  -5  530.95   23.00
   7  -1  -5  505.45   21.50
   6  -1  -5   39.60    4.20
   6  -1  -5   47.90    6.60
   6  -1  -5   46.80    3.80
   6  -1  -5   44.80    3.20
   6  -1  -5   45.70    2.40
   6  -1  -5   49.70    2.60
   6  -1  -5   45.90    4.40
   6  -1  -5   50.99    5.60
  -6   1   5   42.60    4.80
   5  -1  -5  552.64   22.40
   5  -1  -5  522.85   21.40
   5  -1  -5  561.94   24.00
   5  -1  -5  538.45   21.90
   5  -1  -5  501.55   22.20
   5  -1  -5  509.65   21.90
   5  -1  -5  483.15   21.20
  -5   1   5  497.75   22.70
  -5   1   5  526.65   23.50
   4  -1  -5  511.05   20.80
  -4   1   5  500.75   22.20
  -4   1   5  483.15   21.60
  -4   1   5  504.25   22.30
  -4   1   5  502.95   22.00
   3  -1  -5  613.94   28.00
   3  -1  -5  733.13   35.70
   3  -1  -5  653.43   26.40
  -3   1   5  683.93   27.80
  -3   1   5  604.24   27.00
  -3   1   5  616.14   27.40
   2  -1  -5  569.64   33.90
   2  -1  -5  608.04   25.80
  -2   1   5  614.64   26.30
  -2   1   5  591.14   24.80
  -2   1   5  635.94   25.30
  -2   1   5  566.44   25.20
   1  -1  -5  708.03   28.70
   1  -1  -5  602.64   35.60
  -1   1   5  752.22   29.20
  -1   1   5  675.13   27.80
  -1   1   5  673.23   29.00
   0  -1  -5  770.02   31.50
   0  -1  -5  736.83   30.60
   0   1   5  739.13   31.00
   0   1   5  709.03   30.90
  -1  -1  -5  762.12   29.90
  -1  -1  -5  732.63   30.50
  -1  -1  -5  700.63   31.30
   1   1   5  751.92   30.90
   1   1   5  749.62   29.40
  -2  -1  -5 2367.16   83.59
  -2  -1  -5 1979.90   82.79
  -2  -1  -5 1979.50   81.99
  -2  -1  -5 2015.00   83.39
   2   1   5 2066.39   82.49
   2   1   5 2103.09   82.89
   2   1   5 2044.10   86.79
  -3  -1  -5  748.83   32.70
  -3  -1  -5  761.72   31.20
  -3  -1  -5  759.22   31.60
  -3  -1  -5  759.72   32.70
   3   1   5  804.72   34.40
   3   1   5  792.42   32.00
   3   1   5  778.62   31.80
  -4  -1  -5  376.36   15.90
  -4  -1  -5  365.26   16.90
  -4  -1  -5  378.16   15.70
  -4  -1  -5  354.66   15.70
  -4  -1  -5  348.37   16.90
   4   1   5  380.66   16.20
   4   1   5  367.16   16.20
   4   1   5  369.76   21.50
  -5  -1  -5  200.58    9.50
  -5  -1  -5  212.18    9.80
  -5  -1  -5  203.48   10.50
  -5  -1  -5  198.58    9.30
   5   1   5  202.88    9.80
   5   1   5  207.48    8.70
   5   1   5  196.88    8.80
   5   1   5  167.08   15.70
   5   1   5  173.38   13.40
   5   1   5  206.88    9.90
   5   1   5  199.08   10.40
  -6  -1  -5   90.19    5.90
  -6  -1  -5   87.29    5.30
  -6  -1  -5   89.69    6.50
   6   1   5   86.29    5.90
   6   1   5   81.79    6.10
   6   1   5   73.99    7.00
   6   1   5   98.99   11.10
   6   1   5   91.29    5.60
  -7  -1  -5  190.98    9.40
  -7  -1  -5  163.78    9.50
  -7  -1  -5  188.58   10.70
   7   1   5  203.38   11.20
   7   1   5  181.88   10.00
   7   1   5  174.48    9.50
   7   1   5  183.58    8.70
   7   1   5  216.58   10.50
   7   1   5  178.88    8.90
   7   1   5  175.98   16.10
   7   1   5  177.78    7.80
   8   1   5    1.20    2.40
   8   1   5    1.60    2.20
   8   1   5    2.30    3.00
   9   1   5   10.10    2.50
   9   1   5    9.70    3.20
   9   1   5   13.20    2.50
   7  -2  -5    7.00    2.70
   6  -2  -5  137.19    7.00
   6  -2  -5  143.89    9.00
   6  -2  -5  124.89    8.30
   6  -2  -5  132.09    6.00
   5  -2  -5   63.09    4.60
   5  -2  -5   65.09    3.90
   5  -2  -5   65.29    5.50
   5  -2  -5   73.79    6.80
   5  -2  -5   70.69    3.90
  -5   2   5   64.69    5.80
  -5   2   5   75.69    5.50
  -5   2   5   62.29    5.70
   4  -2  -5    0.80    2.50
   4  -2  -5    3.90    1.40
   4  -2  -5    1.50    1.60
   4  -2  -5    2.70    1.90
  -4   2   5    2.10    1.90
  -4   2   5    8.70    2.40
   3  -2  -5   20.50    2.10
   3  -2  -5   22.80    2.00
   3  -2  -5   20.90    3.30
   3  -2  -5   19.10    2.10
  -3   2   5   21.30    3.00
  -3   2   5   18.20    2.60
   2  -2  -5   77.79    4.20
   2  -2  -5   85.09   10.40
   2  -2  -5   77.09    5.40
  -2   2   5   75.19    4.90
  -2   2   5   79.29    4.80
  -2   2   5   75.89    5.90
  -2   2   5   81.19    5.20
   1  -2  -5   45.70    2.90
   1  -2  -5   47.40    7.80
   1  -2  -5   56.59    4.10
  -1   2   5   51.09    3.50
  -1   2   5   53.49    4.50
  -1   2   5   53.69    3.80
   0  -2  -5  560.54   23.80
   0   2   5  526.95   24.00
   0   2   5  588.44   24.30
   0   2   5  562.54   24.20
  -1  -2  -5   12.20    2.50
  -1  -2  -5    7.50    1.30
  -1  -2  -5   10.60    2.00
   1   2   5   12.60    2.30
   1   2   5   10.70    2.10
   1   2   5    8.20    1.90
  -2  -2  -5  188.58    9.50
  -2  -2  -5  207.48   10.10
  -2  -2  -5  216.38    9.10
  -2  -2  -5  209.68   10.40
  -2  -2  -5  203.58    9.60
   2   2   5  195.48    9.20
   2   2   5  204.48   13.90
   2   2   5  175.88    9.80
   2   2   5  193.58    8.10
  -3  -2  -5   26.20    2.40
  -3  -2  -5   24.50    3.40
  -3  -2  -5   24.10    3.10
  -3  -2  -5   22.70    2.80
   3   2   5   21.50    2.80
   3   2   5   26.30    5.10
  -4  -2  -5  625.74   24.90
  -4  -2  -5  598.74   25.70
  -4  -2  -5  621.74   25.00
  -4  -2  -5  566.34   26.20
  -4  -2  -5  588.74   24.90
   4   2   5  607.94   25.70
   4   2   5  587.54   26.20
   4   2   5  614.24   25.90
  -5  -2  -5    2.10    1.60
  -5  -2  -5    1.00    1.60
  -5  -2  -5    0.30    1.40
  -5  -2  -5    1.10    1.40
   5   2   5    1.70    1.80
   5   2   5    0.70    1.50
  -6  -2  -5 1240.38   49.70
  -6  -2  -5 1324.87   50.79
  -6  -2  -5 1244.68   50.89
   6   2   5 1269.77   50.59
   6   2   5 1121.09   50.69
   6   2   5 1201.38   49.99
   6   2   5 1236.88   54.39
  -7  -2  -5   43.90    4.40
  -7  -2  -5   47.00    4.30
  -7  -2  -5   44.90    5.00
   7   2   5   41.10    8.80
   7   2   5   39.70    4.20
   7   2   5   46.80    5.80
   7   2   5   40.60    4.40
   7   2   5   46.90    2.90
   7   2   5   44.90    4.30
  -8  -2  -5   81.29    6.00
   8   2   5   84.29    7.40
   8   2   5   82.79    3.80
   8   2   5   82.69    4.90
   9   2   5   94.29    7.70
  10   2   5   16.30    3.10
   7  -3  -5   20.70    2.80
   6  -3  -5  301.17   12.40
   6  -3  -5  313.77   14.70
   5  -3  -5   41.20    4.00
   5  -3  -5   40.30    4.80
   5  -3  -5   36.10    3.80
   5  -3  -5   36.00    2.80
   5  -3  -5   39.20    5.00
  -5   3   5   39.70    4.50
  -5   3   5   36.60    4.20
   4  -3  -5  318.47   15.00
   4  -3  -5  319.97   14.00
   4  -3  -5  339.77   13.50
   4  -3  -5  315.67   15.50
   4  -3  -5  317.27   14.00
  -4   3   5  326.37   14.80
  -4   3   5  313.67   15.40
   3  -3  -5 1280.97   49.99
   3  -3  -5 1252.17   50.29
   3  -3  -5 1214.08   50.39
   3  -3  -5 1148.59   51.69
   3  -3  -5 1281.37   50.19
  -3   3   5 1304.27   51.79
  -3   3   5 1344.37   50.99
   2  -3  -5  508.95   25.00
   2  -3  -5  595.24   24.00
   2  -3  -5  664.13   30.30
  -2   3   5  570.34   25.00
  -2   3   5  589.34   24.60
   1  -3  -5  952.70   44.90
   1  -3  -5  975.50   37.80
   1  -3  -5  919.01   38.90
  -1   3   5  939.51   38.30
  -1   3   5  911.71   39.70
  -1   3   5  955.50   38.80
   0  -3  -5  765.32   37.60
   0   3   5  733.53   31.50
   0   3   5  721.73   30.10
   0   3   5  725.83   31.30
  -1  -3  -5   23.80    3.00
  -1  -3  -5   33.00    4.60
   1   3   5   27.50    3.40
   1   3   5   22.30    3.20
  -2  -3  -5  648.84   27.00
  -2  -3  -5  654.83   27.60
  -2  -3  -5  634.74   26.30
   2   3   5  615.24   27.30
   2   3   5  633.04   25.60
  -3  -3  -5 1757.62   69.59
  -3  -3  -5 1707.43   69.59
  -3  -3  -5 1716.33   70.19
  -3  -3  -5 1769.52   70.79
   3   3   5 1775.22   76.99
  -4  -3  -5 1271.57   50.09
  -4  -3  -5 1208.58   49.40
  -4  -3  -5 1187.78   50.59
  -4  -3  -5 1213.18   49.20
  -4  -3  -5 1197.78   49.20
   4   3   5 1254.17   54.19
  -5  -3  -5 1066.59   42.00
  -5  -3  -5 1006.60   41.60
  -5  -3  -5 1039.50   42.30
  -5  -3  -5 1061.59   41.50
   5   3   5 1027.80   42.50
   5   3   5  918.31   42.60
  -6  -3  -5  853.51   32.30
  -6  -3  -5  741.53   32.30
  -6  -3  -5  746.83   31.40
   6   3   5  739.93   32.50
   6   3   5  732.53   31.70
   6   3   5  740.33   30.20
   6   3   5  754.82   31.60
  -7  -3  -5  298.77   14.70
  -7  -3  -5  299.47   14.20
  -7  -3  -5  309.97   15.20
   7   3   5  281.97   12.60
   7   3   5  309.57   16.00
   7   3   5  307.47   12.30
   7   3   5  315.67   12.90
   7   3   5  317.57   14.70
  -8  -3  -5    5.90    2.60
  -8  -3  -5    3.70    3.60
   8   3   5    4.60    5.30
   8   3   5    2.40    3.10
   8   3   5    2.80    1.20
   8   3   5    2.40    1.80
   8   3   5    1.70    2.10
   9   3   5  103.69    8.00
  10   3   5   -1.20    2.30
   7  -4  -5   36.10    3.00
   6  -4  -5   70.59    5.50
   6  -4  -5   76.09    5.70
   5  -4  -5  328.67   15.20
   5  -4  -5  320.27   15.50
   5  -4  -5  336.57   13.50
  -5   4   5  341.37   15.10
   4  -4  -5   38.60    3.20
   4  -4  -5   40.80    4.50
   4  -4  -5   35.40    2.80
   4  -4  -5   40.30    2.80
   4  -4  -5   38.70    3.90
   4  -4  -5   38.10    4.20
  -4   4   5   41.60    4.20
  -4   4   5   37.40    4.30
   3  -4  -5  926.51   39.10
   3  -4  -5  988.40   40.10
   3  -4  -5  937.51   39.40
   3  -4  -5  933.51   38.50
   3  -4  -5  958.70   38.40
   3  -4  -5  968.50   38.00
  -3   4   5  960.50   39.20
  -3   4   5  980.30   39.90
   2  -4  -5   42.60    2.80
   2  -4  -5   33.40    3.50
   2  -4  -5   36.60    2.90
   2  -4  -5   34.90    2.80
   2  -4  -5   35.40    3.90
  -2   4   5   38.40    3.70
  -2   4   5   42.80    3.60
   1  -4  -5  561.64   24.30
   1  -4  -5  578.74   23.10
   1  -4  -5  599.94   29.20
  -1   4   5  536.15   23.60
  -1   4   5  548.35   25.30
   0  -4  -5    9.90    1.50
   0  -4  -5   14.10    4.90
   0  -4  -5   13.10    2.40
   0   4   5   12.40    2.00
   0   4   5   11.60    2.50
  -1  -4  -5   81.79    5.40
   1   4   5   84.39    6.00
   1   4   5   89.09    5.90
  -2  -4  -5   18.70    2.90
  -2  -4  -5   16.40    2.50
   2   4   5   21.40    3.20
   2   4   5   15.50    1.80
  -3  -4  -5 1038.10   40.90
  -3  -4  -5 1076.99   42.50
  -3  -4  -5  957.70   41.40
   3   4   5 1073.39   42.30
   3   4   5  943.11   54.09
   3   4   5  941.51   39.50
  -4  -4  -5    7.00    1.90
  -4  -4  -5   10.00    2.10
   4   4   5    7.30    2.30
   4   4   5    5.40    4.40
  -5  -4  -5    1.00    1.90
  -5  -4  -5    3.90    2.10
   5   4   5    2.60    2.20
   5   4   5    1.30    3.10
  -6  -4  -5   14.70    3.10
  -6  -4  -5   18.00    3.10
  -6  -4  -5   14.60    2.90
  -7  -4  -5  335.37   15.60
  -7  -4  -5  345.17   16.30
  -7  -4  -5  343.77   15.40
   7   4   5  265.47   21.50
   7   4   5  336.67   16.90
   7   4   5  329.67   14.00
   7   4   5  315.87   13.50
   7   4   5  309.37   14.00
   7   4   5  302.47   15.70
   7   4   5  326.87   13.80
  -8  -4  -5   23.40    3.80
   8   4   5   24.10    3.70
   8   4   5   22.20    7.00
   8   4   5   24.10    2.30
   8   4   5   24.80    4.80
   8   4   5   22.40    3.70
   9   4   5    7.80    3.50
   9   4   5    4.90    1.10
  10   4   5   13.50    3.10
   6  -5  -5   74.69    4.80
   6  -5  -5   86.79    5.40
   5  -5  -5   27.60    3.40
   5  -5  -5   34.30    4.10
   5  -5  -5   31.70    2.10
   4  -5  -5  436.36   19.00
   4  -5  -5  426.26   19.20
   4  -5  -5  435.16   18.10
   4  -5  -5  473.65   19.60
  -4   5   5  455.85   20.20
  -4   5   5  448.76   19.60
   3  -5  -5   25.40    2.60
   3  -5  -5   24.70    2.20
   3  -5  -5   27.70    2.70
   3  -5  -5   29.10    2.10
   3  -5  -5   23.80    3.20
  -3   5   5   25.60    3.20
  -3   5   5   24.80    3.40
   2  -5  -5  274.17   13.20
   2  -5  -5  278.37   12.30
   2  -5  -5  290.47   12.30
  -2   5   5  277.67   13.00
  -2   5   5  290.07   13.60
   1  -5  -5 1400.56   58.19
   1  -5  -5 1246.08   54.89
   1  -5  -5 1471.75   54.49
   1  -5  -5 1350.66   53.69
   1  -5  -5 1363.26   53.89
  -1   5   5 1302.57   54.39
  -1   5   5 1321.07   54.89
   0  -5  -5    5.60    1.40
   0  -5  -5    5.70    2.00
   0  -5  -5    5.40    1.70
   0  -5  -5   12.80    5.10
   0   5   5    2.20    1.90
   0   5   5    4.20    1.70
  -1  -5  -5 1400.06   56.19
  -1  -5  -5 1316.67   66.89
  -1  -5  -5 1408.26   55.49
   1   5   5 1406.76   57.19
  -2  -5  -5   67.89    4.40
  -2  -5  -5   62.89    5.10
  -2  -5  -5   65.69    3.80
   2   5   5   71.59    5.50
  -3  -5  -5   81.89    5.90
  -3  -5  -5   95.39    5.30
   3   5   5   86.79    6.40
   3   5   5   72.69    4.20
  -4  -5  -5  566.84   23.30
  -4  -5  -5  550.34   23.20
   4   5   5  533.75   33.20
   4   5   5  526.65   24.80
  -5  -5  -5  926.01   36.00
  -5  -5  -5  928.81   37.00
  -5  -5  -5  930.01   36.90
   5   5   5  743.73   44.40
   5   5   5  910.91   35.70
  -6  -5  -5  503.55   22.10
  -6  -5  -5  520.45   22.20
  -6  -5  -5  494.25   21.10
   6   5   5  502.85   21.40
   6   5   5  475.15   26.20
  -7  -5  -5  522.25   22.60
  -7  -5  -5  515.35   24.90
   7   5   5  509.15   23.50
   7   5   5  489.65   20.50
   7   5   5  523.05   21.70
   7   5   5  505.35   24.40
   7   5   5  464.65   23.90
  -8  -5  -5  219.08   11.70
   8   5   5  225.68    9.40
   8   5   5  217.38   10.40
   8   5   5  206.38   13.50
   8   5   5  218.18    9.80
   9   5   5    5.40    3.50
   9   5   5    6.40    1.50
  10   5   5   85.49    6.40
   6  -6  -5    1.90    1.40
   5  -6  -5  443.06   19.40
   4  -6  -5  232.88    9.80
   4  -6  -5  239.58   11.30
   3  -6  -5   40.50    4.20
   3  -6  -5   49.30    4.90
   3  -6  -5   48.80    4.40
   3  -6  -5   43.10    3.20
   3  -6  -5   53.89    4.20
   3  -6  -5   46.20    2.80
   3  -6  -5   45.40    3.10
  -3   6   5   55.69    4.80
  -3   6   5   42.30    4.60
   2  -6  -5  943.31   43.00
   2  -6  -5 1028.40   42.80
   2  -6  -5 1036.40   42.20
   2  -6  -5 1034.60   42.20
   2  -6  -5 1076.59   46.10
   2  -6  -5 1111.89   43.50
   2  -6  -5 1044.30   42.10
   2  -6  -5 1037.10   43.00
  -2   6   5 1089.99   43.70
  -2   6   5 1079.89   43.10
   1  -6  -5  512.55   22.20
   1  -6  -5  557.64   25.70
   1  -6  -5  540.65   22.20
   1  -6  -5  584.14   23.20
   1  -6  -5  503.65   22.20
   1  -6  -5  549.65   22.30
  -1   6   5  515.85   23.10
  -1   6   5  530.65   23.70
   0  -6  -5 1306.27   53.99
   0  -6  -5 1416.46   54.79
   0  -6  -5 1415.66   60.79
   0   6   5 1254.57   53.79
   0   6   5 1384.26   54.89
  -1  -6  -5  420.26   17.70
  -1  -6  -5  455.95   26.20
  -1  -6  -5  402.96   19.20
  -1  -6  -5  414.66   18.40
  -2  -6  -5  407.26   18.00
  -2  -6  -5  421.66   19.10
  -3  -6  -5  138.39    7.30
  -3  -6  -5  132.89    6.80
  -3  -6  -5  140.49    6.80
  -3  -6  -5  141.19    8.50
   3   6   5  131.29    6.70
   3   6   5  143.09    9.10
   3   6   5  118.89    7.30
  -4  -6  -5 1273.87   48.80
  -4  -6  -5 1193.68   48.00
  -4  -6  -5 1210.68   47.90
   4   6   5 1166.08   47.90
   4   6   5 1150.08   47.80
  -5  -6  -5   86.19    5.10
   5   6   5   83.89    4.70
   5   6   5   82.29   13.50
  -6  -6  -5  712.33   27.60
  -6  -6  -5  707.03   28.20
   6   6   5  663.73   31.20
   6   6   5  654.63   27.20
   6   6   5  676.73   28.00
   6   6   5  678.03   28.60
   6   6   5  644.64   28.10
   6   6   5  572.54   34.50
  -7  -6  -5    0.70    2.20
   7   6   5   -0.10    3.60
   7   6   5    4.30    2.40
   7   6   5    0.00    2.20
   7   6   5   -1.90    1.40
   8   6   5    8.30    1.70
   8   6   5   11.80    4.50
   8   6   5    5.30    1.90
   8   6   5   13.60    2.70
  -9  -6  -5   19.50    2.90
   9   6   5   13.60    1.90
   9   6   5   13.20    2.80
   9   6   5   16.30    4.40
   5  -7  -5    1.60    1.20
   5  -7  -5   -0.50    1.50
   4  -7  -5  236.18    9.70
   4  -7  -5  249.97   11.60
   4  -7  -5  230.08   11.00
   3  -7  -5  179.88    8.10
   3  -7  -5  195.68    9.20
   3  -7  -5  183.68    9.40
   3  -7  -5  181.08    9.00
   3  -7  -5  182.88    8.80
  -3   7   5  186.68    9.80
   2  -7  -5  138.89    7.30
   2  -7  -5  115.39    9.40
   2  -7  -5  144.19   10.80
   2  -7  -5  135.99    6.60
   2  -7  -5  136.59    7.80
   2  -7  -5  145.49    6.40
  -2   7   5  145.59    8.30
  -2   7   5  149.19    8.60
   1  -7  -5  553.24   22.70
   1  -7  -5  546.65   23.60
   1  -7  -5  537.35   22.20
   1  -7  -5  536.15   23.30
   1  -7  -5  536.05   22.70
   1  -7  -5  539.25   26.50
  -1   7   5  545.35   24.40
  -1   7   5  563.24   23.90
   0  -7  -5    1.00    2.20
   0  -7  -5   -2.60    2.50
   0  -7  -5    1.50    1.70
   0  -7  -5    4.10    3.30
   0  -7  -5    0.80    1.80
   0   7   5    1.70    2.20
   0   7   5    3.60    1.50
  -1  -7  -5   39.50    4.10
  -1  -7  -5   31.50    3.00
  -1  -7  -5   29.30    2.90
  -1  -7  -5   34.10    2.80
  -1  -7  -5   41.30    9.10
   1   7   5   38.20    3.20
  -2  -7  -5   14.20    2.70
  -2  -7  -5   18.10    2.10
  -2  -7  -5   16.20    2.30
   2   7   5   18.70    2.30
   2   7   5   17.70    2.20
   2   7   5   19.50    2.30
  -3  -7  -5   55.39    4.00
  -3  -7  -5   65.99    4.20
  -3  -7  -5   58.99    4.70
  -3  -7  -5   57.49    4.00
   3   7   5   55.59    4.10
   3   7   5   58.59    4.10
  -4  -7  -5   11.50    2.20
  -4  -7  -5    8.80    2.00
  -4  -7  -5   12.40    2.20
  -4  -7  -5   10.10    2.10
  -4  -7  -5   11.10    2.60
   4   7   5    8.80    2.40
   4   7   5   11.30    2.00
   4   7   5   10.20    2.00
  -5  -7  -5    0.30    5.60
  -5  -7  -5    4.70    2.20
  -5  -7  -5    4.30    2.10
  -5  -7  -5    6.80    2.00
   5   7   5    5.60    1.80
   5   7   5    3.50    2.00
   5   7   5    1.80    2.20
   5   7   5    6.50    2.60
   5   7   5    6.40    3.80
  -6  -7  -5  167.48    8.30
  -6  -7  -5  178.58    8.50
   6   7   5  161.88    7.70
   6   7   5  164.08   11.70
   6   7   5  158.08    8.90
   6   7   5  151.98    8.90
   6   7   5  134.49   12.40
   6   7   5  157.98    8.30
  -7  -7  -5   30.00    3.40
  -7  -7  -5   28.90    3.40
   7   7   5   27.00    2.90
   7   7   5   27.70    3.70
   7   7   5   23.00    5.60
   7   7   5   33.70    6.10
   7   7   5   24.30    3.60
  -8  -7  -5  202.48    9.60
  -8  -7  -5  193.48    9.70
   8   7   5  222.18   11.20
   8   7   5  196.48   10.00
   8   7   5  186.68   13.00
   8   7   5  198.48    8.70
   8   7   5  185.98   10.80
   8   7   5  203.78   10.10
  -9  -7  -5   82.39    5.00
   9   7   5   70.29    4.30
   9   7   5   72.49    7.30
   9   7   5   93.49    7.80
   9   7   5   73.59    5.00
   4  -8  -5  110.89    5.80
   4  -8  -5  107.29    5.40
   4  -8  -5  104.49    4.60
  -4   8   5   97.29    5.10
  -4   8   5  105.59    5.00
   3  -8  -5    4.80    2.10
   3  -8  -5    1.60    1.60
   3  -8  -5    2.00    1.20
   3  -8  -5    3.70    1.20
  -3   8   5    1.30    1.70
   2  -8  -5   10.50    1.30
   2  -8  -5   11.10    1.30
   2  -8  -5    9.00    1.70
   2  -8  -5   10.00    2.20
   2  -8  -5   12.80    5.00
   2  -8  -5   12.00    3.00
   2  -8  -5   11.90    2.70
   2  -8  -5   11.50    1.60
   2  -8  -5   14.50    2.30
  -2   8   5   11.00    2.40
   1  -8  -5  443.66   18.30
   1  -8  -5  437.36   18.60
   1  -8  -5  455.75   20.10
   1  -8  -5  462.25   18.60
   1  -8  -5  442.66   19.70
   1  -8  -5  446.06   19.10
   1  -8  -5  465.95   20.80
   1  -8  -5  437.56   19.70
   1  -8  -5  456.25   19.80
   1  -8  -5  463.15   19.10
   1  -8  -5  447.66   22.70
  -1   8   5  460.55   20.20
   0  -8  -5   15.90    2.90
   0  -8  -5   14.00    2.60
   0  -8  -5   14.90    3.20
   0  -8  -5   14.10    2.10
   0  -8  -5   22.20    2.90
   0  -8  -5   13.60    1.70
   0  -8  -5   15.90    2.60
   0   8   5   14.50    2.70
   0   8   5   22.00    2.50
   0   8   5   18.00    2.40
  -1  -8  -5  277.67   12.30
  -1  -8  -5  268.37   16.40
  -1  -8  -5  274.07   13.30
  -1  -8  -5  267.27   12.40
  -1  -8  -5  281.07   17.60
  -1  -8  -5  277.37   12.20
  -1  -8  -5  279.27   12.10
   1   8   5  276.07   12.10
   1   8   5  254.47   12.40
   1   8   5  266.27   12.20
  -2  -8  -5  244.08   11.20
  -2  -8  -5  234.48   15.00
  -2  -8  -5  238.88   19.70
  -2  -8  -5  237.08   11.00
  -2  -8  -5  252.77   12.10
  -2  -8  -5  236.88   10.60
  -2  -8  -5  237.08   11.30
   2   8   5  243.68   10.90
   2   8   5  246.08   11.00
   2   8   5  230.68   11.50
   2   8   5  247.48   11.10
  -3  -8  -5   47.10    3.80
  -3  -8  -5   47.70    3.70
  -3  -8  -5   48.90    4.60
  -3  -8  -5   52.79    7.80
  -3  -8  -5   50.09    4.10
  -3  -8  -5   49.00    4.30
   3   8   5   30.80    3.20
   3   8   5   49.10    5.70
   3   8   5   53.99    4.80
   3   8   5   46.10    3.80
   3   8   5   45.80    4.00
  -4  -8  -5  154.18   13.50
  -4  -8  -5  161.08    7.80
  -4  -8  -5  157.78    8.30
  -4  -8  -5  158.18    7.70
  -4  -8  -5  152.08    8.50
  -4  -8  -5  165.78    8.00
   4   8   5  168.98    8.10
   4   8   5  146.49    8.80
   4   8   5  159.98    7.90
   4   8   5  146.19   10.60
   4   8   5  158.78    8.30
  -5  -8  -5  495.95   20.00
  -5  -8  -5  475.65   19.60
  -5  -8  -5  482.65   20.00
  -5  -8  -5  419.76   23.50
  -5  -8  -5  480.25   19.80
   5   8   5  459.25   19.80
   5   8   5  488.45   20.40
   5   8   5  470.85   22.40
   5   8   5  412.46   20.40
   5   8   5  485.25   20.20
  -6  -8  -5   10.00    2.40
  -6  -8  -5   16.50    2.60
  -6  -8  -5   13.30    2.50
   6   8   5   13.60    4.70
   6   8   5    9.20    2.90
   6   8   5   11.10    3.10
   6   8   5   12.60    2.70
   6   8   5   14.40    2.20
  -7  -8  -5 1130.79   43.60
  -7  -8  -5 1062.89   43.60
   7   8   5 1092.79   47.60
   7   8   5 1017.70   44.20
   7   8   5 1090.69   44.10
   7   8   5 1058.19   43.50
   7   8   5 1110.49   46.20
  -8  -8  -5   10.70    2.20
  -8  -8  -5    7.80    2.00
   8   8   5    3.50    2.40
   8   8   5    5.60    4.20
   8   8   5    7.90    5.30
   8   8   5    8.70    1.70
   8   8   5    7.80    2.40
   8   8   5    5.50    3.10
   8   8   5    8.00    3.30
   8   8   5   11.50    3.60
   9   8   5  167.08    7.40
   9   8   5  165.38    9.90
   9   8   5  168.08    8.00
   3  -9  -5  224.98    9.70
   3  -9  -5  213.38    9.60
   2  -9  -5   82.59    4.10
   2  -9  -5   81.29    5.10
   2  -9  -5   84.79    4.00
   2  -9  -5   77.69    5.00
   2  -9  -5   83.89    4.60
   2  -9  -5   74.39    4.60
  -2   9   5   88.49    4.50
  -2   9   5   83.19    4.70
   1  -9  -5  379.16   16.20
   1  -9  -5  384.56   15.70
   1  -9  -5  379.46   15.40
   1  -9  -5  387.76   16.20
   1  -9  -5  381.36   16.80
   1  -9  -5  374.56   16.90
   1  -9  -5  373.06   15.50
   1  -9  -5  370.86   16.10
  -1   9   5  387.76   16.00
  -1   9   5  386.86   16.20
   0  -9  -5    2.80    2.10
   0  -9  -5    2.60    3.30
   0  -9  -5    1.90    2.30
   0  -9  -5    1.10    2.00
   0  -9  -5   -0.10    2.00
   0  -9  -5    1.30    2.20
   0  -9  -5    1.60    2.40
   0  -9  -5    2.70    2.80
   0  -9  -5    1.00    1.30
   0   9   5    3.70    1.70
   0   9   5   -0.60    1.90
   0   9   5    2.60    1.80
  -1  -9  -5  109.29    7.00
  -1  -9  -5  101.59    5.70
  -1  -9  -5  102.09    6.40
  -1  -9  -5  114.79    6.10
  -1  -9  -5  107.99    6.70
  -1  -9  -5  107.59   11.20
  -1  -9  -5  104.29    6.30
   1   9   5  109.59    6.00
   1   9   5  116.49    6.00
   1   9   5  102.69    6.40
  -2  -9  -5   59.59    4.80
  -2  -9  -5   63.99    9.80
  -2  -9  -5   69.79    5.10
  -2  -9  -5   59.29    5.50
  -2  -9  -5   60.79    3.90
  -2  -9  -5   80.19    9.30
  -2  -9  -5   66.79    4.60
   2   9   5   58.99    4.40
   2   9   5   52.29    4.90
   2   9   5   59.49    4.50
   2   9   5   57.69    4.30
  -3  -9  -5  171.18    8.20
  -3  -9  -5  166.98    8.50
  -3  -9  -5  162.98    7.80
  -3  -9  -5  157.88   13.40
  -3  -9  -5  155.78    9.00
  -3  -9  -5  163.28    8.40
   3   9   5  150.98    8.80
   3   9   5  172.58    8.20
   3   9   5  165.78    8.10
   3   9   5  169.38    8.30
  -4  -9  -5   20.80    2.70
  -4  -9  -5   23.50    6.90
  -4  -9  -5   17.80    2.70
  -4  -9  -5   21.40    2.90
   4   9   5   23.40    5.00
   4   9   5   23.30    2.80
   4   9   5   22.80    3.50
   4   9   5   23.90    2.90
  -5  -9  -5  122.19    6.40
  -5  -9  -5  102.39   12.70
  -5  -9  -5  105.89    6.10
  -5  -9  -5  117.59    6.40
   5   9   5  108.99    7.30
   5   9   5  116.29    6.30
   5   9   5  101.49    9.20
   5   9   5  108.09    6.60
   5   9   5  118.69    6.60
  -6  -9  -5  209.18    9.90
  -6  -9  -5  196.38    9.70
   6   9   5  207.48   10.80
   6   9   5  208.08    9.70
   6   9   5  213.98   10.10
   6   9   5  229.18   10.40
   6   9   5  221.38   13.10
  -7  -9  -5    5.80    1.80
  -7  -9  -5    4.00    1.80
   7   9   5    7.20    1.90
   7   9   5    5.80    2.70
   7   9   5    6.50    4.40
   7   9   5    1.80    2.00
   7   9   5   11.90    5.10
   8   9   5   15.90    1.70
   8   9   5   24.00    4.40
   8   9   5   15.10    2.60
   8   9   5   17.60    4.90
   2 -10  -5   70.09    3.00
   1 -10  -5    2.70    1.30
   1 -10  -5    4.40    1.40
   1 -10  -5    2.80    1.40
   1 -10  -5    3.20    1.10
   1 -10  -5    2.00    1.40
   1 -10  -5    0.10    1.50
  -1  10   5    5.30    1.40
   0 -10  -5   42.30    2.70
   0 -10  -5   45.40    3.60
   0 -10  -5   41.40    3.50
   0 -10  -5   42.60    3.90
   0 -10  -5   39.80    4.10
   0 -10  -5   42.60    3.40
   0  10   5   39.50    3.40
   0  10   5   42.10    3.20
   0  10   5   42.20    3.20
  -1 -10  -5   28.80    3.20
  -1 -10  -5   33.30    2.90
  -1 -10  -5   24.80    2.80
  -1 -10  -5   25.50    2.20
  -1 -10  -5   24.60    2.60
  -1 -10  -5   17.90    2.80
  -1 -10  -5   12.20    5.70
  -1 -10  -5   30.50    3.40
   1  10   5   27.00    2.60
   1  10   5   33.50    3.10
   1  10   5   29.20    2.60
  -2 -10  -5  163.38   12.50
  -2 -10  -5  186.48    8.90
  -2 -10  -5  163.18    8.40
  -2 -10  -5  154.48    8.70
  -2 -10  -5  166.08    8.10
  -2 -10  -5  164.98    8.00
   2  10   5  167.28    8.00
   2  10   5  178.18    8.50
   2  10   5  182.68    8.30
  -3 -10  -5  202.58    9.20
  -3 -10  -5  224.88    9.80
  -3 -10  -5  219.48    9.90
  -3 -10  -5  217.88   10.10
  -3 -10  -5  201.28   10.40
  -3 -10  -5  227.88   14.50
  -3 -10  -5  189.18   13.50
   3  10   5  224.28   10.30
   3  10   5  218.08    9.70
   3  10   5  216.68    9.80
   3  10   5  216.78    9.80
  -4 -10  -5   10.20    2.20
  -4 -10  -5    9.00    1.80
  -4 -10  -5   13.00    6.80
  -4 -10  -5    7.00    2.10
   4  10   5   19.10    2.40
   4  10   5   11.90    2.10
   4  10   5   12.80    2.70
   4  10   5    9.10    2.00
  -5 -10  -5   40.70    4.30
  -5 -10  -5   43.60    5.30
  -5 -10  -5   38.40    6.80
  -5 -10  -5   42.10    3.60
  -5 -10  -5   40.80    3.30
   5  10   5   35.20    5.30
   5  10   5   44.20    4.00
   5  10   5   40.00    3.20
  -6 -10  -5    9.80    1.70
  -6 -10  -5    5.90    1.40
  -6 -10  -5    4.10    1.40
   6  10   5   18.70    4.20
   6  10   5    6.60    1.60
   6  10   5    4.30    1.70
   6  10   5   11.20    4.40
   6  10   5    9.40    2.40
   7  10   5    8.70    2.20
   7  10   5   11.70    4.10
   7  10   5   10.20    3.30
   7  10   5    9.30    1.60
   0 -11  -5  243.98   10.50
  -1 -11  -5    3.50    3.80
  -1 -11  -5    9.70    2.00
  -1 -11  -5    6.30    1.40
  -1 -11  -5    7.30    2.10
  -1 -11  -5    8.50    1.70
  -2 -11  -5  230.78   10.40
  -2 -11  -5  238.48   10.00
  -2 -11  -5  237.58   10.20
  -2 -11  -5  230.08    9.60
  -2 -11  -5  233.68   10.70
   2  11   5  230.18    9.90
   2  11   5  233.28   10.10
  -3 -11  -5   43.60    3.00
  -3 -11  -5   51.69    4.10
  -3 -11  -5   49.99    3.70
  -3 -11  -5   44.40    3.40
  -3 -11  -5   54.59    7.40
  -3 -11  -5   46.80    3.40
   3  11   5   44.10    3.30
   3  11   5   44.80    3.00
  -4 -11  -5   94.89    5.20
  -4 -11  -5   93.29    6.90
  -4 -11  -5   87.59    4.70
  -4 -11  -5  106.19    8.40
  -4 -11  -5   86.09    4.80
   4  11   5   88.79    5.00
  -5 -11  -5    1.20    1.30
  -5 -11  -5    4.10    2.20
   5  11   5    3.90    1.60
   6  11   5   87.49    4.50
  -2  -7   6    2.30    1.20
  -2  -7   6    3.80    2.40
  -1  -7   6  125.59    5.50
  -1  -7   6  123.39    7.90
   0  -7   6   23.80    3.40
   1  -7   6  271.47   11.20
   1  -7   6  234.58   10.90
   4   6  -6   17.60    1.90
  -4  -6   6   19.00    2.00
   3   6  -6   32.50    2.80
  -3  -6   6   34.50    4.30
  -3  -6   6   36.70    2.80
  -3  -6   6   29.40    7.50
  -3  -6   6   37.60    3.30
  -3  -6   6   35.00    3.10
   2   6  -6  291.67   12.70
   2   6  -6  284.17   12.40
   2   6  -6  294.27   12.60
   2   6  -6  283.67   12.60
  -2  -6   6  306.17   13.40
  -2  -6   6  300.57   12.90
  -2  -6   6  299.17   14.80
   1   6  -6   29.30    2.50
   1   6  -6   27.70    2.60
   1   6  -6   24.40    2.50
   1   6  -6   25.60    2.60
  -1  -6   6   27.60    2.80
  -1  -6   6   22.40    4.30
  -1  -6   6   26.40    3.30
   0   6  -6  344.77   14.80
   0   6  -6  337.57   14.80
   0   6  -6  325.97   14.50
   0   6  -6  359.66   14.70
   0  -6   6  366.46   15.70
   0  -6   6  336.47   17.10
   0  -6   6  353.46   14.70
  -1   6  -6    3.60    1.60
  -1   6  -6    0.20    1.40
  -1   6  -6   -0.50    1.60
  -1   6  -6    0.90    1.70
   1  -6   6   -0.60    1.90
   1  -6   6    1.60    1.50
  -2   6  -6   23.70    2.50
   2  -6   6   21.40    3.70
   2  -6   6   19.20    2.00
   2  -6   6   21.80    3.20
  -3   6  -6   20.30    2.20
   3  -6   6   21.30    2.60
   3  -6   6   19.70    1.70
   5   5  -6    7.10    1.50
   5   5  -6    5.90    4.10
  -5  -5   6    4.60    1.80
   4   5  -6    2.10    1.60
   4   5  -6    1.80    1.30
   4   5  -6    0.90    1.30
   4   5  -6    2.10    4.80
  -4  -5   6   -0.30    1.50
  -4  -5   6    3.10    1.60
  -4  -5   6    2.70    1.60
   3   5  -6  138.59    6.60
   3   5  -6  138.89   11.50
   3   5  -6  127.79    6.40
   3   5  -6  135.29    6.60
   3   5  -6  125.29    6.30
  -3  -5   6  131.69    7.30
  -3  -5   6  129.19    9.10
  -3  -5   6  117.19    6.70
  -3  -5   6  138.29    6.70
   2   5  -6  104.39    5.60
   2   5  -6  100.19    5.70
   2   5  -6  103.89    5.80
   2   5  -6  104.69    5.80
  -2  -5   6  110.59    5.90
  -2  -5   6  100.99    8.60
  -2  -5   6  109.69    6.20
  -2  -5   6  121.89    7.00
   1   5  -6   10.50    1.90
   1   5  -6    7.30    2.10
   1   5  -6   10.20    2.10
   1   5  -6   11.40    2.20
  -1  -5   6    8.10    2.00
  -1  -5   6    9.30    2.30
  -1  -5   6    6.60    9.70
  -1  -5   6    9.20    4.10
  -1  -5   6   12.50    3.10
   0   5  -6   21.10    2.70
   0   5  -6   23.10    2.70
   0   5  -6   23.60    2.70
   0   5  -6   21.60    2.40
   0  -5   6   28.00    3.80
   0  -5   6   22.40    2.80
   0  -5   6   25.80    4.90
  -1   5  -6  100.69    5.80
  -1   5  -6   97.89    5.30
  -1   5  -6   92.69    5.60
  -1   5  -6   98.79    5.80
   1  -5   6  110.29    5.70
   1  -5   6   96.49    7.10
   2  -5   6  258.47   11.80
   2  -5   6  299.57   13.20
   2  -5   6  254.57   12.70
   2  -5   6  271.77   11.30
  -3   5  -6   46.00    3.80
   3  -5   6   43.20    3.50
   3  -5   6   65.39    5.80
   3  -5   6   52.09    4.70
   3  -5   6   50.19    4.40
   3  -5   6   48.30    5.00
  -4   5  -6    8.60    1.90
   4  -5   6    6.90    2.50
   4  -5   6    9.20    1.40
   5  -5   6   95.49    5.70
   6   4  -6  138.99    9.40
   6   4  -6  135.69    6.00
  -6  -4   6  132.59    6.80
   5   4  -6   37.00    6.40
   5   4  -6   40.20    3.30
   5   4  -6   51.09    3.50
  -5  -4   6   45.60    3.50
  -5  -4   6   48.40    3.70
  -5  -4   6   54.59    4.30
   4   4  -6  174.28    8.20
   4   4  -6  183.48    8.70
   4   4  -6  173.88    8.30
   4   4  -6  189.68   13.40
  -4  -4   6  200.78    9.30
  -4  -4   6  178.98    8.70
  -4  -4   6  184.58    8.70
  -4  -4   6  184.88   10.60
  -4  -4   6  160.78    8.70
   3   4  -6   20.30    2.30
   3   4  -6   19.10    2.30
   3   4  -6   15.60    2.30
   3   4  -6   17.70    2.20
   3   4  -6   12.40    5.80
  -3  -4   6   15.80    3.90
  -3  -4   6   19.80    2.60
  -3  -4   6   19.00    2.90
  -3  -4   6   21.30    2.60
   2   4  -6  226.68    9.90
   2   4  -6  213.18   10.10
   2   4  -6  220.18   10.10
   2   4  -6  216.38   15.30
   2   4  -6  220.88   10.10
  -2  -4   6  216.18   10.20
  -2  -4   6  206.38   10.40
  -2  -4   6  209.88   10.80
  -2  -4   6  229.48   12.90
   1   4  -6  374.36   16.30
   1   4  -6  395.26   16.30
   1   4  -6  378.26   16.50
   1   4  -6  381.06   16.50
   1   4  -6  382.26   16.50
  -1  -4   6  391.06   17.40
  -1  -4   6  377.26   16.80
  -1  -4   6  390.86   16.50
  -1  -4   6  387.86   19.20
   0   4  -6  313.77   14.30
   0   4  -6  343.57   14.70
   0   4  -6  340.27   14.60
   0   4  -6  347.87   14.80
   0  -4   6  331.37   17.40
   0  -4   6  325.67   14.80
   0  -4   6  340.17   21.50
   0  -4   6  331.17   15.80
   0  -4   6  352.76   14.50
  -1   4  -6 1241.58   50.49
  -1   4  -6 1215.08   50.79
  -1   4  -6 1279.97   50.79
   1  -4   6 1297.07   51.99
   1  -4   6 1311.07   50.99
  -2   4  -6   69.59    7.40
  -2   4  -6   54.29    4.10
   2  -4   6   54.09    5.70
   2  -4   6   56.29    5.50
   2  -4   6   61.29    4.20
   2  -4   6   58.89    7.40
   2  -4   6   63.39    5.50
  -3   4  -6  129.29    8.80
   3  -4   6  115.29    9.80
   3  -4   6  114.89    6.10
   3  -4   6  112.09    5.40
   3  -4   6  116.29    7.70
   3  -4   6  116.29    7.70
  -4   4  -6    0.50    2.00
   4  -4   6    1.50    2.60
   4  -4   6    1.80    1.50
   4  -4   6    0.40    2.20
   5  -4   6   86.69    6.20
   6  -4   6    1.30    2.00
   6   3  -6   76.99    4.10
   6   3  -6   78.79    8.70
   6   3  -6   65.59    5.60
   6   3  -6   79.69    5.90
   6   3  -6   71.19    3.90
  -6  -3   6   73.69    5.10
  -6  -3   6   80.39    4.50
   5   3  -6   64.79    4.10
   5   3  -6   50.29    7.50
   5   3  -6   59.39    3.90
  -5  -3   6   53.09    4.90
  -5  -3   6   67.59    4.50
  -5  -3   6   60.39    5.90
  -5  -3   6   56.09    4.00
   4   3  -6  145.09   12.60
   4   3  -6  146.19    7.30
   4   3  -6  159.48    7.30
   4   3  -6  149.09    7.70
  -4  -3   6  160.78    8.40
  -4  -3   6  160.48    8.00
  -4  -3   6  150.58    7.60
  -4  -3   6  147.39    9.70
  -4  -3   6  157.88    7.80
   3   3  -6  112.79    6.10
   3   3  -6  117.69    6.10
   3   3  -6  114.49   11.00
   3   3  -6  119.59    6.40
   3   3  -6  117.29    6.60
  -3  -3   6  129.99    7.10
  -3  -3   6  125.59    8.70
  -3  -3   6  112.49    6.80
  -3  -3   6  121.49    6.00
  -3  -3   6  122.39    6.50
  -3  -3   6  113.19    8.80
  -3  -3   6  119.29    6.60
   2   3  -6   67.59    4.70
   2   3  -6   72.99    4.70
   2   3  -6   74.29    4.70
   2   3  -6   76.59   10.00
  -2  -3   6   73.79    4.90
  -2  -3   6   84.89    7.20
  -2  -3   6   73.19    4.90
  -2  -3   6   80.49    7.80
  -2  -3   6   69.49    5.30
   1   3  -6 1975.90   78.09
   1   3  -6 2045.30   78.19
   1   3  -6 1947.71   77.89
   1   3  -6 1966.90   78.09
   1   3  -6 1994.00   77.89
   1   3  -6 1799.92   80.99
  -1  -3   6 2062.99   80.59
  -1  -3   6 2011.20   78.09
  -1  -3   6 1969.00   78.39
  -1  -3   6 1941.31   78.69
   0   3  -6   11.70    2.00
   0   3  -6   11.90    2.00
   0   3  -6   14.20    2.20
   0   3  -6   10.30    1.80
   0  -3   6    9.70    2.20
   0  -3   6   11.20    2.00
   0  -3   6   12.80    2.70
   0  -3   6    9.40    5.30
  -1   3  -6  677.43   27.60
  -1   3  -6  706.33   27.60
  -1   3  -6  647.84   28.50
  -1   3  -6  727.93   27.40
   1  -3   6  691.13   27.80
   1  -3   6  672.23   28.60
   1  -3   6  635.64   32.20
   1  -3   6  628.24   32.50
  -2   3  -6    7.80    1.80
  -2   3  -6    5.10    2.10
  -2   3  -6    7.70    3.50
   2  -3   6    7.90    1.80
   2  -3   6    6.90    2.80
   2  -3   6    4.40    3.20
  -3   3  -6   38.70    4.90
  -3   3  -6   30.80    3.60
  -3   3  -6   39.70    5.40
   3  -3   6   36.20    3.00
   3  -3   6   37.50    5.30
   3  -3   6   46.50    4.70
   3  -3   6   39.00    3.50
   3  -3   6   33.70    2.50
   3  -3   6   39.10    4.00
   3  -3   6   31.70    4.20
  -4   3  -6   20.20    3.70
  -4   3  -6   14.30    3.70
   4  -3   6   16.20    2.10
   4  -3   6   16.50    1.50
   4  -3   6   16.90    3.40
   4  -3   6   17.60    4.30
   4  -3   6   14.60    1.20
   4  -3   6   12.20    2.90
   4  -3   6   17.30    3.40
   4  -3   6   15.80    2.90
   5  -3   6   32.00    3.50
   5  -3   6   26.10    3.50
   5  -3   6   26.90    3.90
   5  -3   6   26.10    2.30
   6  -3   6   32.40    4.00
   6  -3   6   34.10    3.30
   6  -3   6   35.90    3.50
   7  -3   6   69.79    4.40
   7  -3   6   70.99    5.00
   7   2  -6   23.50    1.90
   7   2  -6   27.10    3.50
   7   2  -6   21.30    2.80
  -7  -2   6   23.20    2.40
   6   2  -6   89.89    5.90
   6   2  -6   94.89    4.50
   6   2  -6   91.89    5.00
   6   2  -6   76.19    9.40
   6   2  -6   96.49    6.10
  -6  -2   6   90.29    5.20
  -6  -2   6   89.19    5.90
   5   2  -6    4.60    1.80
   5   2  -6    3.60    1.60
   5   2  -6    0.60    5.30
  -5  -2   6    0.70    1.70
  -5  -2   6    1.40    2.80
  -5  -2   6    2.40    2.30
   4   2  -6   55.59    3.60
   4   2  -6   39.10    6.50
   4   2  -6   51.79    3.50
   4   2  -6   49.40    3.70
   4   2  -6   47.80    3.90
  -4  -2   6   55.59    6.20
  -4  -2   6   54.39    4.80
  -4  -2   6   53.99    4.30
  -4  -2   6   43.70    3.70
   3   2  -6    4.90    1.80
   3   2  -6    3.20    4.60
   3   2  -6    5.30    1.60
   3   2  -6    7.40    1.90
   3   2  -6    6.40    1.60
  -3  -2   6    7.10    2.20
  -3  -2   6    3.30    2.90
  -3  -2   6    4.80    3.00
  -3  -2   6    4.30    1.80
  -3  -2   6    2.90    1.80
   2   2  -6  188.58    8.50
   2   2  -6  172.08    8.20
   2   2  -6  173.88    8.50
   2   2  -6  183.88    8.40
  -2  -2   6  172.18    8.60
  -2  -2   6  166.58    8.80
  -2  -2   6  191.38    9.20
  -2  -2   6  176.68    8.70
  -2  -2   6  187.58    8.40
  -2  -2   6  189.78   10.60
   1   2  -6  160.08    7.60
   1   2  -6  160.88    7.50
   1   2  -6  158.08    7.30
   1   2  -6  161.38    7.60
  -1  -2   6  159.48    7.70
  -1  -2   6  158.18    7.70
  -1  -2   6  171.48    9.80
  -1  -2   6  141.99    8.00
   0   2  -6    4.60    1.30
   0   2  -6    6.60    1.60
   0   2  -6    8.80    1.70
   0   2  -6    5.90    1.50
   0  -2   6    7.10    2.20
   0  -2   6    8.00    3.00
   0  -2   6    7.30    1.60
  -1   2  -6  374.56   15.20
  -1   2  -6  362.56   16.30
  -1   2  -6  368.56   15.50
  -1   2  -6  377.06   15.40
   1  -2   6  343.37   21.40
   1  -2   6  361.86   15.50
  -2   2  -6 1224.18   49.60
  -2   2  -6 1188.48   49.20
  -2   2  -6 1150.48   47.60
  -2   2  -6 1160.58   46.80
   2  -2   6 1137.59   47.90
   2  -2   6 1155.28   48.20
  -3   2  -6  299.97   14.20
  -3   2  -6  322.97   15.90
  -3   2  -6  289.97   15.60
   3  -2   6  303.97   14.80
   3  -2   6  318.37   14.90
   3  -2   6  306.67   14.60
  -4   2  -6  223.28   11.30
  -4   2  -6  240.18   12.80
  -4   2  -6  247.88   12.80
   4  -2   6  235.78   11.10
   4  -2   6  239.68    9.70
   4  -2   6  235.08   11.90
   4  -2   6  233.58   11.60
   4  -2   6  237.48   10.30
   4  -2   6  228.08   11.90
   4  -2   6  214.98   12.10
   4  -2   6  210.98   14.10
   4  -2   6  235.78   11.80
  -5   2  -6    3.20    2.20
  -5   2  -6   -0.30    2.60
   5  -2   6    1.10    2.20
   5  -2   6    3.60    1.60
   5  -2   6    3.50    2.10
   5  -2   6   -1.70    2.40
   5  -2   6    2.30    2.10
   5  -2   6    3.00    2.70
  -6   2  -6   60.29    5.60
   6  -2   6   65.49    6.00
   6  -2   6   67.39    5.50
   6  -2   6   54.99    4.80
   6  -2   6   63.49    5.30
   7  -2   6    4.90    2.20
   7  -2   6    8.20    2.90
   7  -2   6    9.00    2.20
   8  -2   6   92.59    5.10
   7   1  -6    3.50    1.30
   7   1  -6    5.10    1.50
   7   1  -6    5.00    1.20
   7   1  -6    4.60    1.30
  -7  -1   6    5.20    1.60
   6   1  -6  515.95   20.90
   6   1  -6  509.05   20.70
  -6  -1   6  471.75   20.70
  -6  -1   6  500.05   21.30
  -6  -1   6  495.95   22.20
   5   1  -6   49.60    3.60
   5   1  -6   53.99    3.90
  -5  -1   6   53.19    5.90
  -5  -1   6   51.99    4.10
  -5  -1   6   37.60    4.00
   4   1  -6   55.59    3.60
   4   1  -6   54.79    3.80
   4   1  -6   37.20    6.50
   4   1  -6   64.79   14.00
   4   1  -6   55.29    3.90
  -4  -1   6   41.70    4.20
  -4  -1   6   56.19    6.20
  -4  -1   6   48.60    4.10
   3   1  -6  104.29   16.80
   3   1  -6  114.89    5.60
   3   1  -6  113.29    5.60
   3   1  -6  114.09    5.90
  -3  -1   6  108.59    7.80
  -3  -1   6  113.89    6.50
  -3  -1   6  110.19    6.00
  -3  -1   6  101.99    6.00
   2   1  -6  181.68    8.40
   2   1  -6  181.68    8.30
   2   1  -6  204.08    8.60
   2   1  -6  184.38    8.40
  -2  -1   6  187.48   10.30
  -2  -1   6  177.38    8.70
  -2  -1   6  172.88    8.50
   1   1  -6  205.28    9.00
   1   1  -6  185.38   10.60
   1   1  -6  207.38    9.00
   1   1  -6  213.58    8.80
  -1  -1   6  188.58    9.90
  -1  -1   6  206.78   10.80
  -1  -1   6  199.38    9.20
  -1  -1   6  205.08    8.90
  -1  -1   6  185.68   10.80
   0   1  -6 2368.06   94.09
   0   1  -6 2396.16   93.89
   0  -1   6 2492.15   95.99
   0  -1   6 2309.37   95.99
  -1   1  -6   23.30    2.10
  -1   1  -6   27.10    3.00
   1  -1   6   26.20    3.70
   1  -1   6   22.50    5.80
   1  -1   6   24.30    3.30
  -2   1  -6 1409.66   57.69
  -2   1  -6 1477.55   59.79
  -2   1  -6 1560.44   59.29
   2  -1   6 1307.97   61.49
   2  -1   6 1350.06   58.29
   2  -1   6 1518.05   58.39
  -3   1  -6  114.59    6.60
  -3   1  -6  117.19    8.20
  -3   1  -6  128.09    8.50
   3  -1   6  122.29    7.30
   3  -1   6  112.49    6.50
   3  -1   6  113.19    7.20
  -4   1  -6   63.59    4.70
  -4   1  -6   54.49    6.30
  -4   1  -6   62.29    6.00
   4  -1   6   64.49    5.40
   4  -1   6   63.49    5.30
   4  -1   6   60.79    5.10
   4  -1   6   67.59    4.90
   4  -1   6   62.29    5.70
   4  -1   6   60.29    4.20
   4  -1   6   64.49    3.30
  -5   1  -6  232.28   12.60
  -5   1  -6  206.68   10.60
  -5   1  -6  219.58   12.10
   5  -1   6  204.68   11.30
   5  -1   6  208.68   11.50
   5  -1   6  215.88   11.10
   5  -1   6  214.18    8.80
   5  -1   6  226.68    9.80
   5  -1   6  203.98   12.00
   5  -1   6  223.98   10.50
   5  -1   6  217.08   11.30
   5  -1   6  217.88   10.70
   5  -1   6  209.68   11.40
  -6   1  -6   87.59    7.40
  -6   1  -6   88.39    6.60
  -6   1  -6   93.79    6.50
   6  -1   6   79.29    6.50
   6  -1   6   81.49    6.50
   6  -1   6   69.19    5.90
   6  -1   6   84.99    4.90
   6  -1   6   82.89    5.90
   6  -1   6   80.69    4.50
   6  -1   6   96.39    6.80
   7  -1   6    1.00    2.40
   7  -1   6    6.20    2.30
   7  -1   6    8.40    3.20
   8  -1   6  228.88   11.00
   8  -1   6  229.08   10.80
   8  -1   6  214.68   10.90
   7   0  -6  208.48    9.50
   7   0  -6  225.28   10.40
   7   0  -6  219.38    9.10
   6   0  -6  151.78    7.10
   6   0  -6  160.68    9.30
   6   0  -6  156.78    6.80
   6   0  -6  139.09    7.40
  -6   0   6  147.09    8.10
   5   0  -6    3.50    1.40
   5   0  -6    3.10    3.30
   5   0  -6    4.70    3.40
   5   0  -6    4.50    1.90
  -5   0   6    4.40    1.90
  -5   0   6    6.10    3.00
  -5   0   6    3.80    2.40
   4   0  -6   23.60    4.80
   4   0  -6   20.60    2.40
   4   0  -6   20.40    2.30
  -4   0   6   19.20    3.80
  -4   0   6   21.30    3.10
  -4   0   6   19.50    2.50
   3   0  -6   11.00    1.90
   3   0  -6   13.30    1.80
   3   0  -6   13.10    1.90
   3   0  -6   15.20    7.90
   3   0  -6   10.00    1.60
  -3   0   6   10.30    2.00
  -3   0   6   13.30    2.70
  -3   0   6    9.60    2.90
   2   0  -6   44.20    2.90
   2   0  -6   39.40    2.90
   2   0  -6   43.50    3.10
  -2   0   6   42.40    3.30
  -2   0   6   31.60    3.80
   1   0  -6  675.83   25.80
   1   0  -6  602.14   27.40
  -1   0   6  635.04   27.40
  -1   0   6  630.24   27.90
   0   0  -6  350.46   16.50
   0   0   6  356.86   14.90
   0   0   6  380.26   16.90
  -1   0  -6   78.39    4.50
  -1   0  -6   76.99    4.70
  -1   0  -6   78.59    6.10
   1   0   6   77.09    5.70
   1   0   6   79.49    5.50
   1   0   6   82.59    9.40
  -2   0  -6   74.09    4.50
  -2   0  -6   78.59    6.30
  -2   0  -6   72.19    4.50
  -2   0  -6   78.79    6.00
   2   0   6   83.59    5.20
   2   0   6   71.69    8.20
   2   0   6   53.89    5.10
   2   0   6   70.89    5.20
  -3   0  -6  667.13   28.10
  -3   0  -6  594.54   27.30
  -3   0  -6  626.94   26.00
   3   0   6  635.84   26.10
   3   0   6  637.44   26.60
   3   0   6  639.74   26.90
   3   0   6  580.24   27.40
  -4   0  -6  132.59    6.90
  -4   0  -6  133.49    8.60
  -4   0  -6  137.19    8.50
   4   0   6  123.79    7.50
   4   0   6  130.49    7.70
   4   0   6  126.19    7.10
   4   0   6  130.99    7.60
   4   0   6  103.49    8.80
   4   0   6  132.29    7.40
  -5   0  -6   77.09    5.20
  -5   0  -6   65.49    5.50
  -5   0  -6   62.59    6.20
  -5   0  -6   72.79    6.10
   5   0   6   69.09    5.90
   5   0   6   74.89    3.50
   5   0   6   73.39    5.60
   5   0   6   67.29    5.30
   5   0   6   72.99    9.60
   5   0   6   73.99    5.90
  -6   0  -6    5.30    2.20
  -6   0  -6    3.10    2.50
  -6   0  -6    3.20    2.50
  -6   0  -6    4.90    2.80
   6   0   6    1.90    1.60
   6   0   6    4.80    2.60
   6   0   6    3.10    2.60
   6   0   6    3.60    2.70
   6   0   6    4.50    2.80
   6   0   6    3.90    1.80
   6   0   6    3.20    2.30
  -7   0  -6   12.80    3.40
   7   0   6    5.30    2.40
   7   0   6    6.50    1.40
   7   0   6    9.30    3.20
   7   0   6    8.20    2.90
   8   0   6   33.90    4.00
   8   0   6   34.80    3.70
   8   0   6   41.30    4.30
   8   0   6   36.80    4.90
   9   0   6    3.90    1.70
   7  -1  -6    1.50    0.90
   7  -1  -6    2.80    1.90
   6  -1  -6   49.90    5.80
   6  -1  -6   43.00    2.30
   6  -1  -6   50.89    3.80
   6  -1  -6   46.90    5.00
   6  -1  -6   47.20    2.40
   6  -1  -6   49.30    3.30
   6  -1  -6   46.10    4.30
   5  -1  -6  732.63   29.90
   5  -1  -6  706.13   28.60
   5  -1  -6  651.93   27.60
   5  -1  -6  677.43   28.30
   5  -1  -6  670.63   28.00
  -5   1   6  677.93   28.60
  -5   1   6  649.43   28.90
   4  -1  -6   13.40    1.90
   4  -1  -6   13.30    3.80
   4  -1  -6   10.30    2.10
  -4   1   6   10.60    2.10
  -4   1   6   10.70    3.10
  -4   1   6   12.40    2.70
  -4   1   6    9.80    2.60
   3  -1  -6   91.49    4.80
   3  -1  -6   87.09    4.80
   3  -1  -6  112.99   13.50
   3  -1  -6   88.49    5.00
  -3   1   6   87.49    5.20
  -3   1   6   86.69    6.50
  -3   1   6   81.99    5.80
   2  -1  -6  262.37   10.90
   2  -1  -6  244.68   12.80
   2  -1  -6  244.08   11.00
   2  -1  -6  262.07   21.80
  -2   1   6  246.78   11.20
   1  -1  -6  466.45   21.80
  -1   1   6  548.35   22.60
  -1   1   6  449.66   21.30
   0  -1  -6   12.50    2.30
   0   1   6    9.70    2.40
   0   1   6    9.20    2.10
  -1  -1  -6 2547.25  103.09
  -1  -1  -6 2735.23  101.39
  -1  -1  -6 2429.16  101.89
   1   1   6 2572.94  102.49
   1   1   6 2585.74  102.09
   1   1   6 2510.45  100.39
  -2  -1  -6  179.88    8.40
  -2  -1  -6  185.58    8.50
  -2  -1  -6  171.48    9.30
  -2  -1  -6  173.08   10.00
   2   1   6  173.58   12.80
   2   1   6  180.58    8.90
   2   1   6  165.68    9.20
   2   1   6  180.78    9.40
  -3  -1  -6 1844.52   74.59
  -3  -1  -6 1749.92   73.39
  -3  -1  -6 1782.02   73.49
  -3  -1  -6 2016.10   75.39
   3   1   6 1787.02   77.39
   3   1   6 1918.41   74.19
   3   1   6 1842.22   74.39
  -4  -1  -6   59.09    4.50
  -4  -1  -6   74.19    5.40
  -4  -1  -6   68.59    5.80
  -4  -1  -6   62.59    4.40
   4   1   6   61.19    4.80
   4   1   6   60.39    4.70
   4   1   6   57.39    4.60
  -5  -1  -6  422.56   18.10
  -5  -1  -6  418.06   18.50
  -5  -1  -6  430.56   19.90
  -5  -1  -6  404.36   18.20
   5   1   6  383.96   17.90
   5   1   6  410.66   17.40
   5   1   6  406.26   18.30
   5   1   6  395.16   18.10
   5   1   6  397.06   19.00
  -6  -1  -6   30.30    4.80
  -6  -1  -6   28.50    4.10
  -6  -1  -6   37.30    4.10
  -6  -1  -6   32.40    3.90
   6   1   6   30.90    4.50
   6   1   6   33.90    2.90
   6   1   6   25.80    1.90
   6   1   6   35.60    1.80
   6   1   6   27.70    3.90
   6   1   6   31.30    3.90
   6   1   6   34.30    4.40
   6   1   6   35.00    4.60
   6   1   6   33.20    4.00
  -7  -1  -6  112.99    7.30
  -7  -1  -6   99.19    7.60
   7   1   6   86.49    4.50
   7   1   6   88.49    6.30
   7   1   6   87.29    7.10
   7   1   6   94.69    5.50
   7   1   6  104.39    7.20
   7   1   6   82.39    5.90
   8   1   6    4.30    3.30
   8   1   6    2.40    2.80
   8   1   6    5.10    2.30
   8   1   6    5.50    2.80
   9   1   6  229.88   11.70
   9   1   6  196.18   10.20
   7  -2  -6  209.98   10.00
   6  -2  -6  131.29    8.10
   6  -2  -6  124.59    5.80
   5  -2  -6  684.53   28.80
   5  -2  -6  670.73   28.30
   5  -2  -6  711.93   30.50
   5  -2  -6  748.53   28.20
  -5   2   6  687.43   32.00
  -5   2   6  709.93   29.90
   4  -2  -6   62.29    3.70
   4  -2  -6   72.19    7.00
   4  -2  -6   72.29    6.80
   4  -2  -6   60.69    4.40
  -4   2   6   67.09    6.00
  -4   2   6   68.39    5.40
  -4   2   6   61.19    5.70
   3  -2  -6  187.68    8.20
   3  -2  -6  179.58    8.40
   3  -2  -6  186.88    8.40
  -3   2   6  189.48    9.40
  -3   2   6  170.08    8.40
  -3   2   6  168.98    9.90
  -3   2   6  160.28    9.60
   2  -2  -6    3.10    2.20
   2  -2  -6    3.70    1.40
   2  -2  -6    4.40    1.40
   2  -2  -6    4.70    5.30
  -2   2   6    2.80    1.90
  -2   2   6    2.20    1.70
  -2   2   6    4.20    2.20
   1  -2  -6 1001.30   43.20
   1  -2  -6 1078.79   52.09
  -1   2   6 1088.19   44.20
  -1   2   6  997.70   42.60
   0  -2  -6  620.54   27.40
   0   2   6  659.53   28.10
   0   2   6  649.34   28.00
   0   2   6  628.14   26.90
  -1  -2  -6 3109.89  115.79
  -1  -2  -6 2843.92  113.49
   1   2   6 2982.10  113.29
   1   2   6 2904.41  112.09
   1   2   6 2443.76  113.69
  -2  -2  -6 1783.62   73.59
  -2  -2  -6 1914.01   73.09
  -2  -2  -6 1864.91   74.89
   2   2   6 1763.82   74.19
   2   2   6 1840.82   80.79
   2   2   6 1849.61   73.69
  -3  -2  -6  509.15   23.80
  -3  -2  -6  577.84   23.60
  -3  -2  -6  525.15   22.00
  -3  -2  -6  506.15   22.00
  -3  -2  -6  519.25   22.80
   3   2   6  486.65   22.90
   3   2   6  534.65   27.50
   3   2   6  577.64   22.50
   3   2   6  464.55   22.50
  -4  -2  -6   91.49    6.00
  -4  -2  -6   90.99    5.40
  -4  -2  -6  100.79    5.60
  -4  -2  -6   94.09    6.90
   4   2   6   84.49    7.20
   4   2   6   92.99    6.20
   4   2   6   83.59    6.60
  -5  -2  -6    4.70    2.40
  -5  -2  -6    7.30    2.70
  -5  -2  -6    6.10    2.10
  -5  -2  -6    4.20    2.00
   5   2   6    5.30    2.00
   5   2   6    4.50    2.40
   5   2   6    6.50    2.50
   5   2   6    2.90    2.00
   5   2   6    9.40    2.30
  -6  -2  -6   14.70    3.10
  -6  -2  -6   16.10    3.70
  -6  -2  -6   15.20    3.10
  -6  -2  -6   19.80    3.20
   6   2   6   12.70    2.70
   6   2   6   17.20    3.40
  -7  -2  -6   24.30    4.40
  -7  -2  -6   20.00    3.60
   7   2   6   25.20    3.80
   7   2   6   32.10    4.80
   7   2   6   24.30    4.00
   7   2   6   24.40    3.60
   7   2   6   23.50    2.20
   7   2   6   20.90    3.30
   7   2   6   24.70    3.40
   8   2   6  172.28    9.70
   8   2   6  165.78    7.10
   8   2   6  182.88   10.90
   8   2   6  157.68    9.00
   9   2   6  129.49    8.80
   7  -3  -6    2.70    1.50
   6  -3  -6  167.18    9.00
   6  -3  -6  172.58    7.20
   5  -3  -6   41.80    3.00
   5  -3  -6   45.90    6.60
   5  -3  -6   38.20    4.20
   5  -3  -6   42.30    2.20
   5  -3  -6   37.70    4.60
   5  -3  -6   44.00    2.40
  -5   3   6   41.40    4.60
   4  -3  -6   89.99    5.80
   4  -3  -6   86.89    5.20
   4  -3  -6   89.49    4.80
   4  -3  -6   83.79    6.90
   4  -3  -6   80.69    5.10
   4  -3  -6   79.69    4.50
   4  -3  -6   74.89    5.40
  -4   3   6   82.79    6.40
  -4   3   6   76.89    5.90
   3  -3  -6  160.88    7.90
   3  -3  -6  157.38    7.80
   3  -3  -6  162.58    7.70
   3  -3  -6  169.78   11.10
   3  -3  -6  169.98    7.50
  -3   3   6  163.08    8.70
  -3   3   6  161.48    9.30
   2  -3  -6    8.70    5.20
   2  -3  -6    6.20    1.50
   2  -3  -6    5.60    1.40
   2  -3  -6    5.20    1.50
  -2   3   6    6.70    1.60
  -2   3   6    5.60    2.00
  -2   3   6    5.90    2.30
   1  -3  -6   22.00    6.50
   1  -3  -6   22.10    2.20
   1  -3  -6   13.10    2.60
  -1   3   6   20.90    2.70
  -1   3   6   21.60    2.70
   0  -3  -6  303.87   14.40
   0   3   6  330.37   15.30
   0   3   6  287.27   15.00
   0   3   6  286.87   13.50
  -1  -3  -6   89.39    6.00
   1   3   6   90.79    5.50
   1   3   6   96.39    6.60
  -2  -3  -6    6.20    1.70
  -2  -3  -6    5.20    1.70
  -2  -3  -6    9.10    2.70
  -2  -3  -6    5.70    2.00
   2   3   6    7.40    2.30
   2   3   6    6.40    1.70
   2   3   6    6.40    1.10
  -3  -3  -6  566.14   24.30
  -3  -3  -6  537.85   23.30
  -3  -3  -6  530.35   22.80
  -3  -3  -6  543.35   22.70
   3   3   6  536.65   29.90
   3   3   6  507.25   23.10
   3   3   6  529.85   24.10
  -4  -3  -6 1568.84   61.39
  -4  -3  -6 1469.25   60.29
  -4  -3  -6 1524.55   59.99
  -4  -3  -6 1485.85   60.19
   4   3   6 1506.45   65.59
   4   3   6 1383.96   61.19
  -5  -3  -6   44.80    4.50
  -5  -3  -6   50.49    4.90
  -5  -3  -6   47.60    5.10
  -5  -3  -6   48.00    4.20
   5   3   6   43.20    4.30
  -6  -3  -6  670.03   28.40
  -6  -3  -6  669.63   29.50
  -6  -3  -6  719.13   28.60
   6   3   6  622.74   28.30
   6   3   6  680.73   28.00
   6   3   6  625.34   28.00
   6   3   6  653.53   26.40
   6   3   6  629.64   29.00
  -7  -3  -6    6.80    2.80
  -7  -3  -6   11.00    3.40
  -7  -3  -6    5.50    2.40
   7   3   6    5.60    3.40
   7   3   6    3.30    2.50
   7   3   6    5.60    1.70
   7   3   6    3.80    2.70
   7   3   6    3.50    1.20
   7   3   6    3.10    2.20
   8   3   6    8.40    1.50
   8   3   6    6.80    3.40
   8   3   6    8.80    2.50
   9   3   6   34.90    4.90
   6  -4  -6   78.99    5.10
   5  -4  -6   42.00    4.70
   5  -4  -6   41.20    2.80
   4  -4  -6  502.85   18.60
   4  -4  -6  428.36   20.30
   4  -4  -6  451.65   20.40
   4  -4  -6  449.56   18.70
   4  -4  -6  452.65   20.30
  -4   4   6  464.35   20.10
  -4   4   6  462.15   20.90
   3  -4  -6   44.90    4.70
   3  -4  -6   41.30    3.40
   3  -4  -6   37.10    4.20
   3  -4  -6   46.10    5.50
   3  -4  -6   40.30    3.40
   3  -4  -6   40.00    2.70
  -3   4   6   41.10    4.70
  -3   4   6   40.10    4.30
   2  -4  -6  313.27   13.20
   2  -4  -6  320.07   13.60
   2  -4  -6  298.37   13.40
  -2   4   6  309.17   14.90
  -2   4   6  312.57   14.30
   1  -4  -6   88.09   10.20
   1  -4  -6   88.29    4.80
   1  -4  -6   84.29    4.50
   1  -4  -6   84.69    6.20
  -1   4   6   89.39    5.60
   0  -4  -6  910.71   38.20
   0  -4  -6 1014.70   47.10
   0  -4  -6  931.91   39.40
   0   4   6  912.21   40.30
  -1  -4  -6   10.30    2.50
  -1  -4  -6   12.60    2.10
   1   4   6   10.90    2.80
   1   4   6   11.00    1.90
  -2  -4  -6 2621.34  106.59
  -2  -4  -6 2890.31  107.49
   2   4   6 2760.22  106.49
   2   4   6 2282.07  105.59
   2   4   6 2889.91  108.09
  -3  -4  -6 1323.97   55.59
  -3  -4  -6 1374.26   54.09
  -3  -4  -6 1307.77   54.19
   3   4   6 1311.57   55.29
   3   4   6 1367.26   54.29
  -4  -4  -6 1962.60   76.99
  -4  -4  -6 1933.81   76.89
  -4  -4  -6 1946.91   76.79
   4   4   6 1979.00   78.29
   4   4   6 1764.22   85.19
  -5  -4  -6  721.43   30.30
  -5  -4  -6  722.23   30.30
  -5  -4  -6  714.93   31.30
  -5  -4  -6  729.43   29.10
  -5  -4  -6  726.53   30.50
   5   4   6  666.93   34.00
  -6  -4  -6   19.00    3.70
  -6  -4  -6   19.30    3.20
  -6  -4  -6   21.80    4.10
   6   4   6   21.80    2.80
   6   4   6   19.10    4.30
  -7  -4  -6  149.49    9.30
  -7  -4  -6  143.99    8.30
  -7  -4  -6  153.28    9.90
  -7  -4  -6  157.98    8.90
   7   4   6  134.99    7.10
   7   4   6  149.29   10.30
   7   4   6  143.89    8.90
   7   4   6  136.69    6.70
   7   4   6  132.79    9.30
   8   4   6   12.40    4.20
   8   4   6    7.10    1.70
   8   4   6   10.60    2.70
   9   4   6  296.27   12.10
   9   4   6  301.07   15.40
  10   4   6  168.98   10.20
   6  -5  -6   21.00    2.20
   6  -5  -6   22.10    2.80
   5  -5  -6  530.85   20.70
   5  -5  -6  476.55   21.90
   5  -5  -6  556.74   22.40
   4  -5  -6  168.48    8.60
   4  -5  -6  162.98    7.50
   4  -5  -6  182.48    9.30
   4  -5  -6  152.38    8.90
  -4   5   6  178.78    9.00
   3  -5  -6   69.79    4.60
   3  -5  -6   75.69    4.60
   3  -5  -6   76.79    4.20
   3  -5  -6   73.09    4.20
   3  -5  -6   70.19    6.30
   3  -5  -6   82.19    5.00
  -3   5   6   75.89    6.00
  -3   5   6   78.79    5.80
   2  -5  -6  446.96   19.90
   2  -5  -6  467.05   19.80
   2  -5  -6  480.65   19.70
  -2   5   6  481.25   20.80
  -2   5   6  494.85   21.50
   1  -5  -6  240.78   15.10
   1  -5  -6  220.88   10.30
  -1   5   6  224.08   10.20
  -1   5   6  231.68   11.20
   0  -5  -6  176.18   14.60
   0  -5  -6  151.38    7.30
   0  -5  -6  146.89    8.70
   0  -5  -6  155.38    7.90
   0   5   6  144.59    7.20
  -1  -5  -6 1347.87   53.49
  -1  -5  -6 1308.67   52.69
  -1  -5  -6 1285.07   54.39
   1   5   6 1369.46   56.09
  -2  -5  -6   65.59    5.40
  -2  -5  -6   73.49    4.90
   2   5   6   72.09    5.90
   2   5   6   72.89    4.80
  -3  -5  -6  582.64   23.80
  -3  -5  -6  569.84   24.80
   3   5   6  587.54   25.50
   3   5   6  490.25   22.40
  -4  -5  -6   25.40    3.30
  -4  -5  -6   33.00    3.70
   4   5   6   33.40    9.30
   4   5   6   27.90    2.60
   4   5   6   27.00    4.60
  -5  -5  -6   87.89    5.80
  -5  -5  -6   81.09    5.70
  -5  -5  -6   82.69    5.10
  -5  -5  -6   85.69    4.90
   5   5   6   76.39    4.30
   5   5   6   65.79   10.90
  -6  -5  -6   86.69    6.00
  -6  -5  -6   91.39    5.40
  -6  -5  -6   89.99    7.00
  -6  -5  -6   90.19    6.20
   6   5   6   80.09    7.80
   6   5   6   91.29    6.10
   6   5   6   73.99    5.00
  -7  -5  -6  100.89    7.70
  -7  -5  -6  108.99    6.80
   7   5   6   80.19    6.90
   7   5   6  100.69    9.10
   7   5   6  106.49    7.80
   7   5   6  110.89    6.40
   7   5   6   95.59    5.00
   7   5   6  102.19    7.30
   7   5   6   86.99    7.30
   8   5   6    8.70    1.40
   8   5   6   10.10    4.20
   8   5   6    7.40    2.00
   9   5   6  139.99    9.50
   9   5   6  132.79    6.20
   5  -6  -6    2.20    1.90
   4  -6  -6    1.80    1.10
   3  -6  -6   62.09    3.70
   3  -6  -6   59.29    4.90
   3  -6  -6   56.29    4.40
   3  -6  -6   59.29    3.30
   3  -6  -6   59.39    5.50
  -3   6   6   56.49    5.20
  -3   6   6   66.49    5.30
   2  -6  -6  156.98    7.50
   2  -6  -6  148.49    7.90
   2  -6  -6  158.58    7.20
   2  -6  -6  157.88    8.00
   2  -6  -6  163.08    7.90
   2  -6  -6  169.28    9.50
   2  -6  -6  163.08    9.00
  -2   6   6  162.58    9.30
  -2   6   6  173.98    9.10
   1  -6  -6   62.29    4.20
   1  -6  -6   62.79    4.80
   1  -6  -6   61.79    5.00
   1  -6  -6   60.09    4.30
  -1   6   6   63.79    4.10
   0  -6  -6   39.30    2.70
   0  -6  -6   39.20    3.30
   0  -6  -6   38.90    3.90
   0  -6  -6   34.10    3.00
   0  -6  -6   40.00    8.10
   0   6   6   56.09    6.00
   0   6   6   36.10    3.10
  -1  -6  -6  148.39    7.20
  -1  -6  -6  155.78   14.40
  -1  -6  -6  154.98    8.10
  -1  -6  -6  155.98    7.10
   1   6   6  156.28    7.30
   1   6   6  140.69    7.20
  -2  -6  -6   50.49    3.40
  -2  -6  -6   51.29    3.50
  -2  -6  -6   50.09    4.30
   2   6   6   48.20    3.40
   2   6   6   54.59    3.60
  -3  -6  -6  420.06   20.40
  -3  -6  -6  398.66   16.70
  -3  -6  -6  388.86   17.60
  -3  -6  -6  380.76   16.60
   3   6   6  397.56   16.80
   3   6   6  395.06   16.80
   3   6   6  398.56   16.70
  -4  -6  -6  449.66   18.40
  -4  -6  -6  461.65   19.40
  -4  -6  -6  419.26   18.50
   4   6   6  411.06   19.60
   4   6   6  442.86   18.40
  -5  -6  -6  574.04   23.40
  -5  -6  -6  566.64   23.30
  -5  -6  -6  554.54   24.10
   5   6   6  560.54   24.20
   5   6   6  555.24   23.20
   5   6   6  560.94   35.20
  -6  -6  -6  124.59    6.50
  -6  -6  -6  122.09    6.90
   6   6   6  110.09    9.90
   6   6   6   91.99   10.80
   6   6   6  123.49    7.20
   6   6   6  111.69    6.30
   6   6   6  115.69    7.60
  -7  -6  -6   16.90    2.90
  -7  -6  -6   21.80    3.10
   7   6   6   17.10    3.40
   7   6   6   12.80    2.10
   7   6   6   16.20    3.10
   7   6   6    8.80    4.30
   8   6   6   12.70    2.70
   8   6   6   18.00    2.00
   8   6   6   13.90    2.30
   8   6   6   16.30    4.60
  -9  -6  -6   17.00    2.60
   9   6   6    8.50    2.00
   9   6   6    7.00    1.70
   9   6   6    8.00    3.70
   5  -7  -6   73.49    4.20
   4  -7  -6  280.57   11.10
   4  -7  -6  270.17   12.60
   3  -7  -6  130.59    6.90
   3  -7  -6  121.79    6.30
   3  -7  -6  121.49    6.70
   3  -7  -6  122.89    5.80
   2  -7  -6  109.69    5.40
   2  -7  -6  107.59    5.20
   2  -7  -6   97.99    5.90
  -2   7   6  105.59   10.20
   1  -7  -6  104.19    6.10
   1  -7  -6  115.29    6.10
   1  -7  -6  107.79    5.50
   1  -7  -6  107.89    6.80
  -1   7   6  103.39    5.80
  -1   7   6  112.19    7.10
   0  -7  -6   19.80    3.20
   0  -7  -6   21.20    4.80
   0  -7  -6   19.70    2.30
   0  -7  -6   16.60    2.50
   0  -7  -6   15.70    2.50
   0   7   6   15.80    2.20
  -1  -7  -6  297.57   12.50
  -1  -7  -6  290.07   12.80
  -1  -7  -6  304.57   20.50
  -1  -7  -6  283.27   13.60
  -1  -7  -6  290.67   12.70
   1   7   6  284.57   12.80
  -2  -7  -6  740.13   30.00
  -2  -7  -6  763.62   31.20
  -2  -7  -6  729.93   30.20
  -2  -7  -6  744.53   30.10
   2   7   6  725.83   30.20
   2   7   6  746.03   30.20
  -3  -7  -6   51.39    4.00
  -3  -7  -6   60.49    3.90
  -3  -7  -6   57.09    4.80
  -3  -7  -6   55.99    4.10
   3   7   6   55.09    4.10
   3   7   6   55.69    4.50
   3   7   6   57.19    3.90
   3   7   6   50.89    3.90
  -4  -7  -6  757.32   34.70
  -4  -7  -6  784.02   30.90
  -4  -7  -6  757.32   30.70
  -4  -7  -6  736.53   30.70
  -4  -7  -6  743.63   31.60
  -4  -7  -6  757.02   30.80
   4   7   6  780.82   30.90
   4   7   6  702.03   33.10
   4   7   6  765.62   31.40
   4   7   6  756.62   30.90
  -5  -7  -6   25.60    2.90
  -5  -7  -6   25.60    3.20
  -5  -7  -6    1.80    9.40
  -5  -7  -6   35.40    3.30
  -5  -7  -6   23.50    3.70
   5   7   6   26.90    2.90
   5   7   6   32.30   10.40
   5   7   6   28.20    3.80
   5   7   6   28.40    3.70
   5   7   6   28.70    4.20
   5   7   6   26.10    4.80
   5   7   6   25.50    3.20
  -6  -7  -6   47.00    3.90
  -6  -7  -6   38.00    3.80
   6   7   6   36.60    4.50
   6   7   6   32.50    4.00
   6   7   6   33.50    5.60
   6   7   6   42.20    3.40
   6   7   6   54.69    7.60
   6   7   6   39.60    4.30
   6   7   6   41.70    3.70
  -7  -7  -6   25.90    3.20
   7   7   6   22.90    3.40
   7   7   6   21.50    2.80
   7   7   6   21.60    5.30
   7   7   6   32.00    6.10
   7   7   6   21.90    3.50
  -8  -7  -6   12.50    2.40
  -8  -7  -6   13.70    2.50
   8   7   6   13.10    3.10
   8   7   6    9.90    4.50
   8   7   6   10.20    1.70
   8   7   6   17.90    3.00
   8   7   6   10.90    3.10
   8   7   6    4.70    2.70
  -9  -7  -6   23.40    2.50
   9   7   6   19.70    4.20
   9   7   6   20.60    3.30
   9   7   6   19.70    2.10
   4  -8  -6   87.89    4.90
  -4   8   6   93.59    4.50
   3  -8  -6    0.40    1.00
   3  -8  -6    3.60    1.70
   3  -8  -6    0.20    1.40
   3  -8  -6    0.40    1.00
  -3   8   6    2.20    1.70
   2  -8  -6   71.29    4.00
   2  -8  -6   70.29    5.60
   2  -8  -6   67.59    3.30
   2  -8  -6   71.39    3.70
   2  -8  -6   68.29    4.60
   2  -8  -6   69.19    3.30
   2  -8  -6   70.79    4.90
  -2   8   6   70.59    4.90
   1  -8  -6  403.86   16.30
   1  -8  -6  410.46   17.00
   1  -8  -6  392.26   17.50
   1  -8  -6  412.46   16.30
   1  -8  -6  392.16   17.00
   1  -8  -6  405.66   17.80
   1  -8  -6  401.66   17.80
   1  -8  -6  400.96   17.70
  -1   8   6  377.86   17.20
   0  -8  -6   28.20    2.40
   0  -8  -6   36.50    5.70
   0  -8  -6   40.80    3.60
   0  -8  -6   30.60    3.80
   0  -8  -6   29.30    3.10
   0  -8  -6   34.30    3.30
   0  -8  -6   41.60    4.00
   0  -8  -6   29.70    2.70
   0   8   6   41.60    3.50
   0   8   6   32.30    3.50
  -1  -8  -6   34.50    3.30
  -1  -8  -6   20.20    2.80
  -1  -8  -6   21.60    2.70
  -1  -8  -6   27.60    2.90
  -1  -8  -6   30.90    6.80
  -1  -8  -6   26.50    3.60
   1   8   6   25.60    2.60
   1   8   6   29.30    2.80
   1   8   6   41.10    3.90
  -2  -8  -6   93.89    5.80
  -2  -8  -6   97.19    5.70
  -2  -8  -6   95.79    5.40
  -2  -8  -6   88.99    5.90
  -2  -8  -6   91.69   10.30
  -2  -8  -6  102.19   13.20
  -2  -8  -6   87.19    5.10
  -2  -8  -6  100.79    6.50
   2   8   6   95.09    6.30
   2   8   6   95.89    5.50
   2   8   6   94.89    5.60
  -3  -8  -6  411.26   17.60
  -3  -8  -6  390.36   18.10
  -3  -8  -6  393.66   17.20
  -3  -8  -6  409.86   17.10
  -3  -8  -6  401.66   17.50
  -3  -8  -6  422.16   21.10
   3   8   6  429.96   17.30
   3   8   6  425.96   17.50
   3   8   6  394.56   17.30
   3   8   6  381.66   17.90
   3   8   6  386.26   19.50
  -4  -8  -6    5.60    7.20
  -4  -8  -6    5.20    2.30
  -4  -8  -6    3.70    2.30
  -4  -8  -6    9.60    2.10
  -4  -8  -6    4.80    2.00
  -4  -8  -6    6.30    2.00
   4   8   6    2.50    2.60
   4   8   6    3.50    2.20
   4   8   6   10.80    2.20
   4   8   6   10.50    2.30
   4   8   6    4.60    3.90
  -5  -8  -6   46.60    4.00
  -5  -8  -6   43.50    3.70
  -5  -8  -6   49.30    4.00
  -5  -8  -6   62.39    8.40
   5   8   6   44.70    6.10
   5   8   6   58.69    4.40
   5   8   6   44.60    4.30
   5   8   6   49.80    4.10
   5   8   6   44.20    4.80
  -6  -8  -6  512.95   21.10
  -6  -8  -6  504.85   21.00
  -6  -8  -6  504.45   20.90
  -6  -8  -6  468.75   21.00
   6   8   6  494.75   23.60
   6   8   6  487.35   20.70
   6   8   6  502.75   21.20
   6   8   6  464.85   21.80
   6   8   6  494.85   21.60
   6   8   6  539.55   25.20
  -7  -8  -6   69.59    4.80
   7   8   6   68.19    8.50
   7   8   6   67.89    8.60
   7   8   6   62.79    4.70
   7   8   6   65.59    5.80
   7   8   6   77.69    5.70
  -8  -8  -6   21.40    2.50
  -8  -8  -6   29.10    2.80
   8   8   6   24.30    2.20
   8   8   6   22.50    3.10
   8   8   6   18.20    3.70
   8   8   6   35.90    6.10
   8   8   6   21.30    3.90
   8   8   6   24.80    5.00
   8   8   6   31.60    4.80
   8   8   6   20.80    3.10
   9   8   6    3.30    2.30
   9   8   6    1.70    2.70
   9   8   6    2.80    1.30
  -3   9   6   49.90    3.00
   2  -9  -6   29.50    2.10
   2  -9  -6   33.20    2.30
   2  -9  -6   29.10    2.80
   2  -9  -6   28.10    2.40
  -2   9   6   25.00    2.30
  -2   9   6   29.00    2.60
   1  -9  -6   68.89    4.90
   1  -9  -6   74.09    3.70
   1  -9  -6   69.79    3.60
   1  -9  -6   71.39    4.60
   1  -9  -6   66.59    4.40
   1  -9  -6   78.99    6.90
   1  -9  -6   76.09    4.10
  -1   9   6   70.89    4.70
  -1   9   6   74.29    4.30
   0  -9  -6  162.58    7.90
   0  -9  -6  166.68    8.40
   0  -9  -6  154.98    8.60
   0  -9  -6  162.08    9.10
   0  -9  -6  163.98    7.90
   0  -9  -6  157.58    7.20
   0  -9  -6  145.19   11.10
   0  -9  -6  162.08    7.90
   0   9   6  161.48    7.70
   0   9   6  166.58    7.70
   0   9   6  159.58    8.00
  -1  -9  -6   31.80    3.60
  -1  -9  -6   36.80    3.40
  -1  -9  -6   41.10    3.40
  -1  -9  -6   38.30    3.40
  -1  -9  -6   35.20    3.00
  -1  -9  -6   32.80    6.80
  -1  -9  -6   28.90    3.70
   1   9   6   34.90    3.50
   1   9   6   34.30    3.10
   1   9   6   41.40    3.20
  -2  -9  -6  341.37   15.30
  -2  -9  -6  349.07   14.90
  -2  -9  -6  357.76   15.50
  -2  -9  -6  365.16   15.50
  -2  -9  -6  355.66   15.70
  -2  -9  -6  362.56   19.50
  -2  -9  -6  357.36   16.50
   2   9   6  343.47   15.80
   2   9   6  370.96   15.60
   2   9   6  379.86   15.40
   2   9   6  363.86   15.50
  -3  -9  -6   53.79    5.10
  -3  -9  -6   57.69    4.70
  -3  -9  -6   59.69    4.10
  -3  -9  -6   78.29    8.70
  -3  -9  -6   57.59    4.60
  -3  -9  -6   56.59    4.90
   3   9   6   58.79    4.40
   3   9   6   51.19    4.70
   3   9   6   65.69    4.00
   3   9   6   68.39    4.60
  -4  -9  -6  234.48   11.30
  -4  -9  -6  255.57   16.20
  -4  -9  -6  222.78   11.60
  -4  -9  -6  233.48   10.90
  -4  -9  -6  241.48   10.90
  -4  -9  -6  241.88   11.30
   4   9   6  255.77   12.00
   4   9   6  232.58   13.60
   4   9   6  256.97   11.20
   4   9   6  253.67   11.20
  -5  -9  -6  778.82   32.30
  -5  -9  -6  786.22   32.50
  -5  -9  -6  746.73   32.10
  -5  -9  -6  846.52   35.80
   5   9   6  787.62   34.60
   5   9   6  827.12   33.20
   5   9   6  765.52   32.60
   5   9   6  810.22   32.40
   5   9   6  811.32   32.70
  -6  -9  -6  105.29    6.20
  -6  -9  -6  125.29    6.60
  -6  -9  -6  115.09    6.40
   6   9   6  125.49    6.20
   6   9   6  148.49   10.70
   6   9   6  125.59    6.70
   6   9   6  121.59    7.00
   6   9   6  123.39    9.70
   6   9   6  123.69    7.60
  -7  -9  -6  435.76   19.30
  -7  -9  -6  460.75   19.50
   7   9   6  506.65   22.60
   7   9   6  484.35   20.20
   7   9   6  459.45   19.80
   7   9   6  487.75   19.50
   7   9   6  441.76   21.60
   8   9   6   10.50    1.40
   8   9   6    9.90    4.40
   8   9   6    7.40    2.20
   8   9   6    5.70    3.30
   1 -10  -6  355.86   14.50
   1 -10  -6  322.17   14.70
   1 -10  -6  346.57   13.90
   1 -10  -6  327.97   14.10
  -1  10   6  356.46   14.30
   0 -10  -6  291.47   12.10
   0 -10  -6  286.77   12.50
   0 -10  -6  288.37   11.60
   0 -10  -6  279.27   12.10
   0 -10  -6  284.17   12.10
   0  10   6  275.57   12.20
   0  10   6  281.67   12.00
   0  10   6  281.57   12.10
  -1 -10  -6   58.29    7.10
  -1 -10  -6   57.29    4.50
  -1 -10  -6   65.99    4.70
  -1 -10  -6   52.49    3.30
  -1 -10  -6   56.39    4.10
  -1 -10  -6   54.49    3.80
  -1 -10  -6   42.40    6.60
  -1 -10  -6   55.29    4.00
   1  10   6   54.09    3.70
   1  10   6   50.29    4.10
   1  10   6   53.79    3.60
  -2 -10  -6    7.00    2.10
  -2 -10  -6    9.10    2.30
  -2 -10  -6    6.70    2.30
  -2 -10  -6   12.20    5.90
  -2 -10  -6    4.80    2.00
  -2 -10  -6    5.60    1.80
   2  10   6    8.60    2.40
   2  10   6    8.60    1.80
   2  10   6    4.80    1.70
   2  10   6    5.10    1.80
  -3 -10  -6  649.04   26.30
  -3 -10  -6  651.93   28.40
  -3 -10  -6  615.94   25.60
  -3 -10  -6  629.74   26.10
  -3 -10  -6  613.24   26.80
  -3 -10  -6  660.83   29.10
  -3 -10  -6  651.53   26.20
   3  10   6  654.03   26.20
   3  10   6  633.14   26.10
   3  10   6  617.24   26.20
   3  10   6  659.43   26.50
  -4 -10  -6  155.78    7.80
  -4 -10  -6  165.78   12.50
  -4 -10  -6  137.39    7.30
  -4 -10  -6  154.88    7.70
  -4 -10  -6  144.79    7.20
   4  10   6  162.58    7.50
   4  10   6  164.28    7.60
   4  10   6  166.68    8.30
  -5 -10  -6  633.54   25.70
  -5 -10  -6  613.14   25.50
  -5 -10  -6  660.53   28.10
   5  10   6  621.64   25.60
   5  10   6  613.24   26.00
   5  10   6  649.54   26.20
   5  10   6  613.94   27.30
  -6 -10  -6    2.00    1.30
  -6 -10  -6    2.30    1.30
  -6 -10  -6    4.80    1.50
  -6 -10  -6    1.30    1.40
   6  10   6    5.60    4.10
   6  10   6    2.00    1.50
   6  10   6    3.40    3.30
   6  10   6    4.90    1.70
   6  10   6    0.90    2.10
   6  10   6    1.70    1.40
   7  10   6    3.90    2.80
   7  10   6    4.20    1.40
   7  10   6    3.90    1.90
   7  10   6    2.30    3.70
  -1 -11  -6   10.80    1.80
  -1 -11  -6   12.00    1.50
  -1 -11  -6   13.00    1.90
  -1 -11  -6    3.70    4.80
   1  11   6   15.10    1.80
  -2 -11  -6  138.89    5.80
  -2 -11  -6  135.79    6.20
  -2 -11  -6  136.29    6.80
  -2 -11  -6  135.89    6.30
  -2 -11  -6  135.99    6.60
  -2 -11  -6   99.69    9.10
   2  11   6  139.29    6.40
  -3 -11  -6   16.60    4.70
  -3 -11  -6   21.00    2.20
  -3 -11  -6   22.90    2.50
  -3 -11  -6   23.20    2.10
  -3 -11  -6   25.10    2.10
   3  11   6   30.90    2.60
  -4 -11  -6   94.89    7.60
  -4 -11  -6   89.69    4.50
  -4 -11  -6   81.89    4.60
  -4 -11  -6   76.49    4.80
   4  11   6   91.79    4.80
  -5 -11  -6   10.00    1.60
  -5 -11  -6    5.20    1.30
  -5 -11  -6    9.30    2.30
   5  11   6   10.80    2.80
   5  11   6   11.90    1.90
   6  11   6   28.90    2.40
  -2  -6   7    1.60    2.10
  -2  -6   7    0.90    1.20
  -1  -6   7  175.18    7.60
  -1  -6   7  167.18    9.60
   0  -6   7   10.20    2.90
   1  -6   7   34.40    4.80
   2  -6   7   28.10    2.20
   4   5  -7  152.68    8.70
   4   5  -7  151.98    6.90
   3   5  -7  166.58    7.70
  -3  -5   7  172.18    8.10
  -3  -5   7  183.48    7.80
  -3  -5   7  164.28    7.90
  -3  -5   7  167.38    9.40
   2   5  -7  263.27   11.70
   2   5  -7  269.37   11.90
   2   5  -7  270.97   11.80
   2   5  -7  268.47   11.90
  -2  -5   7  268.27   12.10
  -2  -5   7  286.57   12.50
  -2  -5   7  289.57   16.60
  -2  -5   7  277.17   13.90
  -2  -5   7  286.37   11.80
   1   5  -7   83.49    4.90
   1   5  -7   82.69    4.90
   1   5  -7   88.79    5.00
   1   5  -7   87.59    4.80
  -1  -5   7   86.29    7.60
  -1  -5   7  105.49    6.20
  -1  -5   7   93.49    5.30
   0   5  -7  103.99    5.40
   0   5  -7  109.59    5.70
   0   5  -7   99.69    5.60
   0   5  -7  104.49    5.70
   0  -5   7  103.99    8.50
   0  -5   7  114.39    5.90
   0  -5   7  113.89    6.90
  -1   5  -7    6.70    1.70
  -1   5  -7    3.00    1.50
  -1   5  -7    5.00    1.90
   1  -5   7    5.90    3.60
   1  -5   7    3.00    3.30
   1  -5   7    4.40    1.50
   1  -5   7    8.80    2.70
   1  -5   7    2.60    2.30
  -2   5  -7   16.30    2.10
  -2   5  -7   21.50    2.50
   2  -5   7   17.50    2.80
   2  -5   7   11.40    3.90
   2  -5   7   15.80    1.40
   2  -5   7   14.10    1.90
  -3   5  -7   51.79    3.60
   3  -5   7   51.69    3.30
   3  -5   7   46.90    3.90
   4  -5   7  107.39    5.80
   5   4  -7    7.60    3.50
   5   4  -7    7.00    1.40
   4   4  -7  209.98    9.90
   4   4  -7  216.18   10.20
   4   4  -7  247.48   13.50
   4   4  -7  223.18    9.60
  -4  -4   7  222.48    9.90
  -4  -4   7  227.48    9.90
   3   4  -7   14.50    2.00
   3   4  -7   11.50    1.90
   3   4  -7   15.30    2.30
   3   4  -7   13.10    5.30
   3   4  -7   11.40    1.90
  -3  -4   7   10.60    2.20
  -3  -4   7    9.90    2.00
  -3  -4   7    9.80    3.40
   2   4  -7   51.89    3.90
   2   4  -7   45.90    3.60
   2   4  -7   47.40    3.80
   2   4  -7   45.00    3.70
   2   4  -7   44.30    6.60
  -2  -4   7   41.70    3.70
  -2  -4   7   47.40    4.20
  -2  -4   7   53.79    6.70
  -2  -4   7   45.20    3.80
   1   4  -7    2.30    1.90
   1   4  -7    4.90    1.90
   1   4  -7    4.30    1.70
   1   4  -7    2.30    1.80
  -1  -4   7    5.80    1.90
  -1  -4   7    1.60    3.40
  -1  -4   7    2.70    1.90
  -1  -4   7    3.60    2.50
   0   4  -7   42.40    3.50
   0   4  -7   40.90    3.40
   0   4  -7   36.20    3.90
   0   4  -7   41.70    3.50
   0   4  -7   38.60    3.10
   0  -4   7   46.30    4.50
   0  -4   7   39.40    7.80
   0  -4   7   36.10    5.30
   0  -4   7   39.90    3.70
  -1   4  -7   60.69    4.60
  -1   4  -7   58.79    4.30
  -1   4  -7   54.69    4.10
  -1   4  -7   57.39    3.90
   1  -4   7   61.09    7.80
   1  -4   7   62.99    4.50
   1  -4   7   63.39    5.50
  -2   4  -7    3.20    1.70
  -2   4  -7   -0.20    2.00
   2  -4   7    2.80    3.40
   2  -4   7    3.60    2.70
   2  -4   7    1.30    1.40
   2  -4   7    1.80    2.30
  -3   4  -7   17.50    2.60
  -3   4  -7   23.00    3.20
   3  -4   7   20.10    2.10
   3  -4   7   19.40    2.20
   3  -4   7   17.90    2.90
   3  -4   7   20.60    4.90
   3  -4   7   19.30    1.60
   3  -4   7   19.10    3.50
  -4   4  -7   50.89    3.80
   4  -4   7   50.39    4.20
   4  -4   7   55.89    3.60
   4  -4   7   44.40    4.60
   5  -4   7    0.50    2.00
   6   3  -7   80.89    7.80
   5   3  -7   33.00    5.40
   5   3  -7   34.00    2.70
  -5  -3   7   26.20    2.50
  -5  -3   7   25.20    2.90
  -5  -3   7   26.70    2.40
   4   3  -7   11.60    5.60
   4   3  -7   16.80    1.90
   4   3  -7   15.20    2.20
   4   3  -7   15.50    2.00
  -4  -3   7   14.90    2.30
  -4  -3   7   15.30    2.80
  -4  -3   7   13.30    2.20
  -4  -3   7   17.40    3.50
   3   3  -7  139.79    6.70
   3   3  -7  153.78   12.80
   3   3  -7  139.59    6.90
   3   3  -7  130.69    6.80
   3   3  -7  130.99    7.10
  -3  -3   7  132.09    7.10
  -3  -3   7  142.49    9.20
  -3  -3   7  108.39    7.20
  -3  -3   7  140.79    9.50
  -3  -3   7  144.19    8.00
  -3  -3   7  133.79    7.10
   2   3  -7  244.28   11.10
   2   3  -7  219.18   15.90
   2   3  -7  251.17   11.00
   2   3  -7  239.38   11.00
   2   3  -7  236.08   11.10
  -2  -3   7  242.28   11.60
  -2  -3   7  261.97   13.20
  -2  -3   7  241.28   13.60
  -2  -3   7  249.08   11.20
  -2  -3   7  253.77   11.30
   1   3  -7  350.06   14.80
   1   3  -7  344.57   15.10
   1   3  -7  348.07   15.00
   1   3  -7  357.76   14.90
   1   3  -7  332.47   19.00
   1   3  -7  341.77   15.10
  -1  -3   7  349.87   17.70
  -1  -3   7  336.07   15.60
  -1  -3   7  348.17   15.00
  -1  -3   7  340.67   15.30
   0   3  -7  569.24   24.10
   0   3  -7  565.94   24.20
   0   3  -7  592.14   24.20
   0   3  -7  596.94   24.20
   0   3  -7  565.44   23.90
   0  -3   7  615.04   24.10
   0  -3   7  571.04   26.80
   0  -3   7  584.04   25.00
   0  -3   7  572.44   24.40
  -1   3  -7  256.27   11.90
  -1   3  -7  268.77   11.50
  -1   3  -7  261.07   11.80
  -1   3  -7  258.07   11.90
   1  -3   7  273.97   13.20
   1  -3   7  258.07   11.90
   1  -3   7  254.57   14.60
  -2   3  -7   13.80    2.40
  -2   3  -7   11.90    2.50
   2  -3   7   17.40    2.50
   2  -3   7   17.60    3.80
  -3   3  -7   26.60    3.10
  -3   3  -7   28.40    4.90
   3  -3   7   21.70    3.80
   3  -3   7   28.30    3.70
   3  -3   7   21.70    2.00
   3  -3   7   20.70    2.40
  -4   3  -7   28.70    3.10
  -4   3  -7   35.80    4.20
   4  -3   7   27.50    3.70
   4  -3   7   34.50    2.90
   4  -3   7   29.40    4.10
   4  -3   7   30.00    4.80
   4  -3   7   29.90    3.50
   4  -3   7   43.60    4.50
   5  -3   7  127.89    6.00
   5  -3   7  124.59    7.00
   5  -3   7  131.29    7.40
   5  -3   7  127.69    7.70
   6  -3   7  158.08    8.00
   6  -3   7  172.58    8.70
   6   2  -7   73.19    7.10
  -6  -2   7   69.39    4.40
   5   2  -7   50.29    3.50
   5   2  -7   58.09    6.90
  -5  -2   7   39.90    3.90
  -5  -2   7   54.19    4.00
   4   2  -7   39.20    3.00
   4   2  -7   32.30    6.80
   4   2  -7   39.80    3.10
   4   2  -7   41.70    3.70
  -4  -2   7   44.30    3.60
  -4  -2   7   35.00    4.70
  -4  -2   7   39.70    4.10
  -4  -2   7   44.60    3.70
   3   2  -7  695.83   31.90
   3   2  -7  666.83   27.60
   3   2  -7  672.23   27.90
   3   2  -7  663.93   28.00
   3   2  -7  661.33   27.60
  -3  -2   7  670.13   28.00
  -3  -2   7  662.13   27.90
  -3  -2   7  695.73   28.70
  -3  -2   7  696.63   27.70
  -3  -2   7  680.33   29.90
  -3  -2   7  682.83   29.70
   2   2  -7    7.00    2.00
   2   2  -7   10.90    2.10
   2   2  -7   13.10    2.10
   2   2  -7    6.50    2.00
  -2  -2   7    6.30    3.60
  -2  -2   7   12.70    3.70
  -2  -2   7    8.80    2.90
  -2  -2   7    9.00    2.20
  -2  -2   7   10.70    2.30
   1   2  -7  851.31   34.70
   1   2  -7  812.02   38.40
   1   2  -7  869.11   34.90
   1   2  -7  850.41   34.60
   1   2  -7  852.91   34.80
   1   2  -7  873.21   34.90
  -1  -2   7  840.12   35.30
  -1  -2   7  891.01   35.00
  -1  -2   7  814.22   34.80
  -1  -2   7  799.82   35.10
  -1  -2   7  890.71   37.40
  -1  -2   7  952.60   37.00
   0   2  -7   17.70    2.30
   0   2  -7   19.30    2.50
   0   2  -7   10.40    1.90
   0   2  -7   15.10    2.30
   0   2  -7   12.10    2.10
   0  -2   7   11.80    3.90
   0  -2   7   16.50    6.60
   0  -2   7   16.90    2.90
   0  -2   7   15.80    2.50
   0  -2   7   13.00    2.10
  -1   2  -7  111.39    6.10
  -1   2  -7  108.59    6.20
  -1   2  -7  117.79    6.00
  -1   2  -7  117.29    5.70
   1  -2   7   97.49    6.10
   1  -2   7  110.49    7.00
   1  -2   7  115.29    9.00
   1  -2   7  108.59    5.90
   1  -2   7  101.79   11.10
  -2   2  -7   19.20    3.10
  -2   2  -7   12.70    2.40
  -2   2  -7   16.80    2.40
   2  -2   7   16.00    3.40
   2  -2   7   14.60    2.40
  -3   2  -7    9.40    2.60
  -3   2  -7   11.00    3.90
  -3   2  -7    8.20    2.30
   3  -2   7   11.10    2.00
   3  -2   7    8.90    4.70
   3  -2   7    8.90    3.10
   3  -2   7    8.30    2.70
   3  -2   7   12.30    3.20
  -4   2  -7   43.20    3.70
  -4   2  -7   45.70    5.60
  -4   2  -7   42.50    5.60
  -4   2  -7   39.50    4.70
   4  -2   7   36.10    4.10
   4  -2   7   38.60    2.60
   4  -2   7   34.90    3.10
   4  -2   7   34.30    4.30
   4  -2   7   35.50    4.60
   4  -2   7   34.60    6.30
   4  -2   7   37.60    4.30
  -5   2  -7  228.68   11.80
   5  -2   7  218.08   10.80
   5  -2   7  238.18   10.20
   5  -2   7  225.88   11.90
   5  -2   7  221.88   11.60
   5  -2   7  226.18   11.30
   6  -2   7    3.50    2.70
   6  -2   7    7.70    2.20
   6  -2   7    7.30    2.40
   7  -2   7   23.60    3.10
   7  -2   7   22.50    2.70
   6   1  -7    3.20    1.30
   6   1  -7    1.20    1.00
  -6  -1   7   -0.90    1.60
   5   1  -7   40.20    6.40
   5   1  -7   28.60    2.80
   5   1  -7   30.00    2.60
  -5  -1   7   31.70    4.30
  -5  -1   7   32.20    3.00
  -5  -1   7   32.20    3.60
   4   1  -7   90.89    6.90
   4   1  -7  112.89   11.40
   4   1  -7   92.19    5.20
   4   1  -7   91.69    5.50
  -4  -1   7   96.19    6.80
  -4  -1   7   96.09    6.00
  -4  -1   7  100.19    7.80
   3   1  -7   67.19    4.60
   3   1  -7   52.19    7.70
   3   1  -7   67.89    4.20
   3   1  -7   64.19    4.60
   3   1  -7   67.59    4.20
  -3  -1   7   60.59    6.80
  -3  -1   7   68.39    5.00
  -3  -1   7   67.99    5.70
  -3  -1   7   74.29    4.80
   2   1  -7    0.10    1.50
   2   1  -7   -0.10    1.50
   2   1  -7   -0.30    1.40
   2   1  -7    3.70    1.70
   2   1  -7    3.70    1.80
  -2  -1   7    2.20    2.90
  -2  -1   7    0.80    2.40
  -2  -1   7    3.40    1.90
  -2  -1   7    0.90    1.30
  -2  -1   7    3.30    3.00
  -2  -1   7    0.00    1.60
   1   1  -7  111.69    6.00
   1   1  -7  107.59    5.70
   1   1  -7  111.89    6.00
   1   1  -7  103.79    5.90
   1   1  -7  107.59    5.90
  -1  -1   7  114.29    6.20
  -1  -1   7  113.89    7.00
  -1  -1   7  107.29    6.00
  -1  -1   7  122.49    8.20
  -1  -1   7  114.79    5.40
   0   1  -7  196.18    9.10
   0   1  -7  193.38    9.10
   0   1  -7  191.78    9.10
   0   1  -7  210.48    8.90
   0   1  -7  199.18    9.10
   0  -1   7  185.18    9.50
   0  -1   7  198.18    9.40
   0  -1   7  189.78    9.20
   0  -1   7  207.08   11.10
  -1   1  -7  851.91   34.00
  -1   1  -7  869.11   33.70
  -1   1  -7  861.51   33.90
  -1   1  -7  841.42   34.00
   1  -1   7  787.92   34.50
   1  -1   7  773.42   41.50
   1  -1   7  882.21   35.80
   1  -1   7  845.02   34.00
  -2   1  -7  248.58   10.90
  -2   1  -7  240.78   11.70
  -2   1  -7  240.78   10.90
  -2   1  -7  285.67   15.00
  -2   1  -7  236.98   11.50
   2  -1   7  221.98   11.70
   2  -1   7  217.18   15.20
  -3   1  -7  184.98   10.80
  -3   1  -7  165.88   10.70
  -3   1  -7  157.58    8.90
  -3   1  -7  166.38    8.10
  -3   1  -7  156.68    8.80
   3  -1   7  166.98    8.20
   3  -1   7  171.08    8.70
   3  -1   7  149.79    9.10
  -4   1  -7  114.09    8.80
  -4   1  -7  137.49    9.10
  -4   1  -7  121.79    7.70
  -4   1  -7  114.09    7.20
  -4   1  -7  123.49    6.50
   4  -1   7  120.89    5.60
   4  -1   7  127.29    7.80
   4  -1   7  118.59    8.20
   4  -1   7   94.49    9.00
   4  -1   7  119.69    6.80
   4  -1   7  117.69    7.50
   4  -1   7  125.69    6.30
   4  -1   7  120.09    8.00
   4  -1   7  116.19    7.00
  -5   1  -7   20.10    4.50
  -5   1  -7   24.00    4.30
  -5   1  -7   30.50    4.10
   5  -1   7   27.00    3.40
   5  -1   7   20.90    2.50
   5  -1   7   20.10    1.40
   5  -1   7   26.90    4.00
   5  -1   7   22.40    4.70
   5  -1   7   22.80    1.70
   5  -1   7   22.50    4.00
   5  -1   7   22.50    3.80
   5  -1   7   18.20    3.40
  -6   1  -7  178.38    9.80
   6  -1   7  175.68    9.50
   6  -1   7  170.78    9.70
   6  -1   7  156.18    7.60
   6  -1   7  175.38    8.90
   6  -1   7  148.49    9.40
   7  -1   7  181.08    9.40
   7  -1   7  166.48    8.90
   7  -1   7  182.98    9.70
   8  -1   7  179.18    9.00
   8  -1   7  197.18    9.30
   6   0  -7  112.39    5.70
   6   0  -7  109.69    6.70
   6   0  -7  121.19    5.00
   6   0  -7  116.39    5.50
   6   0  -7  125.29    6.80
  -6   0   7  104.79    5.80
  -6   0   7  108.69    6.10
   5   0  -7   87.69    4.60
   5   0  -7   92.89    7.00
   5   0  -7   90.49    6.80
   5   0  -7   90.49    5.20
   5   0  -7   76.19    6.20
  -5   0   7   91.29    5.40
  -5   0   7   97.99    6.90
  -5   0   7   91.09    6.20
   4   0  -7   39.00    3.40
   4   0  -7   57.29    7.50
   4   0  -7   39.90    4.10
   4   0  -7   45.30    3.70
   4   0  -7   47.50    5.50
   4   0  -7   48.80    3.60
  -4   0   7   48.50    4.20
  -4   0   7   39.90    5.10
  -4   0   7   47.10    4.60
   3   0  -7  237.48   10.90
   3   0  -7  243.28   10.50
   3   0  -7  232.28   10.80
   3   0  -7  231.28   15.10
   3   0  -7  239.18   10.70
  -3   0   7  230.48   11.70
  -3   0   7  244.98   13.10
  -3   0   7  242.68   11.20
   2   0  -7 1195.98   48.10
   2   0  -7 1199.88   48.30
   2   0  -7 1200.88   48.10
  -2   0   7 1206.68   49.10
  -2   0   7 1196.68   50.19
  -2   0   7 1201.78   48.60
  -2   0   7 1239.08   48.40
   1   0  -7    7.60    1.70
   1   0  -7    4.50    1.50
   1   0  -7    4.00    1.50
   1   0  -7    7.60    1.70
  -1   0   7    6.40    2.70
  -1   0   7    5.70    1.80
  -1   0   7    5.10    1.40
  -1   0   7    7.40    1.80
   0   0  -7 2946.41  113.89
   0   0  -7 2942.31  114.09
   0   0  -7 2862.61  114.09
   0   0  -7 2927.41  114.09
   0   0   7 2839.42  114.19
   0   0   7 2920.91  115.79
   0   0   7 2879.41  113.59
   0   0   7 2882.91  114.29
  -1   0  -7  129.49    6.00
  -1   0  -7  127.09    6.50
  -1   0  -7  126.89    6.10
  -1   0  -7  129.09    6.20
   1   0   7  119.39    6.30
   1   0   7  105.69   13.70
   1   0   7  134.79    8.10
  -2   0  -7  571.44   23.90
  -2   0  -7  578.44   23.10
  -2   0  -7  562.24   23.80
   2   0   7  566.14   23.00
   2   0   7  557.44   24.80
   2   0   7  545.95   23.70
   2   0   7  555.74   23.60
   2   0   7  530.65   29.50
  -3   0  -7    0.20    1.90
  -3   0  -7    0.90    1.40
  -3   0  -7   -2.80    2.20
  -3   0  -7    0.80    2.50
  -3   0  -7    1.60    1.70
   3   0   7    2.40    2.00
   3   0   7    2.10    2.00
   3   0   7    5.40    2.10
  -4   0  -7  259.47   12.80
  -4   0  -7  248.18   12.50
  -4   0  -7  264.87   14.60
  -4   0  -7  267.07   14.30
   4   0   7  264.17   13.20
   4   0   7  259.77   12.50
   4   0   7  255.67   13.00
   4   0   7  273.27   13.30
  -5   0  -7  207.98   12.10
  -5   0  -7  209.48   10.80
  -5   0  -7  198.48   10.40
  -5   0  -7  190.48   11.90
   5   0   7  173.58   10.70
   5   0   7  198.48   10.60
   5   0   7  208.78   11.10
   5   0   7  200.48    9.20
   5   0   7  192.88   10.20
   5   0   7  196.98   10.90
   5   0   7  178.38   13.60
   5   0   7  184.98   11.10
   5   0   7  206.28    8.30
  -6   0  -7  977.50   40.30
  -6   0  -7  907.71   40.10
  -6   0  -7  898.31   38.80
   6   0   7  899.21   38.80
   6   0   7  894.11   38.20
   6   0   7  932.41   38.00
   6   0   7  950.00   38.90
   6   0   7  890.71   39.70
   6   0   7  964.20   38.70
   6   0   7  917.51   37.20
  -7   0  -7    3.90    2.40
   7   0   7    3.90    0.90
   7   0   7    5.50    2.70
   7   0   7    6.00    2.30
   7   0   7    5.70    2.90
   8   0   7  249.18   12.20
   8   0   7  268.27   12.60
   8   0   7  278.17   12.70
   6  -1  -7  158.88    7.90
   6  -1  -7  172.98    8.30
   6  -1  -7  169.78    8.70
   6  -1  -7  156.98    7.20
   5  -1  -7    7.60    2.00
   5  -1  -7   10.50    3.30
   5  -1  -7    7.70    1.90
   5  -1  -7    6.80    1.90
  -5   1   7    4.20    1.70
  -5   1   7    9.30    2.50
   4  -1  -7  164.88    8.20
   4  -1  -7  166.28    7.90
   4  -1  -7  167.38    7.80
   4  -1  -7  193.48   10.50
  -4   1   7  160.58    9.00
  -4   1   7  156.98    9.80
  -4   1   7  158.68    8.30
   3  -1  -7  164.98    7.80
   3  -1  -7  158.48    7.90
   3  -1  -7  156.68    7.80
   3  -1  -7  150.88   11.70
  -3   1   7  159.88    8.70
  -3   1   7  158.28    8.00
  -3   1   7  163.28    9.70
   2  -1  -7  615.94   24.90
   2  -1  -7  599.54   24.90
   2  -1  -7  619.44   25.20
   2  -1  -7  681.73   38.90
  -2   1   7  571.14   26.60
  -2   1   7  582.64   25.10
  -2   1   7  600.74   25.30
  -2   1   7  600.94   25.90
   1  -1  -7  479.35   19.00
   1  -1  -7  456.05   18.90
   1  -1  -7  463.65   19.10
   1  -1  -7  480.45   18.90
  -1   1   7  435.66   19.10
  -1   1   7  424.76   20.50
  -1   1   7  453.35   19.30
   0  -1  -7  272.97   11.30
   0  -1  -7  274.27   11.50
   0  -1  -7  240.38   13.20
   0  -1  -7  276.37   11.50
   0   1   7  236.38   13.50
   0   1   7  264.37   13.00
   0   1   7  275.17   11.50
   0   1   7  263.87   11.70
  -1  -1  -7   15.90    2.40
  -1  -1  -7   14.10    1.80
  -1  -1  -7    9.80    1.50
  -1  -1  -7   15.70    1.80
   1   1   7   13.00    2.80
   1   1   7   12.90    2.90
  -2  -1  -7   18.80    2.60
  -2  -1  -7   21.00    2.70
  -2  -1  -7   18.10    2.10
   2   1   7   18.50    3.10
   2   1   7   20.10    3.50
   2   1   7   21.80    6.30
  -3  -1  -7    0.10    1.30
  -3  -1  -7    2.70    1.80
  -3  -1  -7    0.20    1.50
  -3  -1  -7    0.30    2.30
   3   1   7   -0.50    1.90
   3   1   7   -3.40    1.90
   3   1   7    1.80    3.20
  -4  -1  -7   27.70    3.60
  -4  -1  -7   29.10    3.50
  -4  -1  -7   38.40    5.20
  -4  -1  -7   27.50    4.50
   4   1   7   23.50    3.70
   4   1   7   35.40    3.90
   4   1   7   32.80    3.70
   4   1   7   33.50    4.00
  -5  -1  -7   85.19    6.30
  -5  -1  -7   80.29    7.40
  -5  -1  -7   88.49    7.50
  -5  -1  -7   76.49    5.80
   5   1   7   75.49    6.70
   5   1   7   80.79    5.40
   5   1   7   76.99    6.30
   5   1   7   83.59    6.10
   5   1   7   80.89    6.10
   5   1   7   69.89    5.60
   5   1   7   83.69    6.20
   5   1   7   79.09    6.10
  -6  -1  -7   77.99    6.40
  -6  -1  -7  100.39    8.00
  -6  -1  -7  100.19    7.90
   6   1   7   89.79    7.40
   6   1   7   78.29    7.70
   6   1   7   83.89    6.30
   6   1   7   82.99    5.30
   6   1   7   80.29    6.70
   6   1   7   87.69    6.80
   6   1   7   84.99    3.90
   6   1   7   84.69    7.50
   6   1   7   86.19    4.10
  -7  -1  -7   53.99    4.40
   7   1   7   55.59    5.00
   7   1   7   48.20    4.10
   7   1   7   45.90    5.10
   7   1   7   59.39    5.80
   7   1   7   48.20    3.30
   8   1   7   56.09    5.50
   8   1   7   56.19    4.80
   8   1   7   65.09    5.70
   9   1   7   22.80    2.70
   6  -2  -7    0.40    1.00
   6  -2  -7    3.00    2.00
   5  -2  -7   68.99    6.10
   5  -2  -7   77.69    4.00
   5  -2  -7   71.39    4.20
   4  -2  -7  109.09    7.80
   4  -2  -7  114.99    9.10
   4  -2  -7  108.79    5.40
   4  -2  -7  110.69    6.00
  -4   2   7  101.89    6.00
  -4   2   7  112.79    6.80
   3  -2  -7    2.10    1.60
   3  -2  -7    3.60    3.30
   3  -2  -7    3.20    1.70
   3  -2  -7    5.10    1.60
   3  -2  -7    3.80    1.50
  -3   2   7    4.20    2.30
  -3   2   7    3.30    2.50
  -3   2   7    2.30    1.80
   2  -2  -7   73.89    4.40
   2  -2  -7   90.69   12.90
   2  -2  -7   74.49    4.20
   2  -2  -7   68.39    4.60
  -2   2   7   71.39    4.70
  -2   2   7   68.59    5.30
  -2   2   7   63.99    5.80
   1  -2  -7  196.58    8.70
   1  -2  -7  198.78    8.90
   1  -2  -7  188.68    8.60
  -1   2   7  178.28    9.90
  -1   2   7  195.08    8.90
  -1   2   7  179.38    8.90
   0  -2  -7   11.10    1.60
   0  -2  -7    7.90    2.50
   0  -2  -7    9.20    1.60
   0   2   7    5.00    2.50
   0   2   7    8.10    2.50
   0   2   7   12.20    1.90
  -1  -2  -7 2332.47   88.19
  -1  -2  -7 2042.50   88.99
  -1  -2  -7 2309.77   87.29
   1   2   7 2249.38   88.69
   1   2   7 2113.59   89.69
   1   2   7 2240.08   87.29
  -2  -2  -7  379.06   19.00
  -2  -2  -7  420.36   17.10
   2   2   7  373.56   26.20
   2   2   7  350.56   18.20
   2   2   7  401.86   17.70
  -3  -2  -7  164.48    8.30
  -3  -2  -7  161.48    8.30
  -3  -2  -7  152.48    7.40
  -3  -2  -7  156.78    9.10
   3   2   7  161.38    9.20
   3   2   7  148.19   12.80
   3   2   7  141.79    9.10
  -4  -2  -7   38.30    4.10
  -4  -2  -7   41.70    5.00
  -4  -2  -7   40.30    3.40
  -4  -2  -7   39.20    5.10
  -4  -2  -7   41.00    4.10
   4   2   7   34.40    4.40
   4   2   7   39.80    4.20
   4   2   7   44.20    3.90
   4   2   7   39.50    4.30
   4   2   7   37.70    5.70
  -5  -2  -7   24.40    3.40
  -5  -2  -7   31.40    4.90
  -5  -2  -7   24.30    3.60
  -5  -2  -7   29.60    4.40
   5   2   7   23.10    3.70
   5   2   7   24.10    3.20
   5   2   7   30.20    4.60
   5   2   7   29.20    3.70
  -6  -2  -7   42.40    4.90
  -6  -2  -7   42.80    3.80
  -6  -2  -7   48.60    6.00
  -6  -2  -7   46.70    4.90
  -6  -2  -7   44.30    5.60
   6   2   7   48.30    3.70
   6   2   7   36.20    4.30
   6   2   7   46.60    5.50
   6   2   7   34.90    4.90
   6   2   7   38.20    4.50
  -7  -2  -7  502.85   20.90
  -7  -2  -7  542.55   22.70
   7   2   7  453.65   21.40
   7   2   7  456.65   20.00
   7   2   7  488.25   22.10
   7   2   7  505.85   21.80
   7   2   7  444.16   22.30
   8   2   7   36.40    4.40
   8   2   7   26.10    3.90
   8   2   7   32.00    2.10
   8   2   7   30.90    3.80
   6  -3  -7    7.70    1.00
   6  -3  -7    7.70    2.10
   5  -3  -7  457.25   20.00
   5  -3  -7  427.16   17.70
   5  -3  -7  453.05   19.40
   5  -3  -7  473.05   20.00
   5  -3  -7  449.56   18.30
   5  -3  -7  446.46   17.80
   4  -3  -7   99.29    5.90
   4  -3  -7  102.59    7.40
   4  -3  -7  103.29    6.40
   4  -3  -7  110.39    6.20
   4  -3  -7  101.09    5.40
  -4   3   7  106.09    6.80
   3  -3  -7  289.67   12.60
   3  -3  -7  292.37   12.80
   3  -3  -7  293.87   14.30
   3  -3  -7  290.17   12.50
  -3   3   7  306.17   13.90
  -3   3   7  275.37   13.30
  -3   3   7  286.77   12.90
   2  -3  -7  104.89    6.00
   2  -3  -7  132.19   12.80
   2  -3  -7  105.29    5.80
   2  -3  -7  104.69    5.80
  -2   3   7  123.19    6.80
  -2   3   7  107.69    6.00
   1  -3  -7  877.01   35.60
   1  -3  -7  868.31   35.80
   1  -3  -7  878.21   35.50
   1  -3  -7  977.50   46.40
  -1   3   7  855.71   36.70
  -1   3   7  856.81   35.80
   0  -3  -7  467.95   18.60
   0  -3  -7  413.56   20.50
   0  -3  -7  464.65   18.80
   0   3   7  448.36   19.70
   0   3   7  453.45   18.80
  -1  -3  -7 1283.57   51.09
  -1  -3  -7 1283.37   52.09
  -1  -3  -7 1252.37   52.89
   1   3   7 1329.17   53.79
   1   3   7 1301.47   52.19
   1   3   7 1248.38   51.29
  -2  -3  -7   47.20    4.00
   2   3   7   39.60    2.40
   2   3   7   37.40    4.10
   2   3   7   40.70    5.00
  -3  -3  -7   45.30    3.50
  -3  -3  -7   44.20    4.20
  -3  -3  -7   44.50    4.20
   3   3   7   47.50    4.70
   3   3   7   40.90    8.90
  -4  -3  -7   39.90    3.60
  -4  -3  -7   49.70    4.50
  -4  -3  -7   53.39    5.70
   4   3   7   45.90    7.80
  -5  -3  -7   14.40    3.70
  -5  -3  -7   10.40    2.70
  -5  -3  -7   15.00    2.40
  -5  -3  -7   11.30    2.90
  -5  -3  -7   11.10    3.20
   5   3   7   14.50    2.80
   5   3   7   13.40    3.00
  -6  -3  -7   64.89    5.70
  -6  -3  -7   74.19    7.20
  -6  -3  -7   73.09    5.00
  -6  -3  -7   61.59    6.30
  -6  -3  -7   73.19    5.90
   6   3   7   63.29    6.00
   6   3   7   63.89    4.50
   6   3   7   62.19    5.80
   6   3   7   71.29    4.40
   6   3   7   73.99    5.70
   6   3   7   59.49    5.90
  -7  -3  -7  411.96   18.80
  -7  -3  -7  464.35   20.70
   7   3   7  402.16   18.20
   7   3   7  361.46   17.90
   7   3   7  363.76   16.50
   7   3   7  361.56   15.80
   7   3   7  375.86   18.70
   8   3   7  108.59    7.60
   8   3   7   82.39    8.20
   8   3   7  104.99    5.10
   9   3   7   35.40    4.60
   6  -4  -7    2.40    1.50
   5  -4  -7  198.58   10.20
   5  -4  -7  223.28    8.90
   4  -4  -7    9.10    2.80
   4  -4  -7    6.90    1.60
   4  -4  -7    6.50    1.40
   3  -4  -7    5.00    1.30
   3  -4  -7    6.30    1.90
   3  -4  -7    4.00    3.10
   3  -4  -7    3.40    2.60
  -3   4   7    2.60    2.30
   2  -4  -7  439.76   18.80
   2  -4  -7  431.76   20.10
   2  -4  -7  453.85   19.10
   2  -4  -7  450.75   18.80
   2  -4  -7  470.85   18.90
  -2   4   7  463.35   19.10
  -2   4   7  461.95   20.00
   1  -4  -7   12.80    2.00
   1  -4  -7   13.20    2.10
   1  -4  -7   15.30    5.90
   1  -4  -7   12.70    1.70
   1  -4  -7   11.00    2.00
  -1   4   7   12.90    2.00
   0  -4  -7   43.10    3.10
   0  -4  -7   41.70    3.10
   0  -4  -7   44.00    3.20
   0  -4  -7   41.70    8.90
   0   4   7   40.60    4.00
   0   4   7   40.10    3.20
  -1  -4  -7    2.70    2.10
  -1  -4  -7    5.40    1.30
  -1  -4  -7    1.90    1.80
  -1  -4  -7    0.20    1.10
   1   4   7    3.00    1.30
   1   4   7    3.60    1.70
   1   4   7    5.10    2.50
  -2  -4  -7 1389.06   54.89
  -2  -4  -7 1396.36   56.99
  -2  -4  -7 1383.26   56.09
   2   4   7 1447.96   56.19
   2   4   7 1257.67   54.89
   2   4   7 1418.36   57.59
  -3  -4  -7  222.88   10.20
  -3  -4  -7  228.08   11.50
   3   4   7  235.18   11.60
   3   4   7  245.38   10.80
   3   4   7  211.28   12.30
  -4  -4  -7   72.89    4.40
  -4  -4  -7   74.19    5.80
  -4  -4  -7   72.49    5.60
   4   4   7   78.19    4.40
   4   4   7   75.69   11.40
  -5  -4  -7    2.80    2.70
  -5  -4  -7    5.10    2.00
  -5  -4  -7    4.50    2.20
  -5  -4  -7    3.90    1.60
  -5  -4  -7    3.30    2.50
   5   4   7    0.60    2.20
   5   4   7    2.80    3.40
   5   4   7    8.10    2.80
  -6  -4  -7   30.70    3.50
  -6  -4  -7   32.10    4.70
  -6  -4  -7   32.90    4.30
  -6  -4  -7   35.90    4.20
   6   4   7   32.00    2.90
   6   4   7   31.10    4.40
   6   4   7   30.70    4.00
  -7  -4  -7  188.58   10.00
  -7  -4  -7  185.58   11.00
  -7  -4  -7  201.28   12.20
   7   4   7  181.98    8.80
   7   4   7  177.78   10.50
  -8  -4  -7  124.69    7.70
   8   4   7  132.29    8.50
   8   4   7  130.09    9.40
   8   4   7  125.99    6.40
   9   4   7    9.40    1.10
   9   4   7    4.40    2.90
   5  -5  -7    4.40    1.70
   5  -5  -7    1.90    0.90
   4  -5  -7  123.89    5.60
   4  -5  -7  116.99    6.70
   4  -5  -7  117.39    6.90
   4  -5  -7  120.29    7.10
   3  -5  -7  511.95   20.40
   3  -5  -7  520.15   20.30
   3  -5  -7  488.95   20.80
   3  -5  -7  441.46   21.40
   3  -5  -7  517.75   21.00
   3  -5  -7  507.55   20.90
  -3   5   7  502.45   21.70
   2  -5  -7  110.59    5.50
   2  -5  -7  114.89    5.90
   2  -5  -7  106.09    6.00
  -2   5   7  113.09    6.90
  -2   5   7  106.39    6.00
   1  -5  -7    4.50    1.70
   1  -5  -7    4.70    1.80
   1  -5  -7    4.80    4.10
   1  -5  -7    5.30    2.00
  -1   5   7    4.20    1.80
   0  -5  -7 1135.39   47.20
   0  -5  -7 1256.77   56.29
   0  -5  -7 1181.08   47.20
   0  -5  -7 1149.39   47.00
   0  -5  -7 1177.78   46.90
   0  -5  -7 1219.58   47.90
   0   5   7 1134.59   47.10
  -1  -5  -7  175.68    7.80
  -1  -5  -7  161.78    7.80
  -1  -5  -7  174.18    8.70
  -1  -5  -7  167.48    7.70
  -1  -5  -7  163.78    7.60
   1   5   7  170.48    7.80
   1   5   7  152.98    7.70
  -2  -5  -7 1583.24   62.79
  -2  -5  -7 1593.94   62.89
  -2  -5  -7 1607.44   63.99
   2   5   7 1620.24   62.89
   2   5   7 1588.44   63.09
   2   5   7 1509.65   62.79
   2   5   7 1629.24   65.89
   2   5   7 1549.34   63.69
  -3  -5  -7    8.80    1.80
  -3  -5  -7    8.30    1.60
  -3  -5  -7    8.00    2.40
   3   5   7    7.30    1.80
   3   5   7   11.20    1.90
  -4  -5  -7  114.89    5.60
  -4  -5  -7   99.19    6.10
  -4  -5  -7   90.19    6.70
   4   5   7  100.69    5.40
   4   5   7   96.89   14.00
  -5  -5  -7   74.89    5.30
  -5  -5  -7   76.09    5.70
  -5  -5  -7  101.09    9.00
  -5  -5  -7   79.69    6.10
  -5  -5  -7   87.99    5.00
   5   5   7   70.69    6.00
   5   5   7   87.69    5.60
   5   5   7   65.09   10.90
   5   5   7   71.69    4.50
  -6  -5  -7   45.50    4.90
  -6  -5  -7   50.19    4.20
  -6  -5  -7   54.79    4.30
  -6  -5  -7   43.10    4.60
  -6  -5  -7   46.90    4.60
   6   5   7   45.60    4.50
   6   5   7   40.20    5.00
   6   5   7   41.50    3.70
  -7  -5  -7  212.88   10.60
   7   5   7  204.18   12.70
   7   5   7  196.38   10.20
   7   5   7  193.58    8.90
   7   5   7  189.78   11.40
   7   5   7  215.88   11.30
   7   5   7  198.58   11.20
  -8  -5  -7  367.16   15.70
   8   5   7  385.66   16.50
   8   5   7  296.77   14.10
   8   5   7  348.27   14.80
   8   5   7  356.36   18.00
   9   5   7  156.38    9.70
   9   5   7  165.08    7.10
   5  -6  -7   12.60    1.90
   4  -6  -7  380.36   15.40
   3  -6  -7    9.40    2.90
   3  -6  -7   10.60    1.70
   3  -6  -7   10.00    2.10
   3  -6  -7    9.70    1.40
   3  -6  -7   10.70    2.00
   2  -6  -7  299.67   12.90
   2  -6  -7  308.17   14.40
   2  -6  -7  270.07   13.90
   2  -6  -7  296.37   13.00
   2  -6  -7  293.97   12.30
  -2   6   7  292.57   13.80
   1  -6  -7  347.97   15.20
   1  -6  -7  338.87   14.80
  -1   6   7  360.26   15.00
   0  -6  -7  476.05   19.70
   0  -6  -7  481.75   26.40
   0  -6  -7  481.65   20.40
   0  -6  -7  484.35   19.50
   0  -6  -7  455.05   19.50
   0  -6  -7  463.15   19.20
   0  -6  -7  456.55   19.60
   0   6   7  446.46   19.50
  -1  -6  -7  627.64   25.80
  -1  -6  -7  636.94   26.70
  -1  -6  -7  605.34   25.70
  -1  -6  -7  636.54   25.70
  -1  -6  -7  630.34   25.80
  -1  -6  -7  648.64   35.80
   1   6   7  631.74   25.80
   1   6   7  620.94   25.80
  -2  -6  -7  117.09    6.30
  -2  -6  -7  133.29    7.30
  -2  -6  -7  118.49    6.20
  -2  -6  -7  115.89    6.20
  -2  -6  -7  118.69    6.20
   2   6   7  121.39    6.20
   2   6   7  126.19    6.30
  -3  -6  -7   49.99    4.10
  -3  -6  -7   51.89    3.80
  -3  -6  -7   50.79    4.70
  -3  -6  -7   49.60    3.70
   3   6   7   47.50    3.80
   3   6   7   52.09    3.90
   3   6   7   58.29    3.40
   3   6   7   49.50    4.50
  -4  -6  -7  105.89    5.90
  -4  -6  -7  108.39    6.90
  -4  -6  -7  106.39    6.20
  -4  -6  -7  105.19    5.90
   4   6   7  108.69    5.80
   4   6   7  109.79    6.80
  -5  -6  -7  102.99    6.60
  -5  -6  -7  108.39    6.10
  -5  -6  -7  102.39    5.90
  -5  -6  -7  107.89    6.90
   5   6   7   88.29    6.80
   5   6   7   99.49    8.60
   5   6   7  102.09    6.10
   5   6   7  106.69    7.50
   5   6   7   98.69   14.10
   5   6   7  100.69    5.60
  -6  -6  -7   66.89    5.60
  -6  -6  -7   64.09    4.70
   6   6   7   64.09    6.30
   6   6   7   71.19    8.50
   6   6   7   58.09    4.70
   6   6   7   60.09    5.70
  -7  -6  -7  196.48    9.50
  -7  -6  -7  191.48    9.80
   7   6   7  197.48   12.70
   7   6   7  185.98   10.10
   7   6   7  196.08   10.60
   7   6   7  188.28    9.00
   8   6   7   64.29    4.40
   8   6   7   59.19    7.40
   8   6   7   55.69    5.00
   8   6   7   69.69    5.70
   9   6   7   22.30    3.90
   9   6   7   24.40    2.10
   4  -7  -7   85.29    3.70
   4  -7  -7   82.39    5.00
   3  -7  -7    2.30    1.50
   3  -7  -7   -0.10    1.80
   3  -7  -7    0.00    1.20
   3  -7  -7    0.70    1.70
   2  -7  -7   19.00    2.50
   2  -7  -7   17.30    2.00
   2  -7  -7   18.40    1.80
   1  -7  -7   26.50    2.40
   1  -7  -7   23.20    2.90
   1  -7  -7   29.90    3.10
  -1   7   7   30.80    2.90
   0  -7  -7   48.70    3.80
   0  -7  -7   49.70    4.10
   0  -7  -7   49.20    3.70
   0  -7  -7   46.90    4.60
   0  -7  -7   48.10    3.70
   0   7   7   42.70    3.70
  -1  -7  -7   39.10    3.20
  -1  -7  -7   46.80    3.90
  -1  -7  -7   39.70    3.40
  -1  -7  -7   40.20    3.40
  -1  -7  -7   44.80    4.50
  -1  -7  -7   51.89   10.20
  -1  -7  -7   42.90    3.50
  -1  -7  -7   43.20    7.00
   1   7   7   33.00    3.00
   1   7   7   45.30    3.70
   1   7   7   42.40    4.00
  -2  -7  -7    1.30    2.30
  -2  -7  -7    1.10    1.50
  -2  -7  -7   -0.10    1.90
  -2  -7  -7    0.60    1.70
  -2  -7  -7    0.80    1.80
  -2  -7  -7    2.60    1.70
  -2  -7  -7    1.10    4.60
   2   7   7    1.50    3.10
   2   7   7    5.80    1.60
   2   7   7    3.40    1.70
   2   7   7    5.60    2.10
   2   7   7   -0.50    2.10
  -3  -7  -7  307.07   14.20
  -3  -7  -7  314.37   17.60
  -3  -7  -7  326.37   15.10
  -3  -7  -7  326.97   13.80
  -3  -7  -7  321.87   14.00
  -3  -7  -7  314.27   13.80
   3   7   7  317.47   14.60
   3   7   7  329.07   13.70
   3   7   7  305.37   16.30
   3   7   7  329.57   14.00
   3   7   7  319.47   14.00
  -4  -7  -7    4.70    1.80
  -4  -7  -7    3.60    1.80
  -4  -7  -7    9.00    6.50
  -4  -7  -7    5.40    2.50
  -4  -7  -7    5.60    2.30
  -4  -7  -7    5.40    2.10
   4   7   7    1.90    2.30
   4   7   7    1.20    2.50
   4   7   7    6.10    2.00
   4   7   7    2.00    2.00
   4   7   7    4.90    2.00
   4   7   7    3.70    2.90
   4   7   7    6.00    3.70
  -5  -7  -7   17.90    2.60
  -5  -7  -7   16.10    2.50
  -5  -7  -7   21.90    3.10
  -5  -7  -7   17.60    3.10
  -5  -7  -7   15.30    2.50
   5   7   7   20.70    2.90
   5   7   7   27.20    5.20
   5   7   7   17.80    3.70
   5   7   7   16.40    3.20
   5   7   7   18.80    2.60
  -6  -7  -7   15.70    2.70
  -6  -7  -7   13.50    2.70
   6   7   7   12.10    4.50
   6   7   7   12.80    3.10
   6   7   7   15.30    5.00
   6   7   7    9.80    3.10
   6   7   7   14.50    2.60
  -7  -7  -7   17.30    2.80
  -7  -7  -7   14.90    2.70
   7   7   7   14.80    3.30
   7   7   7   12.50    4.60
   7   7   7   10.10    2.30
   7   7   7   14.00    5.10
   7   7   7   14.00    3.10
  -8  -7  -7    3.10    1.80
  -8  -7  -7    3.80    1.90
   8   7   7    1.50    2.20
   8   7   7    1.50    3.40
   9   7   7  274.97   13.70
   9   7   7  276.27   12.10
   9   7   7  269.07   11.50
   3  -8  -7  242.88   10.60
   3  -8  -7  261.27   10.30
   3  -8  -7  244.18   10.30
  -3   8   7  261.87   11.00
   2  -8  -7   25.70    3.30
   2  -8  -7   22.00    1.80
   2  -8  -7   21.70    1.60
   2  -8  -7   23.20    2.00
   2  -8  -7   22.20    2.40
   2  -8  -7   21.30    1.50
  -2   8   7   25.00    2.80
   1  -8  -7  170.38    7.40
   1  -8  -7  169.68    7.60
   1  -8  -7  174.78    8.20
   1  -8  -7  168.78    8.80
   1  -8  -7  165.88    8.60
  -1   8   7  172.18    8.00
  -1   8   7  166.58    8.40
   0  -8  -7   28.00    3.00
   0  -8  -7   28.90    3.50
   0  -8  -7   34.30    2.80
   0  -8  -7   37.00    3.20
   0   8   7   32.10    2.90
   0   8   7   36.80    3.70
  -1  -8  -7  140.99    7.30
  -1  -8  -7  141.59    8.20
  -1  -8  -7  148.09    7.40
  -1  -8  -7  137.49    7.30
  -1  -8  -7  143.69    7.20
  -1  -8  -7  142.99   12.00
   1   8   7  142.69    7.10
   1   8   7  135.49    7.70
  -2  -8  -7  625.54   28.60
  -2  -8  -7  617.84   25.20
  -2  -8  -7  599.74   25.40
  -2  -8  -7  627.84   25.60
  -2  -8  -7  594.54   26.30
  -2  -8  -7  615.74   25.60
  -2  -8  -7  622.24   25.30
   2   8   7  628.84   26.00
   2   8   7  622.44   25.50
   2   8   7  616.34   25.40
  -3  -8  -7  234.78   15.30
  -3  -8  -7  238.58   11.20
  -3  -8  -7  233.68   10.80
  -3  -8  -7  235.68   11.10
  -3  -8  -7  239.88   11.90
  -3  -8  -7  233.28   11.20
   3   8   7  230.48   13.60
   3   8   7  232.08   11.30
   3   8   7  273.67   10.70
   3   8   7  241.18   11.60
   3   8   7  248.78   11.10
   3   8   7  234.68   11.00
  -4  -8  -7  202.48    9.70
  -4  -8  -7  214.48   10.20
  -4  -8  -7  201.58    9.70
  -4  -8  -7  213.68   14.90
  -4  -8  -7  194.28   10.50
  -4  -8  -7  196.98    9.70
   4   8   7  208.08   10.70
   4   8   7  229.78    9.90
   4   8   7  203.28   10.20
   4   8   7  205.48   12.70
   4   8   7  212.28    9.80
  -5  -8  -7  140.99    7.50
  -5  -8  -7  137.69   12.60
  -5  -8  -7  147.69    7.80
  -5  -8  -7  140.99    7.20
  -5  -8  -7  147.79    7.50
  -5  -8  -7  140.69    8.00
   5   8   7  150.98    7.70
   5   8   7  147.09   10.70
   5   8   7  141.19    8.40
   5   8   7  136.89    8.00
   5   8   7  146.89    7.40
  -6  -8  -7   86.39    5.50
  -6  -8  -7   87.19    5.70
  -6  -8  -7   85.69    5.40
   6   8   7   88.09    9.00
   6   8   7   94.29    8.90
   6   8   7   82.59    5.00
   6   8   7   88.69    5.60
   6   8   7   87.59    6.40
   6   8   7   92.79    6.40
  -7  -8  -7   54.79    4.00
  -7  -8  -7   43.90    4.00
   7   8   7   47.70    6.10
   7   8   7   47.90    4.50
   7   8   7   44.50    3.90
   7   8   7   47.80    6.20
  -8  -8  -7  361.96   15.40
   8   8   7  365.76   16.10
   8   8   7  363.46   14.90
   8   8   7  374.96   17.80
   8   8   7  343.87   15.90
   8   8   7  366.46   18.10
   8   8   7  376.36   15.90
   2  -9  -7  199.38    8.40
   2  -9  -7  197.08    8.70
  -2   9   7  207.48    9.00
  -2   9   7  202.98    8.70
   1  -9  -7   10.70    1.20
   1  -9  -7    6.00    1.40
   1  -9  -7   12.50    2.00
   1  -9  -7   12.40    1.80
   1  -9  -7   11.70    3.80
  -1   9   7    9.80    1.70
  -1   9   7   10.10    1.70
  -1   9   7   12.00    2.20
   0  -9  -7  197.58    9.00
   0  -9  -7  194.68    8.40
   0  -9  -7  200.08    9.10
   0  -9  -7  204.88    9.70
   0  -9  -7  188.48    9.70
   0  -9  -7  182.98   10.00
   0  -9  -7  200.18   10.20
   0   9   7  198.48    9.30
   0   9   7  198.18    9.00
   0   9   7  197.08    8.80
  -1  -9  -7   54.69    4.30
  -1  -9  -7   53.99    7.30
  -1  -9  -7   55.99    4.30
  -1  -9  -7   55.59    4.90
  -1  -9  -7   56.89    3.90
  -1  -9  -7   52.49    4.20
  -1  -9  -7   57.19    4.70
   1   9   7   61.49    4.20
   1   9   7   56.09    3.80
   1   9   7   50.79    4.60
  -2  -9  -7  158.28    7.60
  -2  -9  -7  149.69    6.90
  -2  -9  -7  146.79    8.00
  -2  -9  -7  146.49   12.40
  -2  -9  -7  155.68    7.70
  -2  -9  -7  154.78    7.80
  -2  -9  -7  154.18    7.40
  -2  -9  -7  148.59    8.40
   2   9   7  149.09    7.40
   2   9   7  146.89    7.90
   2   9   7  149.69    7.50
  -3  -9  -7   44.00    3.70
  -3  -9  -7   55.69    4.80
  -3  -9  -7   50.19    4.40
  -3  -9  -7   45.40    4.10
  -3  -9  -7   50.69    4.00
  -3  -9  -7   60.89    8.20
   3   9   7   53.99    4.60
   3   9   7   50.49    4.00
   3   9   7   52.39    4.00
  -4  -9  -7    0.80    1.80
  -4  -9  -7    0.80    1.80
  -4  -9  -7    4.00    2.30
  -4  -9  -7    2.40    1.90
  -4  -9  -7    7.40    6.90
  -4  -9  -7    3.30    2.20
   4   9   7    5.20    2.00
   4   9   7   -0.20    2.30
   4   9   7    2.20    1.80
   4   9   7   -1.20    4.00
  -5  -9  -7    0.10    1.80
  -5  -9  -7    2.00    1.70
  -5  -9  -7    4.30    2.10
  -5  -9  -7   -1.50    1.60
  -5  -9  -7    4.20    6.30
   5   9   7    1.90    3.80
   5   9   7    2.20    1.80
   5   9   7   -1.10    2.00
   5   9   7    4.80    2.00
   5   9   7   -0.60    2.40
  -6  -9  -7   20.00    2.30
  -6  -9  -7   13.60    2.10
  -6  -9  -7   17.00    2.40
   6   9   7   26.60    4.80
   6   9   7    9.70    3.60
   6   9   7   21.70    2.60
   6   9   7   18.80    2.80
   6   9   7   21.70    3.40
   6   9   7   23.60    2.30
  -7  -9  -7   36.60    3.20
  -7  -9  -7   41.00    3.30
[truncated: 116,652 more chars]
