# Supplementary material for: Influence of the Substituent’s Size in the Phosphinate Group on the Conformational Possibilities of Ferrocenylbisphosphinic Acids in the Design of Coordination Polymers and Metal–Organic Frameworks
Source: Int J Mol Sci. 2023 Sep 14;24(18):14087. doi: 10.3390/ijms241814087 (PMC10531850; doi:10.3390/ijms241814087)
Supplement: Supplementary file 1 [file ijms-24-14087-s001.zip › pc_2258504.cif]

 
data_pc
# start Validation Reply Form
_vrf_PLAT029_pc
;
PROBLEM: _diffrn_measured_fraction_theta_full value Low .      0.794 Why?  
RESPONSE: the crystal was weakly diffracting needle, but despite the low completeness the structure is determined unambiguously
;
# end Validation Reply Form
_publ_requested_journal          'Chinese Chemical Letters'
_publ_section_title              'Influence of the Size of the Substituent R in the Phosphinate Group on the Conformational Possibilities of Ferrocenylbisphosphinic Acids in the Design of Polymers'
_publ_section_abstract  
;
;
_publ_contact_author_name        'Ivshin Kamil'
_publ_contact_author_address     
;Arbuzov Institute of Organic and Physical Chemistry, 
FRC Kazan Scientific Center of RAS 
Arbuzov St. 8, 
420088, Kazan, 
Russian Federation
;
_publ_contact_author_email       kamil.ivshin@yandex.ru
	
loop_
_publ_author_name
_publ_author_address
'Shekurov, Ruslan'
;Arbuzov Institute of Organic and Physical Chemistry, 
FRC Kazan Scientific Center of RAS 
Arbuzov St. 8, 
420088, Kazan, 
Russian Federation
;
'Khrizanforov, Mikhail'
;Arbuzov Institute of Organic and Physical Chemistry, 
FRC Kazan Scientific Center of RAS 
Arbuzov St. 8, 
420088, Kazan, 
Russian Federation
;
'Bezlishko, Ilya'
;Arbuzov Institute of Organic and Physical Chemistry, 
FRC Kazan Scientific Center of RAS 
Arbuzov St. 8, 
420088, Kazan, 
Russian Federation
;
'Ivshin, Kamil'
;Arbuzov Institute of Organic and Physical Chemistry, 
FRC Kazan Scientific Center of RAS 
Arbuzov St. 8, 
420088, Kazan, 
Russian Federation
;
'Zagidullin, Almaz'
;Arbuzov Institute of Organic and Physical Chemistry, 
FRC Kazan Scientific Center of RAS 
Arbuzov St. 8, 
420088, Kazan, 
Russian Federation
;
'Kataeva, Olga'
;Arbuzov Institute of Organic and Physical Chemistry, 
FRC Kazan Scientific Center of RAS 
Arbuzov St. 8, 
420088, Kazan, 
Russian Federation
;
'Milyukov, Vasili'
;Arbuzov Institute of Organic and Physical Chemistry, 
FRC Kazan Scientific Center of RAS 
Arbuzov St. 8, 
420088, Kazan, 
Russian Federation
;
_audit_creation_method            'SHELXL-2018/3'
_shelx_SHELXL_version_number      '2018/3'
_chemical_name_systematic         ?
_chemical_name_common             ?
_chemical_melting_point           ?
_chemical_formula_moiety          
 'C10 H16 N2 Ni O4, C12 H14 Fe O4 P2, 2(H2 O)'
_chemical_formula_sum
 'C22 H34 Fe N2 Ni O10 P2' 
_chemical_formula_weight          663.01

loop_
 _atom_type_symbol
 _atom_type_description
 _atom_type_scat_dispersion_real
 _atom_type_scat_dispersion_imag
 _atom_type_scat_source
 'C'  'C'   0.0060   0.0030
 'International Tables Vol C Tables 4.2.6.8 and 6.1.1.4'
 'H'  'H'   0.0000   0.0000
 'International Tables Vol C Tables 4.2.6.8 and 6.1.1.4'
 'Fe'  'Fe'   0.3410   1.2590
 'International Tables Vol C Tables 4.2.6.8 and 6.1.1.4'
 'N'  'N'   0.0100   0.0050
 'International Tables Vol C Tables 4.2.6.8 and 6.1.1.4'
 'Ni'  'Ni'   0.2490   1.6440
 'International Tables Vol C Tables 4.2.6.8 and 6.1.1.4'
 'O'  'O'   0.0180   0.0100
 'International Tables Vol C Tables 4.2.6.8 and 6.1.1.4'
 'P'  'P'   0.1460   0.1480
 'International Tables Vol C Tables 4.2.6.8 and 6.1.1.4'
 
_space_group_crystal_system       monoclinic
_space_group_IT_number            13
_space_group_name_H-M_alt         'P 2/c'
_space_group_name_Hall            '-P 2yc'
 
_shelx_space_group_comment
;
The symmetry employed for this shelxl refinement is uniquely defined
by the following loop, which should always be used as a source of
symmetry information in preference to the above space-group names.
They are only intended as comments.
;
 
loop_
 _space_group_symop_operation_xyz
 'x, y, z'
 '-x, y, -z+1/2'
 '-x, -y, -z'
 'x, -y, z-1/2'
 
_cell_length_a                    8.8000(18)
_cell_length_b                    11.320(2)
_cell_length_c                    14.480(3)
_cell_angle_alpha                 90
_cell_angle_beta                  106.20(3)
_cell_angle_gamma                 90
_cell_volume                      1385.2(5)
_cell_formula_units_Z             2
_cell_measurement_temperature     150(2)
_cell_measurement_reflns_used      1810
_cell_measurement_theta_min        3.58
_cell_measurement_theta_max       26.69
 
_exptl_crystal_description        plate
_exptl_crystal_colour             colorless
_exptl_crystal_density_meas       ?
_exptl_crystal_density_method     ?
_exptl_crystal_density_diffrn     1.590          
_exptl_crystal_F_000              688
_exptl_transmission_factor_min    ?
_exptl_transmission_factor_max    ?
_exptl_crystal_size_max           0.102
_exptl_crystal_size_mid           0.074
_exptl_crystal_size_min           0.071
_exptl_absorpt_coefficient_mu     1.374
_shelx_estimated_absorpt_T_min    ?
_shelx_estimated_absorpt_T_max    ?
_exptl_absorpt_correction_type    'multi-scan'
_exptl_absorpt_correction_T_min   0.5233
_exptl_absorpt_correction_T_max   0.7458
_exptl_absorpt_process_details    'SADABS-2016/2'
_exptl_absorpt_special_details    ?
_diffrn_ambient_temperature       150(2)
_diffrn_radiation_wavelength      0.71073
_diffrn_radiation_type            MoK\a
_diffrn_source                    ?
_diffrn_measurement_device        'Bruker APEX Kappa'
_diffrn_measurement_device_type  'CCD area detector'
_diffrn_measurement_method        '\f and \w scans'
_diffrn_detector_area_resol_mean  ?
_diffrn_reflns_number             17736
_diffrn_reflns_av_unetI/netI      0.0178
_diffrn_reflns_av_R_equivalents   0.0284
_diffrn_reflns_limit_h_min        -11
_diffrn_reflns_limit_h_max        11
_diffrn_reflns_limit_k_min        -14
_diffrn_reflns_limit_k_max        14
_diffrn_reflns_limit_l_min        -15
_diffrn_reflns_limit_l_max        15
_diffrn_reflns_theta_min          1.799
_diffrn_reflns_theta_max          27.085
_diffrn_reflns_theta_full         25.242
_diffrn_measured_fraction_theta_max   0.790
_diffrn_measured_fraction_theta_full  0.794
_diffrn_reflns_Laue_measured_fraction_max    0.790
_diffrn_reflns_Laue_measured_fraction_full   0.794
_diffrn_reflns_point_group_measured_fraction_max   0.790
_diffrn_reflns_point_group_measured_fraction_full  0.794
_reflns_number_total              2418
_reflns_number_gt                 2393
_reflns_threshold_expression      'I > 2\s(I)'
_reflns_Friedel_coverage          0.000
_reflns_Friedel_fraction_max      .
_reflns_Friedel_fraction_full     .
 
_reflns_special_details
;
 Reflections were merged by SHELXL according to the crystal
 class for the calculation of statistics and refinement.
 
 _reflns_Friedel_fraction is defined as the number of unique
 Friedel pairs measured divided by the number that would be
 possible theoretically, ignoring centric projections and
 systematic absences

The crystal was thin plate wealy diffracting
;
 
_computing_data_collection        'APEX3 v2018.1-0'
_computing_cell_refinement        'APEX3 v2018.1-0'
_computing_data_reduction         'SAINT V8.38A (2016)'
_computing_structure_solution     'SHELXT 2014/5 (Sheldrick, 2014)'
_computing_structure_refinement   'SHELXL-2018/3 (Sheldrick, 2018)'
_computing_molecular_graphics     'Mercury 2020.1'
_computing_publication_material   'enCIFer 2020.1'
_refine_special_details           ?
_refine_ls_structure_factor_coef  Fsqd
_refine_ls_matrix_type            full
_refine_ls_weighting_scheme       calc
_refine_ls_weighting_details
'w=1/[\s^2^(Fo^2^)+(0.0511P)^2^+0.9194P] where P=(Fo^2^+2Fc^2^)/3'
_atom_sites_solution_primary      ?
_atom_sites_solution_secondary    ?
_atom_sites_solution_hydrogens    mixed
_refine_ls_hydrogen_treatment     mixed
_refine_ls_extinction_method      none
_refine_ls_extinction_coef        .
_refine_ls_number_reflns          2418
_refine_ls_number_parameters      194
_refine_ls_number_restraints      6
_refine_ls_R_factor_all           0.0329
_refine_ls_R_factor_gt            0.0328
_refine_ls_wR_factor_ref          0.0906
_refine_ls_wR_factor_gt           0.0905
_refine_ls_goodness_of_fit_ref    1.096
_refine_ls_restrained_S_all       1.096
_refine_ls_shift/su_max           0.001
_refine_ls_shift/su_mean          0.000
 
loop_
 _atom_site_label
 _atom_site_type_symbol
 _atom_site_fract_x
 _atom_site_fract_y
 _atom_site_fract_z
 _atom_site_U_iso_or_equiv
 _atom_site_adp_type
 _atom_site_occupancy
 _atom_site_site_symmetry_order  
 _atom_site_calc_flag
 _atom_site_refinement_flags_posn
 _atom_site_refinement_flags_adp
 _atom_site_refinement_flags_occupancy
 _atom_site_disorder_assembly
 _atom_site_disorder_group
Fe1 Fe 0.500000 0.000000 0.000000 0.02938(16) Uani 1 2 d S . P . .
Ni1 Ni 0.000000 0.63272(2) 0.250000 0.01659(14) Uani 1 2 d S T P . .
P1 P 0.42066(5) 0.29370(5) 0.02918(4) 0.02643(17) Uani 1 1 d . . . . .
C1 C -0.0506(3) 0.38387(17) 0.31440(18) 0.0292(5) Uani 1 1 d . . . . .
H1 H -0.087089 0.426212 0.360706 0.035 Uiso 1 1 calc R U . . .
C2 C -0.0527(2) 0.26176(17) 0.31717(17) 0.0276(5) Uani 1 1 d . . . . .
H2 H -0.089761 0.221966 0.364455 0.033 Uiso 1 1 calc R U . . .
C3 C 0.000000 0.1977(2) 0.250000 0.0217(6) Uani 1 2 d S T P . .
C4 C 0.000000 0.0670(2) 0.250000 0.0211(5) Uani 1 2 d S T P . .
C5 C 0.0997(2) 0.00275(16) 0.20922(17) 0.0256(4) Uani 1 1 d . . . . .
H5 H 0.169584 0.042762 0.180273 0.031 Uiso 1 1 calc R U . . .
C6 C -0.0971(2) 0.88104(16) 0.28915(17) 0.0260(4) Uani 1 1 d . . . . .
H6 H -0.166841 0.839023 0.316902 0.031 Uiso 1 1 calc R U . . .
C7 C 0.3950(2) 0.13856(18) 0.04954(18) 0.0289(5) Uani 1 1 d . . . . .
C8 C 0.5918(3) 0.3393(3) 0.1222(2) 0.0464(6) Uani 1 1 d . . . . .
H8A H 0.572187 0.328552 0.185035 0.070 Uiso 1 1 calc R U . . .
H8B H 0.683009 0.291398 0.119043 0.070 Uiso 1 1 calc R U . . .
H8C H 0.613680 0.422732 0.113284 0.070 Uiso 1 1 calc R U . . .
C9 C 0.4812(3) 0.0660(2) 0.12697(19) 0.0379(5) Uani 1 1 d . . . . .
H9 H 0.566092 0.091657 0.179411 0.046 Uiso 1 1 calc R U . . .
C10 C 0.4205(4) -0.0501(2) 0.1134(2) 0.0498(7) Uani 1 1 d . . . . .
H10 H 0.457226 -0.115834 0.154302 0.060 Uiso 1 1 calc R U . . .
C11 C 0.2943(4) -0.0506(2) 0.0272(3) 0.0518(8) Uani 1 1 d . . . . .
H11 H 0.231452 -0.117080 0.000406 0.062 Uiso 1 1 calc R U . . .
C12 C 0.2781(3) 0.0644(2) -0.0120(2) 0.0387(6) Uani 1 1 d . . . . .
H12 H 0.202347 0.088504 -0.069504 0.046 Uiso 1 1 calc R U . . .
N1 N 0.000000 0.44535(19) 0.250000 0.0234(5) Uani 1 2 d S T P . .
N2 N 0.000000 0.81891(18) 0.250000 0.0235(5) Uani 1 2 d S T P . .
O1 O 0.24012(17) 0.63125(15) 0.27399(14) 0.0344(4) Uani 1 1 d D . . . .
H1A H 0.275(4) 0.615(3) 0.2309(19) 0.052 Uiso 1 1 d D U . . .
H1B H 0.307(4) 0.652(3) 0.3225(19) 0.052 Uiso 1 1 d D U . . .
O2 O -0.01661(18) 0.64002(14) 0.10396(13) 0.0316(4) Uani 1 1 d D . . . .
H2A H -0.096(3) 0.638(3) 0.0579(19) 0.047 Uiso 1 1 d D U . . .
H2B H 0.063(3) 0.634(3) 0.088(3) 0.047 Uiso 1 1 d D U . . .
O3 O 0.45240(17) 0.31058(15) -0.06644(13) 0.0353(4) Uani 1 1 d . . . . .
O4 O 0.27637(18) 0.35797(14) 0.04144(13) 0.0348(4) Uani 1 1 d . . . . .
O5 O 0.2866(2) 0.59011(17) 0.09685(15) 0.0434(5) Uani 1 1 d D . . . .
H5A H 0.360(3) 0.628(3) 0.090(3) 0.065 Uiso 1 1 d D U . . .
H5B H 0.292(5) 0.5198(18) 0.086(3) 0.065 Uiso 1 1 d D U . . .
 
loop_
 _atom_site_aniso_label
 _atom_site_aniso_U_11
 _atom_site_aniso_U_22
 _atom_site_aniso_U_33
 _atom_site_aniso_U_23
 _atom_site_aniso_U_13
 _atom_site_aniso_U_12
Fe1 0.0338(2) 0.0363(3) 0.0262(3) 0.00055(16) 0.02176(18) 0.00173(16)
Ni1 0.01581(19) 0.01540(19) 0.0210(3) 0.000 0.00918(13) 0.000
P1 0.0180(2) 0.0367(3) 0.0248(4) -0.00073(19) 0.00630(19) 0.00136(18)
C1 0.0397(11) 0.0193(9) 0.0361(15) -0.0004(7) 0.0230(9) 0.0031(7)
C2 0.0362(10) 0.0211(9) 0.0335(14) 0.0021(7) 0.0229(9) 0.0011(7)
C3 0.0207(11) 0.0174(11) 0.0299(18) 0.000 0.0117(10) 0.000
C4 0.0209(11) 0.0165(11) 0.0282(17) 0.000 0.0108(10) 0.000
C5 0.0255(9) 0.0223(9) 0.0363(14) -0.0009(7) 0.0210(8) -0.0030(7)
C6 0.0272(9) 0.0201(8) 0.0388(15) 0.0011(7) 0.0227(8) -0.0005(7)
C7 0.0265(9) 0.0396(11) 0.0251(14) 0.0012(8) 0.0146(8) 0.0035(7)
C8 0.0298(11) 0.0619(15) 0.0412(18) -0.0098(12) -0.0006(10) -0.0054(10)
C9 0.0512(13) 0.0501(13) 0.0201(15) 0.0047(9) 0.0224(9) 0.0149(10)
C10 0.0737(19) 0.0475(14) 0.049(2) 0.0144(12) 0.0518(15) 0.0135(12)
C11 0.0582(16) 0.0468(14) 0.071(2) -0.0105(13) 0.0514(16) -0.0105(12)
C12 0.0275(10) 0.0496(13) 0.0446(17) -0.0084(10) 0.0193(9) -0.0044(9)
N1 0.0276(11) 0.0184(10) 0.0288(16) 0.000 0.0155(9) 0.000
N2 0.0270(11) 0.0139(9) 0.0360(16) 0.000 0.0195(10) 0.000
O1 0.0177(7) 0.0578(11) 0.0296(12) -0.0081(7) 0.0099(6) 0.0021(6)
O2 0.0249(7) 0.0506(9) 0.0210(10) 0.0032(6) 0.0092(6) 0.0059(6)
O3 0.0261(7) 0.0500(9) 0.0315(11) 0.0068(7) 0.0110(6) 0.0026(6)
O4 0.0266(7) 0.0437(9) 0.0356(11) -0.0042(6) 0.0112(6) 0.0048(6)
O5 0.0357(9) 0.0494(10) 0.0574(14) -0.0124(9) 0.0335(8) -0.0052(7)
 
_geom_special_details
;
 All esds (except the esd in the dihedral angle between two l.s. planes)
 are estimated using the full covariance matrix.  The cell esds are taken
 into account individually in the estimation of esds in distances, angles
 and torsion angles; correlations between esds in cell parameters are only
 used when they are defined by crystal symmetry.  An approximate (isotropic)
 treatment of cell esds is used for estimating esds involving l.s. planes.
;
 
loop_
 _geom_bond_atom_site_label_1
 _geom_bond_atom_site_label_2
 _geom_bond_distance
 _geom_bond_site_symmetry_2
 _geom_bond_publ_flag
Fe1 C9 2.033(3) 3_655 ?
Fe1 C9 2.033(3) . ?
Fe1 C10 2.036(3) 3_655 ?
Fe1 C10 2.036(3) . ?
Fe1 C11 2.039(2) . ?
Fe1 C11 2.039(2) 3_655 ?
Fe1 C12 2.046(2) 3_655 ?
Fe1 C12 2.046(2) . ?
Fe1 C7 2.049(2) 3_655 ?
Fe1 C7 2.049(2) . ?
Ni1 O1 2.0437(15) . ?
Ni1 O1 2.0437(15) 2 ?
Ni1 O2 2.0803(19) . ?
Ni1 O2 2.0803(19) 2 ?
Ni1 N2 2.108(2) . ?
Ni1 N1 2.121(2) . ?
P1 O3 1.4992(19) . ?
P1 O4 1.5162(16) . ?
P1 C8 1.793(2) . ?
P1 C7 1.805(2) . ?
C1 N1 1.336(2) . ?
C1 C2 1.383(3) . ?
C1 H1 0.9500 . ?
C2 C3 1.392(2) . ?
C2 H2 0.9500 . ?
C3 C4 1.480(3) . ?
C4 C5 1.392(2) 2 ?
C4 C5 1.392(2) . ?
C5 C6 1.378(3) 2_545 ?
C5 H5 0.9500 . ?
C6 N2 1.347(2) . ?
C6 H6 0.9500 . ?
C7 C9 1.426(3) . ?
C7 C12 1.430(3) . ?
C8 H8A 0.9800 . ?
C8 H8B 0.9800 . ?
C8 H8C 0.9800 . ?
C9 C10 1.412(4) . ?
C9 H9 0.9500 . ?
C10 C11 1.420(5) . ?
C10 H10 0.9500 . ?
C11 C12 1.411(4) . ?
C11 H11 0.9500 . ?
C12 H12 0.9500 . ?
O1 H1A 0.791(18) . ?
O1 H1B 0.813(18) . ?
O2 H2A 0.820(18) . ?
O2 H2B 0.797(18) . ?
O5 H5A 0.803(19) . ?
O5 H5B 0.815(18) . ?
 
loop_
 _geom_angle_atom_site_label_1
 _geom_angle_atom_site_label_2
 _geom_angle_atom_site_label_3
 _geom_angle
 _geom_angle_site_symmetry_1
 _geom_angle_site_symmetry_3
 _geom_angle_publ_flag
C9 Fe1 C9 180.0 3_655 . ?
C9 Fe1 C10 40.59(12) 3_655 3_655 ?
C9 Fe1 C10 139.41(12) . 3_655 ?
C9 Fe1 C10 139.41(12) 3_655 . ?
C9 Fe1 C10 40.59(12) . . ?
C10 Fe1 C10 180.0 3_655 . ?
C9 Fe1 C11 111.82(13) 3_655 . ?
C9 Fe1 C11 68.18(13) . . ?
C10 Fe1 C11 139.20(14) 3_655 . ?
C10 Fe1 C11 40.79(14) . . ?
C9 Fe1 C11 68.18(13) 3_655 3_655 ?
C9 Fe1 C11 111.82(13) . 3_655 ?
C10 Fe1 C11 40.79(14) 3_655 3_655 ?
C10 Fe1 C11 139.21(14) . 3_655 ?
C11 Fe1 C11 180.00(19) . 3_655 ?
C9 Fe1 C12 68.25(11) 3_655 3_655 ?
C9 Fe1 C12 111.75(11) . 3_655 ?
C10 Fe1 C12 68.48(12) 3_655 3_655 ?
C10 Fe1 C12 111.52(12) . 3_655 ?
C11 Fe1 C12 139.57(12) . 3_655 ?
C11 Fe1 C12 40.43(12) 3_655 3_655 ?
C9 Fe1 C12 111.75(11) 3_655 . ?
C9 Fe1 C12 68.25(11) . . ?
C10 Fe1 C12 111.52(12) 3_655 . ?
C10 Fe1 C12 68.48(12) . . ?
C11 Fe1 C12 40.43(12) . . ?
C11 Fe1 C12 139.57(12) 3_655 . ?
C12 Fe1 C12 180.0 3_655 . ?
C9 Fe1 C7 40.89(9) 3_655 3_655 ?
C9 Fe1 C7 139.11(9) . 3_655 ?
C10 Fe1 C7 68.97(10) 3_655 3_655 ?
C10 Fe1 C7 111.03(10) . 3_655 ?
C11 Fe1 C7 111.33(10) . 3_655 ?
C11 Fe1 C7 68.67(10) 3_655 3_655 ?
C12 Fe1 C7 40.88(9) 3_655 3_655 ?
C12 Fe1 C7 139.12(9) . 3_655 ?
C9 Fe1 C7 139.11(9) 3_655 . ?
C9 Fe1 C7 40.89(9) . . ?
C10 Fe1 C7 111.03(10) 3_655 . ?
C10 Fe1 C7 68.97(10) . . ?
C11 Fe1 C7 68.67(10) . . ?
C11 Fe1 C7 111.33(10) 3_655 . ?
C12 Fe1 C7 139.12(9) 3_655 . ?
C12 Fe1 C7 40.88(9) . . ?
C7 Fe1 C7 180.00(10) 3_655 . ?
O1 Ni1 O1 179.07(10) . 2 ?
O1 Ni1 O2 87.09(8) . . ?
O1 Ni1 O2 92.95(8) 2 . ?
O1 Ni1 O2 92.95(8) . 2 ?
O1 Ni1 O2 87.09(8) 2 2 ?
O2 Ni1 O2 175.44(9) . 2 ?
O1 Ni1 N2 90.47(5) . . ?
O1 Ni1 N2 90.47(5) 2 . ?
O2 Ni1 N2 87.72(5) . . ?
O2 Ni1 N2 87.72(5) 2 . ?
O1 Ni1 N1 89.53(5) . . ?
O1 Ni1 N1 89.53(5) 2 . ?
O2 Ni1 N1 92.28(5) . . ?
O2 Ni1 N1 92.28(5) 2 . ?
N2 Ni1 N1 180.0 . . ?
O3 P1 O4 115.14(10) . . ?
O3 P1 C8 108.85(13) . . ?
O4 P1 C8 109.23(12) . . ?
O3 P1 C7 109.80(11) . . ?
O4 P1 C7 107.50(9) . . ?
C8 P1 C7 105.92(13) . . ?
N1 C1 C2 123.4(2) . . ?
N1 C1 H1 118.3 . . ?
C2 C1 H1 118.3 . . ?
C1 C2 C3 119.36(19) . . ?
C1 C2 H2 120.3 . . ?
C3 C2 H2 120.3 . . ?
C2 C3 C2 117.3(2) 2 . ?
C2 C3 C4 121.37(12) 2 . ?
C2 C3 C4 121.37(12) . . ?
C5 C4 C5 117.0(2) 2 . ?
C5 C4 C3 121.51(11) 2 . ?
C5 C4 C3 121.51(11) . . ?
C6 C5 C4 119.96(18) 2_545 . ?
C6 C5 H5 120.0 2_545 . ?
C4 C5 H5 120.0 . . ?
N2 C6 C5 123.01(17) . 2_565 ?
N2 C6 H6 118.5 . . ?
C5 C6 H6 118.5 2_565 . ?
C9 C7 C12 106.5(2) . . ?
C9 C7 P1 128.72(19) . . ?
C12 C7 P1 124.77(19) . . ?
C9 C7 Fe1 68.97(13) . . ?
C12 C7 Fe1 69.45(13) . . ?
P1 C7 Fe1 126.75(12) . . ?
P1 C8 H8A 109.5 . . ?
P1 C8 H8B 109.5 . . ?
H8A C8 H8B 109.5 . . ?
P1 C8 H8C 109.5 . . ?
H8A C8 H8C 109.5 . . ?
H8B C8 H8C 109.5 . . ?
C10 C9 C7 109.2(2) . . ?
C10 C9 Fe1 69.82(15) . . ?
C7 C9 Fe1 70.14(14) . . ?
C10 C9 H9 125.4 . . ?
C7 C9 H9 125.4 . . ?
Fe1 C9 H9 126.2 . . ?
C9 C10 C11 107.4(2) . . ?
C9 C10 Fe1 69.59(14) . . ?
C11 C10 Fe1 69.70(16) . . ?
C9 C10 H10 126.3 . . ?
C11 C10 H10 126.3 . . ?
Fe1 C10 H10 126.0 . . ?
C12 C11 C10 108.4(2) . . ?
C12 C11 Fe1 70.05(13) . . ?
C10 C11 Fe1 69.51(15) . . ?
C12 C11 H11 125.8 . . ?
C10 C11 H11 125.8 . . ?
Fe1 C11 H11 126.2 . . ?
C11 C12 C7 108.5(3) . . ?
C11 C12 Fe1 69.52(14) . . ?
C7 C12 Fe1 69.67(12) . . ?
C11 C12 H12 125.8 . . ?
C7 C12 H12 125.8 . . ?
Fe1 C12 H12 126.6 . . ?
C1 N1 C1 117.2(2) 2 . ?
C1 N1 Ni1 121.40(12) 2 . ?
C1 N1 Ni1 121.41(12) . . ?
C6 N2 C6 117.1(2) . 2 ?
C6 N2 Ni1 121.46(11) . . ?
C6 N2 Ni1 121.46(11) 2 . ?
Ni1 O1 H1A 119(3) . . ?
Ni1 O1 H1B 128(3) . . ?
H1A O1 H1B 113(4) . . ?
Ni1 O2 H2A 129(3) . . ?
Ni1 O2 H2B 118(3) . . ?
H2A O2 H2B 112(4) . . ?
H5A O5 H5B 113(4) . . ?
 
loop_
 _geom_torsion_atom_site_label_1
 _geom_torsion_atom_site_label_2
 _geom_torsion_atom_site_label_3
 _geom_torsion_atom_site_label_4
 _geom_torsion
 _geom_torsion_site_symmetry_1
 _geom_torsion_site_symmetry_2
 _geom_torsion_site_symmetry_3
 _geom_torsion_site_symmetry_4
 _geom_torsion_publ_flag
N1 C1 C2 C3 -0.1(3) . . . . ?
C1 C2 C3 C2 0.03(15) . . . 2 ?
C1 C2 C3 C4 -179.97(15) . . . . ?
C2 C3 C4 C5 -156.76(16) 2 . . 2 ?
C2 C3 C4 C5 23.24(16) . . . 2 ?
C2 C3 C4 C5 23.24(16) 2 . . . ?
C2 C3 C4 C5 -156.76(16) . . . . ?
C5 C4 C5 C6 -0.27(15) 2 . . 2_545 ?
C3 C4 C5 C6 179.73(15) . . . 2_545 ?
O3 P1 C7 C9 122.3(2) . . . . ?
O4 P1 C7 C9 -111.7(2) . . . . ?
C8 P1 C7 C9 4.9(3) . . . . ?
O3 P1 C7 C12 -58.2(2) . . . . ?
O4 P1 C7 C12 67.7(2) . . . . ?
C8 P1 C7 C12 -175.6(2) . . . . ?
O3 P1 C7 Fe1 30.90(17) . . . . ?
O4 P1 C7 Fe1 156.84(14) . . . . ?
C8 P1 C7 Fe1 -86.48(18) . . . . ?
C12 C7 C9 C10 0.5(3) . . . . ?
P1 C7 C9 C10 -179.95(17) . . . . ?
Fe1 C7 C9 C10 -59.05(16) . . . . ?
C12 C7 C9 Fe1 59.59(16) . . . . ?
P1 C7 C9 Fe1 -120.89(19) . . . . ?
C7 C9 C10 C11 -0.4(3) . . . . ?
Fe1 C9 C10 C11 -59.70(18) . . . . ?
C7 C9 C10 Fe1 59.25(17) . . . . ?
C9 C10 C11 C12 0.2(3) . . . . ?
Fe1 C10 C11 C12 -59.45(17) . . . . ?
C9 C10 C11 Fe1 59.63(16) . . . . ?
C10 C11 C12 C7 0.1(3) . . . . ?
Fe1 C11 C12 C7 -58.96(16) . . . . ?
C10 C11 C12 Fe1 59.11(18) . . . . ?
C9 C7 C12 C11 -0.4(3) . . . . ?
P1 C7 C12 C11 -179.96(17) . . . . ?
Fe1 C7 C12 C11 58.87(17) . . . . ?
C9 C7 C12 Fe1 -59.28(16) . . . . ?
P1 C7 C12 Fe1 121.18(18) . . . . ?
C2 C1 N1 C1 0.03(17) . . . 2 ?
C2 C1 N1 Ni1 -179.97(17) . . . . ?
C5 C6 N2 C6 -0.29(16) 2_565 . . 2 ?
C5 C6 N2 Ni1 179.71(16) 2_565 . . . ?
 
loop_
 _geom_hbond_atom_site_label_D 
 _geom_hbond_atom_site_label_H 
 _geom_hbond_atom_site_label_A 
 _geom_hbond_distance_DH 
 _geom_hbond_distance_HA 
 _geom_hbond_distance_DA 
 _geom_hbond_angle_DHA 
 _geom_hbond_site_symmetry_A 
 _geom_hbond_publ_flag
O1 H1A O5  0.791(18) 1.99(2) 2.748(3) 160(4) . yes
O1 H1B O3  0.813(18) 1.806(19) 2.618(3) 177(4) 4_566 yes
O2 H2A O4  0.820(18) 1.822(19) 2.641(3) 176(3) 3_565 yes
O2 H2B O5  0.797(18) 2.00(2) 2.758(2) 158(4) . yes
O5 H5A O3  0.803(19) 1.91(2) 2.701(2) 169(4) 3_665 yes
O5 H5B O4  0.815(18) 1.93(2) 2.742(2) 171(4) . yes
 
_refine_diff_density_max    0.531
_refine_diff_density_min   -0.300
_refine_diff_density_rms    0.055

_shelx_res_file
;
TITL pc in Pc New: P2/c
    pc.res
    created by SHELXL-2018/3 at 17:14:58 on 21-Jul-2022
CELL 0.71073 8.8 11.32 14.48 90 106.2 90
ZERR 2 0.0018 0.002 0.003 0 0.03 0
LATT 1
SYMM -X,+Y,0.5-Z
SFAC C H Fe N Ni O P
DISP C 0.006 0.003 18.6
DISP Fe 0.341 1.259 6369.3
DISP H 0 0 0.7
DISP N 0.01 0.005 33.8
DISP Ni 0.249 1.644 8311.5
DISP O 0.018 0.01 57.9
DISP P 0.146 0.148 767.3
UNIT 44 68 2 4 2 20 4
EQIV $1 +X,1-Y,0.5+Z
EQIV $2 -X,1-Y,-Z
EQIV $3 1-X,1-Y,-Z
DFIX 0.82 O5 H5b O5 H5a O1 H1b O1 H1a O2 H2b O2 H2a

L.S. 10
PLAN  2
TEMP -123.15
HTAB O1 O5
HTAB O1 O3_$1
HTAB O2 O4_$2
HTAB O2 O5
HTAB O5 O3_$3
HTAB O5 O4
CONF
htab
BOND $H
MORE -1
fmap 2
acta
REM <olex2.extras>
REM <HklSrc "%.\\pc.hkl">
REM </olex2.extras>

WGHT    0.051100    0.919400
FVAR       0.47606
FE1   3    0.500000    0.000000    0.000000    10.50000    0.03379    0.03630 =
         0.02615    0.00055    0.02176    0.00173
NI1   5    0.000000    0.632716    0.250000    10.50000    0.01581    0.01540 =
         0.02102    0.00000    0.00918    0.00000
P1    7    0.420663    0.293699    0.029185    11.00000    0.01802    0.03666 =
         0.02481   -0.00073    0.00630    0.00136
C1    1   -0.050622    0.383865    0.314397    11.00000    0.03975    0.01928 =
         0.03610   -0.00038    0.02304    0.00313
AFIX  43
H1    2   -0.087089    0.426212    0.360706    11.00000   -1.20000
AFIX   0
C2    1   -0.052714    0.261760    0.317172    11.00000    0.03616    0.02108 =
         0.03346    0.00208    0.02291    0.00114
AFIX  43
H2    2   -0.089761    0.221966    0.364455    11.00000   -1.20000
AFIX   0
C3    1    0.000000    0.197730    0.250000    10.50000    0.02069    0.01737 =
         0.02995    0.00000    0.01174    0.00000
C4    1    0.000000    0.067016    0.250000    10.50000    0.02087    0.01647 =
         0.02821    0.00000    0.01076    0.00000
C5    1    0.099721    0.002755    0.209216    11.00000    0.02553    0.02233 =
         0.03632   -0.00093    0.02100   -0.00297
AFIX  43
H5    2    0.169584    0.042762    0.180273    11.00000   -1.20000
AFIX   0
C6    1   -0.097053    0.881036    0.289151    11.00000    0.02716    0.02009 =
         0.03885    0.00112    0.02265   -0.00048
AFIX  43
H6    2   -0.166841    0.839023    0.316902    11.00000   -1.20000
AFIX   0

C7    1    0.395005    0.138555    0.049536    11.00000    0.02654    0.03956 =
         0.02514    0.00124    0.01455    0.00350
C8    1    0.591785    0.339261    0.122179    11.00000    0.02978    0.06191 =
         0.04117   -0.00981   -0.00065   -0.00537
AFIX  33
H8A   2    0.572187    0.328552    0.185035    11.00000   -1.50000
H8B   2    0.683009    0.291398    0.119043    11.00000   -1.50000
H8C   2    0.613680    0.422732    0.113284    11.00000   -1.50000
AFIX   0
C9    1    0.481224    0.065966    0.126971    11.00000    0.05116    0.05009 =
         0.02008    0.00469    0.02236    0.01489
AFIX  43
H9    2    0.566092    0.091657    0.179411    11.00000   -1.20000
AFIX   0
C10   1    0.420473   -0.050124    0.113352    11.00000    0.07366    0.04749 =
         0.04937    0.01443    0.05183    0.01346
AFIX  43
H10   2    0.457226   -0.115834    0.154302    11.00000   -1.20000
AFIX   0
C11   1    0.294291   -0.050611    0.027161    11.00000    0.05818    0.04679 =
         0.07061   -0.01047    0.05141   -0.01055
AFIX  43
H11   2    0.231452   -0.117080    0.000406    11.00000   -1.20000
AFIX   0
C12   1    0.278100    0.064410   -0.011994    11.00000    0.02749    0.04961 =
         0.04459   -0.00837    0.01925   -0.00442
AFIX  43
H12   2    0.202347    0.088504   -0.069504    11.00000   -1.20000
AFIX   0

N1    4    0.000000    0.445354    0.250000    10.50000    0.02763    0.01837 =
         0.02884    0.00000    0.01550    0.00000
N2    4    0.000000    0.818908    0.250000    10.50000    0.02696    0.01395 =
         0.03603    0.00000    0.01955    0.00000
O1    6    0.240124    0.631249    0.273992    11.00000    0.01766    0.05783 =
         0.02959   -0.00814    0.00987    0.00213
H1A   2    0.275351    0.615380    0.230924    11.00000   -1.50000
H1B   2    0.306995    0.651500    0.322462    11.00000   -1.50000
O2    6   -0.016611    0.640021    0.103959    11.00000    0.02493    0.05061 =
         0.02100    0.00316    0.00919    0.00593
H2A   2   -0.095898    0.637908    0.057873    11.00000   -1.50000
H2B   2    0.062661    0.633965    0.087963    11.00000   -1.50000
O3    6    0.452399    0.310581   -0.066444    11.00000    0.02612    0.04996 =
         0.03155    0.00676    0.01098    0.00258
O4    6    0.276375    0.357974    0.041440    11.00000    0.02656    0.04369 =
         0.03564   -0.00421    0.01122    0.00475
O5    6    0.286623    0.590113    0.096845    11.00000    0.03571    0.04943 =
         0.05741   -0.01242    0.03349   -0.00519
H5A   2    0.360217    0.627539    0.089920    11.00000   -1.50000
H5B   2    0.292020    0.519827    0.085972    11.00000   -1.50000
HKLF 4


REM  pc in Pc New: P2/c
REM wR2 = 0.090583, GooF = S = 1.09616, Restrained GooF = 1.09567 for all data
REM R1 = 0.032792 for 2393 Fo > 4sig(Fo) and 0.032936 for all 2418 data
REM 194 parameters refined using 6 restraints

END

WGHT      0.0511      0.9193

REM Instructions for potential hydrogen bonds
EQIV $4 -x, y, -z+1/2
HTAB C1 O2_$4
HTAB C1 O4_$4
HTAB O1 O5
HTAB O1 O3_$1
HTAB O2 O4_$2
HTAB O2 O5
HTAB O5 O3_$3
HTAB O5 O4

REM Highest difference peak  0.531,  deepest hole -0.300,  1-sigma level  0.055
Q1    1  -0.0037  0.6368  0.1788  11.00000  0.05    0.53
Q2    1   0.3982  0.2183  0.0360  11.00000  0.05    0.39
;
_shelx_res_checksum   75381

_shelx_hkl_file
;
   0   0   1    0.01    0.01
   0   0  -1   -0.01    0.01
   0   0  -1    0.00    0.01
   0   0   3    0.02    0.05
   0   0   3    0.07    0.05
   0   0  -3   -0.02    0.06
   0   0  -3    0.02    0.06
   0   0   5    0.07    0.05
   0   0  -5    0.02    0.05
   0   0  -5   -0.01    0.07
   0   0   7    0.04    0.05
   0   0  -7   -0.02    0.05
   0   0  -7    0.00    0.05
   0  -1   0   11.78    0.47
   0  -1   0   12.89    0.51
   0   1   0   12.34    0.49
   0   1   0   12.94    0.51
   0   2   2   73.31    2.85
   0   2   2   76.28    2.98
   0   2  -2   77.06    3.00
   0   2  -2   72.26    2.82
   0  -2  -3  123.26    4.79
   0   2  -3  110.60    4.30
   0  -2   4   72.82    2.84
   0  -2   4   79.35    3.09
   0  -2  -4   72.36    2.83
   0  -2  -4   76.21    2.97
   0   2   4   79.55    3.11
   0   2   4   73.87    2.88
   0   2  -4   75.87    2.96
   0  -2   9    2.85    0.15
   0  -2   9    2.85    0.15
   0  -2  -9    2.91    0.16
   0   2   9    2.71    0.15
   0   2   9    3.05    0.16
   0   2  -9    3.09    0.16
   0   2  -9    2.86    0.16
   0  -3   3    4.07    0.23
   0  -3   3    3.98    0.22
   0  -3  -3    3.89    0.24
   0  -3  -3    4.42    0.24
   0   3   3    4.89    0.28
   0   3   3    4.14    0.24
   0   3  -3    4.47    0.25
   0   3  -3    3.81    0.24
   0  -3   6    3.21    0.19
   0  -3   6    3.39    0.18
   0  -3  -6    3.13    0.20
   0  -3  -6    3.40    0.19
   0   3   6    2.99    0.18
   0   3   6    3.31    0.21
   0   3  -6    3.46    0.20
   0   3  -6    3.11    0.19
   0  -3   7   53.15    2.09
   0  -3   7   48.46    1.90
   0  -3  -7   50.85    2.00
   0   3   7   48.00    1.89
   0   3   7   49.51    1.95
   0   3  -7   45.76    1.80
   0   3  -7   51.41    2.02
   0  -3   9   80.42    3.14
   0  -3   9   72.65    2.84
   0  -3  -9   77.45    3.03
   0  -3  -9   73.14    2.86
   0   3   9   74.89    2.94
   0   3   9   71.21    2.79
   0   3  -9   82.01    3.21
   0   3  -9   70.72    2.77
   0  -3  10   44.03    1.74
   0  -3  10   49.42    1.95
   0  -3 -10   44.73    1.77
   0  -3 -10   48.49    1.91
   0   3  10   49.32    1.95
   0   3  10   42.93    1.69
   0   3 -10   47.22    1.87
   0   3 -10   47.76    1.89
   0  -3 -11   84.98    3.36
   0  -3 -11   84.23    3.33
   0   3  11   80.03    3.16
   0   3  11   88.49    3.49
   0  -4   1    0.35    0.16
   0  -4   1    0.35    0.14
   0  -4  -1    0.43    0.17
   0  -4  -1    0.65    0.17
   0   4   1    0.46    0.16
   0   4   1    0.32    0.22
   0   4  -1    0.39    0.20
   0   4  -1    0.48    0.15
   0  -4   3   30.91    1.24
   0  -4   3   30.91    1.23
   0  -4  -3   30.06    1.21
   0  -4  -3   32.64    1.30
   0   4   3   30.47    1.22
   0   4   3   30.91    1.24
   0   4  -3   32.91    1.32
   0   4  -3   28.55    1.15
   0  -4   4   15.00    0.62
   0  -4   4   12.38    0.53
   0  -4  -4   13.44    0.57
   0  -4  -4   13.44    0.57
   0   4   4   14.45    0.60
   0   4   4   13.26    0.57
   0   4  -4   14.23    0.60
   0   4  -4   13.74    0.58
   0  -4   5   61.85    2.43
   0  -4   5   64.31    2.52
   0  -4  -5   69.04    2.70
   0  -4  -5   62.34    2.45
   0   4   5   66.77    2.61
   0   4   5   66.07    2.60
   0   4  -5   66.02    2.59
   0   4  -5   67.77    2.65
   0  -4   7   94.49    3.69
   0  -4   7   91.59    3.57
   0  -4  -7   95.05    3.71
   0  -4  -7   91.86    3.59
   0   4   7   93.95    3.68
   0   4   7   99.81    3.89
   0   4  -7   97.44    3.81
   0  -4   8    2.63    0.19
   0  -4   8    2.05    0.18
   0  -4  -8    2.15    0.18
   0  -4  -8    2.54    0.20
   0   4   8    2.64    0.23
   0   4   8    2.31    0.19
   0   4  -8    2.27    0.21
   0   4  -8    2.51    0.19
   0  -4   9   73.31    2.87
   0  -4   9   63.99    2.51
   0  -4  -9   66.38    2.60
   0  -4  -9   63.29    2.49
   0   4   9   64.75    2.54
   0   4   9   72.70    2.86
   0   4  -9   69.92    2.74
   0  -4 -10  415.65   16.14
   0   4  10  389.32   15.12
   0   4 -10  356.90   13.88
   0  -4  11  142.83    5.58
   0  -4  11  134.62    5.26
   0  -4 -11  132.86    5.19
   0  -4 -11  128.50    5.02
   0   4  11  140.74    5.50
   0   4  11  131.98    5.16
   0   4 -11  125.79    4.92
   0   4 -11  126.13    4.94
   0  -4 -12    0.77    0.13
   0  -4 -12    0.77    0.12
   0   4 -12    0.70    0.11
   0   4 -12    0.54    0.13
   0  -5  -4  273.04   10.60
   0   5   4  273.53   10.62
   0   5  -4  261.58   10.15
   0   5  -4  289.62   11.24
   0  -5   5  201.32    7.82
   0  -5   5  182.08    7.08
   0  -5  -5  176.50    6.86
   0  -5  -5  186.86    7.26
   0   5   5  181.08    7.05
   0   5  -5  178.38    6.94
   0  -5   6   50.15    1.98
   0  -5   6   51.73    2.04
   0  -5  -6   53.61    2.11
   0  -5  -6   53.83    2.13
   0   5   6   52.24    2.06
   0   5   6   55.56    2.20
   0   5  -6   54.75    2.17
   0   5  -6   56.14    2.22
   0  -5   9   62.75    2.47
   0  -5   9   62.75    2.46
   0  -5  -9   61.99    2.44
   0  -5  -9   62.14    2.45
   0   5   9   62.36    2.47
   0   5   9   59.12    2.33
   0   5  -9   63.07    2.48
   0   5  -9   56.46    2.24
   0  -5  10   91.54    3.58
   0  -5  10   95.51    3.74
   0  -5 -10   95.05    3.73
   0  -5 -10   84.59    3.32
   0   5  10   94.98    3.73
   0   5  10   96.37    3.77
   0   5 -10  100.05    3.92
   0   5 -10   86.81    3.41
   0  -5  11  138.91    5.42
   0  -5  11  148.34    5.79
   0  -5 -11  151.17    5.90
   0   5  11  133.08    5.20
   0   5  11  147.93    5.78
   0   5 -11  147.73    5.78
   0   5 -11  149.54    5.84
   0  -5  12  333.25   12.99
   0  -5 -12  315.70   12.30
   0  -5 -12  315.21   12.28
   0   5  12  320.33   12.47
   0   5 -12  340.57   13.28
   0   5 -12  316.19   12.35
   0  -6   2  125.60    4.89
   0  -6   2  121.53    4.74
   0  -6  -2  115.82    4.52
   0  -6  -2  122.48    4.78
   0   6   2  120.28    4.70
   0   6   2  128.94    5.03
   0   6  -2  125.18    4.88
   0   6  -2  122.48    4.79
   0  -6   3   27.77    1.13
   0  -6   3   29.60    1.20
   0  -6  -3   30.89    1.24
   0  -6  -3   31.62    1.28
   0   6   3   29.47    1.20
   0   6   3   30.79    1.25
   0   6  -3   29.18    1.18
   0   6  -3   31.57    1.28
   0  -6   6    0.47    0.19
   0  -6   6    0.27    0.19
   0  -6  -6    0.13    0.19
   0  -6  -6    0.80    0.22
   0   6   6    0.44    0.21
   0   6   6    0.46    0.20
   0   6  -6    0.28    0.21
   0   6  -6    0.66    0.23
   0  -6   7  116.11    4.53
   0  -6   7  124.72    4.87
   0  -6  -7  116.36    4.55
   0  -6  -7  118.04    4.61
   0   6   7  112.48    4.39
   0   6   7  122.43    4.79
   0   6  -7  124.89    4.88
   0   6  -7  119.94    4.69
   0  -6   8   96.44    3.77
   0  -6   8   85.64    3.36
   0  -6  -8   89.32    3.51
   0  -6  -8   92.52    3.62
   0   6   8   89.15    3.51
   0   6   8   90.10    3.53
   0   6  -8   88.49    3.48
   0   6  -8   87.69    3.44
   0  -6   9  462.46   17.94
   0  -6  -9  451.73   17.52
   0  -6  -9  483.91   18.76
   0   6   9  478.30   18.55
   0   6  -9  497.32   19.29
   0  -6  10    0.25    0.15
   0  -6  10    0.27    0.16
   0  -6 -10    0.17    0.17
   0  -6 -10    0.33    0.15
   0   6  10    1.04    0.20
   0   6  10    0.36    0.16
   0   6 -10    0.19    0.19
   0   6 -10    0.48    0.16
   0  -6  11    1.07    0.17
   0  -6  11    1.36    0.18
   0  -6 -11    1.15    0.19
   0  -6 -11    1.12    0.19
   0   6  11    1.00    0.18
   0   6  11    1.16    0.21
   0   6 -11    0.86    0.22
   0   6 -11    1.09    0.18
   0  -6  12   18.76    0.80
   0  -6  12   20.34    0.85
   0  -6 -12   21.64    0.91
   0   6  12   18.02    0.77
   0   6  12   21.51    0.92
   0   6 -12   19.71    0.84
   0   6 -12   18.21    0.80
   0  -6  13  264.26   10.33
   0  -6 -13  260.12   10.15
   0   6  13  250.37    9.77
   0  -7   0   27.52    1.13
   0  -7   0   25.57    1.06
   0   7   0   25.62    1.07
   0   7   0   25.45    1.05
   0  -7   1   78.52    3.08
   0  -7   1   87.66    3.44
   0  -7  -1   83.20    3.26
   0  -7  -1   93.15    3.65
   0   7   1   84.01    3.30
   0   7   1   83.30    3.28
   0   7  -1   79.40    3.12
   0   7  -1   81.52    3.21
   0  -7   3   84.74    3.33
   0  -7   3   89.25    3.50
   0  -7  -3   80.03    3.14
   0  -7  -3   83.40    3.28
   0   7   3   88.52    3.47
   0   7   3   80.11    3.15
   0   7  -3   92.52    3.63
   0   7  -3   90.15    3.54
   0  -7   4   30.01    1.22
   0  -7   4   29.50    1.21
   0  -7  -4   30.94    1.27
   0  -7  -4   29.33    1.20
   0   7   4   29.82    1.22
   0   7   4   27.74    1.15
   0   7  -4   28.67    1.17
   0   7  -4   30.86    1.27
   0  -7   5  102.78    4.02
   0  -7   5   90.69    3.56
   0  -7  -5  105.12    4.12
   0  -7  -5   96.08    3.76
   0   7   5   97.54    3.82
   0   7   5   99.63    3.92
   0   7  -5   89.47    3.51
   0   7  -5   95.00    3.73
   0  -7   7  144.73    5.64
   0  -7   7  142.78    5.56
   0  -7  -7  127.60    4.98
   0  -7  -7  151.41    5.91
   0   7   7  143.83    5.62
   0   7   7  141.71    5.53
   0   7  -7  146.64    5.72
   0   7  -7  141.03    5.50
   0  -7   8  125.77    4.91
   0  -7   8  142.56    5.55
   0  -7  -8  132.76    5.19
   0  -7  -8  133.84    5.22
   0   7   8  126.67    4.95
   0   7   8  134.86    5.27
   0   7  -8  138.96    5.42
   0   7  -8  133.62    5.22
   0  -7   9   59.58    2.35
   0  -7   9   69.28    2.73
   0  -7  -9   63.70    2.52
   0  -7  -9   59.04    2.33
   0   7   9   61.07    2.42
   0   7   9   64.80    2.55
   0   7  -9   67.16    2.65
   0   7  -9   65.55    2.60
   0  -7  10  199.54    7.77
   0  -7  10  190.83    7.43
   0  -7 -10  190.03    7.39
   0  -7 -10  188.98    7.36
   0   7  10  188.03    7.32
   0   7  10  186.20    7.26
   0   7 -10  186.42    7.26
   0   7 -10  202.54    7.88
   0  -7  11    0.59    0.19
   0  -7 -11    0.38    0.20
   0  -7 -11    0.90    0.18
   0   7  11    0.67    0.22
   0   7  11    0.79    0.19
   0   7 -11    0.55    0.19
   0   7 -11    1.08    0.23
   0  -7  12   23.13    0.97
   0  -7  12   23.74    1.00
   0  -7 -12   24.62    1.03
   0  -7 -12   23.28    0.99
   0   7  12   21.63    0.92
   0   7  12   24.07    1.03
   0   7 -12   24.20    1.05
   0   7 -12   24.17    1.03
   0  -7 -13    8.13    0.43
   0  -7 -13    9.18    0.48
   0   7  13    8.12    0.45
   0   7 -13   10.01    0.55
   0   7 -13    9.39    0.49
   0  -7 -14  117.24    4.62
   0  -7 -14  113.70    4.50
   0  -8   0  362.75   14.07
   0   8   0  390.30   15.15
   0  -8   1   31.98    1.31
   0  -8  -1   34.03    1.39
   0  -8  -1   31.77    1.30
   0   8   1   35.37    1.44
   0   8   1   33.42    1.38
   0   8  -1   31.74    1.32
   0   8  -1   36.96    1.50
   0  -8   2  270.84   10.51
   0  -8   2  267.92   10.41
   0  -8  -2  291.57   11.33
   0  -8  -2  252.56    9.80
   0   8   2  266.46   10.36
   0   8   2  280.11   10.88
   0   8  -2  248.66    9.66
   0   8  -2  269.14   10.47
   0  -8   3   40.37    1.61
   0  -8   3   37.69    1.52
   0  -8  -3   36.67    1.49
   0  -8  -3   39.98    1.61
   0   8   3   40.05    1.61
   0   8   3   35.64    1.46
   0   8  -3   35.91    1.47
   0   8  -3   40.76    1.64
   0  -8   4  282.30   10.96
   0  -8   4  295.47   11.46
   0  -8  -4  317.89   12.33
   0  -8  -4  316.67   12.29
   0   8   4  294.00   11.41
   0   8   4  293.27   11.39
   0   8  -4  293.52   11.40
   0   8  -4  284.74   11.07
   0  -8   5   66.38    2.62
   0  -8   5   59.00    2.34
   0  -8  -5   65.24    2.58
   0  -8  -5   63.19    2.50
   0   8   5   67.14    2.65
   0   8   5   60.80    2.42
   0   8  -5   63.31    2.50
   0   8  -5   60.92    2.43
   0  -8   6    0.64    0.19
   0  -8   6    0.54    0.24
   0  -8  -6    0.65    0.24
   0  -8  -6    0.97    0.20
   0   8   6    0.70    0.26
   0   8   6    0.75    0.22
   0   8  -6    0.73    0.25
   0   8  -6    0.61    0.24
   0  -8   7   53.02    2.10
   0  -8   7   50.24    2.00
   0  -8  -7   51.32    2.04
   0  -8  -7   52.27    2.08
   0   8   7   51.56    2.05
   0   8   7   52.76    2.11
   0   8  -7   48.03    1.92
   0   8  -7   49.63    1.99
   0  -8   8    9.63    0.44
   0  -8  -8   10.16    0.48
   0  -8  -8   10.21    0.47
   0   8   8   10.02    0.47
   0   8   8    9.66    0.48
   0   8  -8    9.01    0.45
   0  -8   9   21.03    0.87
   0  -8   9   17.92    0.75
   0  -8  -9   18.69    0.79
   0  -8  -9   19.99    0.84
   0   8   9   19.70    0.82
   0   8   9   18.43    0.79
   0   8  -9   18.45    0.79
   0   8  -9   16.81    0.72
   0  -8  10   34.64    1.40
   0  -8  10   41.39    1.66
   0  -8 -10   36.86    1.49
   0  -8 -10   35.47    1.44
   0   8  10   35.54    1.43
   0   8  10   38.25    1.56
   0   8 -10   38.25    1.56
   0  -8  11    5.83    0.35
   0  -8  11    5.25    0.33
   0  -8 -11    5.81    0.36
   0  -8 -11    5.39    0.34
   0   8  11    5.85    0.35
   0   8  11    6.89    0.43
   0   8 -11    6.49    0.37
   0   8 -11    5.13    0.39
   0  -8  12   57.36    2.30
   0  -8  12   57.68    2.30
   0  -8 -12   59.65    2.39
   0  -8 -12   64.24    2.56
   0   8  12   61.63    2.49
   0   8  12   60.61    2.41
   0   8 -12   52.27    2.13
   0   8 -12   58.12    2.33
   0  -8  13   24.70    1.06
   0  -8 -13   22.83    1.01
   0   8  13   24.48    1.08
   0   8  13   24.50    1.05
   0   8 -13   25.87    1.16
   0   8 -13   25.23    1.09
   0  -8  14    3.76    0.35
   0  -8 -14    2.51    0.37
   0  -8 -14    3.25    0.35
   0   8  14    3.51    0.40
   0   8 -14    3.42    0.39
   0   8 -14    3.20    0.45
   0  -9   0   49.54    1.98
   0  -9   0   54.02    2.17
   0   9   0   51.51    2.08
   0   9   0   50.66    2.03
   0  -9   1  192.76    7.51
   0  -9   1  200.51    7.80
   0  -9  -1  204.36    7.96
   0  -9  -1  193.81    7.55
   0   9   1  187.01    7.28
   0   9   1  182.55    7.14
   0   9  -1  206.02    8.04
   0   9  -1  195.59    7.62
   0  -9   2   23.70    1.02
   0  -9   2   23.94    1.02
   0  -9  -2   21.91    0.94
   0  -9  -2   24.40    1.05
   0   9   2   22.89    0.99
   0   9   2   24.65    1.08
   0   9  -2   22.67    0.98
   0   9  -2   26.13    1.12
   0  -9   3  241.81    9.41
   0  -9   3  255.73    9.94
   0  -9  -3  239.64    9.33
   0  -9  -3  253.29    9.85
   0   9   3  253.29    9.85
   0   9   3  253.29    9.87
   0   9  -3  245.73    9.58
   0   9  -3  246.22    9.57
   0  -9   4    2.18    0.29
   0  -9  -4    2.15    0.28
   0  -9  -4    1.37    0.30
   0   9   4    1.60    0.28
   0   9   4    1.56    0.34
   0   9  -4    1.24    0.34
   0   9  -4    1.65    0.29
   0  -9   5  123.72    4.84
   0  -9   5  122.62    4.80
   0  -9  -5  127.94    5.01
   0  -9  -5  120.33    4.72
   0   9   5  125.11    4.90
   0   9   5  125.50    4.94
   0   9  -5  123.14    4.82
   0   9  -5  125.40    4.92
   0  -9   6   29.86    1.23
   0  -9   6   29.79    1.22
   0  -9  -6   33.37    1.37
   0   9   6   29.33    1.21
   0   9   6   31.96    1.34
   0   9  -6   31.55    1.32
   0   9  -6   29.30    1.21
   0  -9   7  164.55    6.41
   0  -9   7  156.66    6.10
   0  -9  -7  169.43    6.61
   0  -9  -7  164.65    6.42
   0   9   7  164.36    6.40
   0   9   7  166.85    6.52
   0   9  -7  165.04    6.45
   0   9  -7  159.26    6.21
   0  -9   8    1.87    0.21
   0  -9  -8    1.40    0.23
   0  -9  -8    2.14    0.22
   0   9   8    1.73    0.20
   0   9   8    1.48    0.26
   0   9  -8    1.68    0.21
   0   9  -8    1.01    0.24
   0  -9   9  237.20    9.22
   0  -9   9  235.74    9.17
   0  -9  -9  231.74    9.01
   0  -9  -9  229.42    8.92
   0   9   9  240.88    9.36
   0   9   9  218.65    8.52
   0   9  -9  224.50    8.75
   0   9  -9  234.45    9.12
   0  -9  10   60.90    2.43
   0  -9  10   54.49    2.18
   0  -9 -10   58.63    2.35
   0  -9 -10   59.46    2.38
   0   9  10   56.17    2.24
   0   9  10   57.95    2.34
   0   9 -10   58.29    2.35
   0   9 -10   58.07    2.32
   0  -9  11    3.19    0.29
   0  -9  11    3.46    0.32
   0  -9 -11    2.90    0.29
   0  -9 -11    2.92    0.31
   0   9  11    3.15    0.34
   0   9  11    3.30    0.30
   0   9 -11    3.24    0.30
   0   9 -11    3.27    0.37
   0  -9  12    0.82    0.26
   0  -9  12    0.44    0.26
   0  -9 -12    1.08    0.28
   0  -9 -12    0.38    0.27
   0   9  12    1.24    0.33
   0   9  12    0.70    0.25
   0   9 -12    1.09    0.36
   0   9 -12    0.58    0.27
   0  -9  13   72.38    2.90
   0  -9 -13   74.48    2.99
   0  -9 -13   69.28    2.79
   0   9  13   64.26    2.58
   0   9 -13   73.40    2.94
   0   9 -13   68.33    2.80
   0 -10   0    8.41    0.48
   0 -10   0   10.20    0.53
   0  10   0    9.75    0.51
   0  10   0    9.71    0.55
   0 -10   1   50.66    2.04
   0 -10   1   53.44    2.15
   0 -10  -1   50.71    2.04
   0 -10  -1   51.15    2.06
   0  10   1   51.76    2.11
   0  10   1   48.78    1.97
   0  10  -1   48.73    1.99
   0  10  -1   50.32    2.02
   0 -10   2  174.67    6.82
   0 -10   2  193.20    7.53
   0 -10  -2  186.81    7.28
   0 -10  -2  176.50    6.89
   0  10   2  179.94    7.04
   0  10   2  178.72    6.97
   0  10  -2  186.62    7.28
   0  10  -2  185.69    7.26
   0 -10   3  119.65    4.69
   0 -10   3  110.63    4.35
   0 -10  -3  126.48    4.96
   0 -10  -3  117.67    4.61
   0  10   3  115.92    4.55
   0  10   3  116.60    4.60
   0  10  -3  115.48    4.53
   0  10  -3  123.74    4.87
   0 -10   4   61.34    2.45
   0 -10   4   56.53    2.26
   0 -10  -4   63.70    2.54
   0 -10  -4   58.31    2.33
   0  10   4   64.75    2.58
   0  10   4   62.75    2.53
   0  10  -4   58.95    2.38
   0  10  -4   62.70    2.49
   0 -10   5  100.32    3.94
   0 -10   5   95.03    3.74
   0 -10  -5   96.71    3.80
   0 -10  -5  101.56    4.00
   0  10   5  101.56    3.99
   0  10   5   93.78    3.71
   0  10  -5   94.27    3.72
   0  10  -5  102.41    4.05
   0 -10   6  142.39    5.57
   0 -10   6  135.01    5.29
   0 -10  -6  137.81    5.39
   0 -10  -6  126.26    4.95
   0  10   6  138.98    5.44
   0  10   6  138.23    5.43
   0  10  -6  151.85    5.94
   0  10  -6  129.60    5.10
   0 -10   7  183.35    7.15
   0 -10   7  195.71    7.63
   0 -10  -7  190.25    7.42
   0 -10  -7  192.54    7.51
   0  10   7  191.64    7.49
   0  10   7  178.91    6.98
   0  10  -7  195.22    7.61
   0  10  -7  186.88    7.30
   0 -10   8    9.15    0.46
   0 -10  -8    9.37    0.47
   0  10   8    7.10    0.44
   0  10   8    8.08    0.43
   0  10  -8    8.06    0.47
   0  10  -8    8.66    0.46
   0 -10   9   66.60    2.65
   0 -10   9   64.07    2.55
   0 -10  -9   61.95    2.48
   0 -10  -9   63.55    2.54
   0  10   9   58.61    2.34
   0  10   9   59.78    2.42
   0  10  -9   64.19    2.57
   0  10  -9   65.19    2.63
   0 -10  10   79.79    3.16
   0 -10  10   75.23    2.99
   0 -10 -10   72.31    2.89
   0 -10 -10   79.62    3.16
   0  10  10   72.16    2.90
   0  10  10   77.55    3.08
   0  10 -10   77.52    3.11
   0  10 -10   71.04    2.84
   0 -10  11   62.48    2.51
   0 -10  11   60.90    2.44
   0 -10 -11   56.34    2.28
   0 -10 -11   65.72    2.64
   0  10  11   60.34    2.46
   0  10  11   60.78    2.44
   0  10 -11   63.19    2.57
   0  10 -11   58.51    2.36
   0 -10  12    0.34    0.33
   0 -10 -12    0.65    0.31
   0 -10 -12    0.20    0.29
   0  10  12    0.49    0.30
   0  10 -12    0.32    0.32
   0  10 -12    0.46    0.42
   0 -11   0  351.29   13.65
   0 -11   0  382.50   14.85
   0  11   0  367.63   14.28
   0  11   0  371.77   14.45
   0 -11   1   22.92    0.97
   0 -11  -1   22.09    0.94
   0  11   1   27.16    1.16
   0  11   1   25.67    1.08
   0  11  -1   25.26    1.08
   0  11  -1   25.87    1.12
   0 -11   2  131.18    5.14
   0 -11   2  137.20    5.37
   0 -11  -2  132.11    5.18
   0 -11  -2  131.79    5.16
   0  11   2  125.18    4.94
   0  11   2  139.81    5.48
   0  11  -2  122.87    4.84
   0  11  -2  130.52    5.11
   0 -11   3   41.59    1.70
   0 -11   3   38.42    1.56
   0 -11  -3   38.13    1.56
   0 -11  -3   40.54    1.66
   0  11   3   38.59    1.57
   0  11   3   41.76    1.73
   0  11  -3   36.45    1.50
   0  11  -3   40.47    1.67
   0 -11   4  365.68   14.20
   0 -11   4  390.30   15.15
   0 -11  -4  372.26   14.46
   0 -11  -4  371.77   14.44
   0  11   4  384.20   14.92
   0  11   4  366.41   14.25
   0  11  -4  368.36   14.32
   0  11  -4  371.53   14.43
   0 -11   5    3.79    0.32
   0 -11  -5    2.98    0.32
   0 -11  -5    3.68    0.32
   0  11   5    3.50    0.32
   0  11   5    2.97    0.36
   0  11  -5    2.83    0.35
   0  11  -5    3.90    0.32
   0 -11   6   13.37    0.63
   0 -11   6   13.11    0.61
   0 -11  -6   13.57    0.65
   0 -11  -6   13.46    0.64
   0  11   6   12.46    0.60
   0  11   6   13.64    0.69
   0  11  -6   13.84    0.68
   0  11  -6   12.21    0.59
   0 -11   7   81.16    3.21
   0 -11   7   90.20    3.56
   0 -11  -7   79.74    3.16
   0 -11  -7   87.91    3.47
   0  11   7   77.50    3.07
   0  11   7   78.62    3.14
   0  11  -7   83.98    3.32
   0  11  -7   83.18    3.32
   0 -11   8  150.68    5.90
   0 -11   8  155.58    6.08
   0 -11  -8  161.87    6.33
   0 -11  -8  152.51    5.97
   0  11   8  152.49    5.96
   0  11   8  155.29    6.10
   0  11  -8  165.26    6.48
   0  11  -8  157.14    6.15
   0 -11   9    9.28    0.49
   0 -11  -9    9.63    0.52
   0 -11  -9    7.97    0.46
   0  11   9    8.22    0.52
   0  11   9    8.65    0.47
   0  11  -9    8.45    0.48
   0  11  -9    8.27    0.52
   0 -11  10    9.50    0.52
   0 -11  10    9.75    0.54
   0 -11 -10    9.33    0.53
   0 -11 -10   10.05    0.56
   0  11  10   10.33    0.61
   0  11  10    9.20    0.50
   0  11 -10    9.11    0.51
   0  11 -10    9.23    0.61
   0 -11  11   39.08    1.64
   0 -11  11   38.76    1.61
   0 -11 -11   36.79    1.54
   0 -11 -11   38.98    1.63
   0  11  11   38.27    1.64
   0  11  11   42.54    1.75
   0  11 -11   38.86    1.63
   0  11 -11   39.01    1.69
   0 -12   0  117.70    4.62
   0 -12   0  120.77    4.75
   0  12   0  116.68    4.59
   0  12   0  119.60    4.72
   0 -12   1   31.33    1.31
   0 -12   1   35.54    1.46
   0 -12  -1   33.06    1.38
   0 -12  -1   30.81    1.29
   0  12   1   32.20    1.37
   0  12   1   30.64    1.28
   0  12  -1   32.64    1.40
   0  12  -1   33.13    1.37
   0 -12   2   46.37    1.87
   0 -12   2   52.19    2.11
   0 -12  -2   49.00    1.98
   0 -12  -2   47.76    1.92
   0  12   2   47.37    1.95
   0  12   2   46.95    1.90
   0  12  -2   51.66    2.11
   0  12  -2   48.83    1.97
   0 -12   3   48.85    1.98
   0 -12   3   47.88    1.93
   0 -12  -3   45.69    1.85
   0 -12  -3   49.83    2.01
   0  12   3   50.29    2.03
   0  12   3   46.20    1.90
   0  12  -3   48.93    2.00
   0  12  -3   47.56    1.93
   0 -12   4   79.94    3.17
   0 -12   4   75.16    2.98
   0 -12  -4   75.31    2.99
   0 -12  -4   79.08    3.14
   0  12   4   76.28    3.05
   0  12   4   76.38    3.03
   0  12  -4   78.18    3.13
   0  12  -4   76.16    3.03
   0 -12   5    7.52    0.42
   0 -12   5    8.84    0.46
   0 -12  -5    7.17    0.43
   0 -12  -5    8.60    0.47
   0  12   5    8.43    0.45
   0  12   5    8.32    0.52
   0  12  -5    7.85    0.48
   0  12  -5    8.41    0.46
   0 -12   6   90.18    3.55
   0 -12   6   92.47    3.66
   0 -12  -6   91.10    3.61
   0 -12  -6   83.28    3.30
   0  12   6   86.84    3.44
   0  12   6   92.37    3.67
   0  12  -6   92.83    3.68
   0  12  -6   86.59    3.45
   0 -12   7   38.66    1.58
   0 -12   7   38.03    1.57
   0 -12  -7   39.79    1.62
   0  12   7   37.25    1.56
   0  12   7   36.23    1.49
   0  12  -7   36.01    1.49
   0  12  -7   35.52    1.50
   0 -12   8    4.83    0.36
   0 -12  -8    5.62    0.40
   0 -12  -8    4.78    0.38
   0  12   8    5.64    0.45
   0  12   8    5.40    0.37
   0  12  -8    5.70    0.47
   0  12  -8    4.71    0.38
   0 -12   9   21.60    0.96
   0 -12   9   23.76    1.03
   0 -12  -9   21.53    0.97
   0 -12  -9   22.71    1.02
   0  12   9   22.71    0.99
   0  12   9   21.22    0.99
   0  12  -9   23.48    1.09
   0  12  -9   21.23    0.95
   0 -12  10   74.38    2.95
   0 -12 -10   74.11    2.95
   0  12  10   95.78    3.78
   0  12 -10   96.47    3.83
   0 -13   0   40.76    1.66
   0 -13   0   46.12    1.88
   0  13   0   41.78    1.74
   0  13   0   42.74    1.74
   0 -13   1   42.66    1.73
   0 -13   1   44.15    1.80
   0 -13  -1   43.20    1.75
   0 -13  -1   42.00    1.73
   0  13   1   44.81    1.85
   0  13   1   41.10    1.68
   0  13  -1   42.71    1.75
   0  13  -1   42.69    1.77
   0 -13   2   26.60    1.12
   0 -13  -2   23.62    1.01
   0 -13  -2   25.28    1.08
   0  13   2   24.72    1.06
   0  13   2   23.25    1.04
   0  13  -2   24.21    1.04
   0  13  -2   24.07    1.08
   0 -13   3   74.28    2.95
   0 -13   3   72.55    2.89
   0 -13  -3   74.45    2.96
   0 -13  -3   77.89    3.10
   0  13   3   80.23    3.18
   0  13   3   77.65    3.11
   0  13  -3   78.08    3.14
   0  13  -3   76.45    3.04
   0 -13   4   52.56    2.12
   0 -13   4   50.66    2.04
   0 -13  -4   54.17    2.18
   0 -13  -4   47.03    1.90
   0  13   4   51.05    2.06
   0  13   4   53.24    2.18
   0  13  -4   53.93    2.21
   0  13  -4   49.49    1.99
   0 -13   5    1.55    0.27
   0 -13   5    1.35    0.24
   0 -13  -5    1.34    0.29
   0 -13  -5    1.60    0.29
   0  13   5    1.16    0.26
   0  13   5    0.92    0.35
   0  13  -5    1.35    0.27
   0  13  -5    1.70    0.33
   0 -13   6   18.63    0.84
   0 -13  -6   16.59    0.78
   0 -13  -6   17.00    0.77
   0  13   6   16.74    0.81
   0  13   6   17.16    0.78
   0  13  -6   16.53    0.82
   0  13  -6   18.05    0.82
   0 -13   7   59.48    2.39
   0 -13   7   59.46    2.39
   0 -13  -7   62.24    2.50
   0 -13  -7   56.78    2.29
   0  13   7   59.22    2.41
   0  13   7   56.07    2.25
   0  13  -7   58.29    2.35
   0  13  -7   59.31    2.42
   0 -14   0  147.47    5.77
   0 -14   0  156.17    6.12
   0  14   0  149.42    5.88
   0  14   0  155.51    6.09
   0 -14   1   13.79    0.67
   0 -14   1   13.18    0.64
   0 -14  -1   13.03    0.65
   0 -14  -1   14.57    0.70
   0  14   1   13.32    0.72
   0  14   1   13.83    0.65
   0  14  -1   13.51    0.69
   0  14  -1   12.85    0.64
   0 -14   2   17.11    0.78
   0 -14   2   17.59    0.81
   0 -14  -2   18.91    0.85
   0 -14  -2   18.48    0.85
   0  14   2   17.61    0.81
   0  14   2   19.42    0.92
   0  14  -2   19.03    0.92
   0 -14   3   30.38    1.27
   0 -14   3   34.33    1.43
   0 -14  -3   30.86    1.29
   0 -14  -3   33.74    1.41
   0  14   3   34.45    1.45
   0  14   3   31.50    1.32
   0  14  -3   33.06    1.39
   0  14  -3   31.16    1.35
   0 -14   4   88.69    3.50
   0 -14  -4   87.45    3.46
   0  14   4   82.59    3.27
   0  14  -4   91.27    3.60
   1   0  -3    0.82    0.07
  -1   0   3    0.57    0.07
   1   0  -1    0.05    0.05
   1   0  -1    0.05    0.05
  -1   0   1   -0.02    0.05
  -1   0   1    0.02    0.05
   1   0   1    0.36    0.08
   1   0   1    0.35    0.08
  -1   0  -1    0.24    0.08
   1   0   3   -0.11    0.13
   1   0   3   -0.06    0.12
  -1   0  -3    0.02    0.14
  -1   0  -3   -0.01    0.13
   1   0   4    0.85    0.12
   1   0   4    0.83    0.13
  -1   0  -4    0.62    0.12
  -1   0  -4    0.63    0.12
   1   0   5    0.02    0.10
   1   0   5   -0.06    0.09
  -1   0  -5   -0.09    0.10
  -1   0  -5   -0.05    0.09
   1   0   7    0.09    0.10
   1   0   7    0.02    0.10
  -1   0  -7   -0.02    0.10
  -1   0  -7   -0.07    0.11
   1   0   8   74.53    2.91
   1   0   8   76.50    2.99
  -1   0  -8   71.43    2.79
  -1   0  -8   69.94    2.74
   1   0   9   -0.08    0.11
   1   0   9   -0.06    0.10
  -1   0  -9   -0.04    0.13
  -1   0  -9   -0.05    0.10
   1  -1  -6    6.91    0.28
   1  -1  -6    5.99    0.25
  -1  -1   6    6.05    0.26
  -1   1   6    6.60    0.27
  -1   1   6    6.08    0.25
   1  -1   1    7.69    0.32
   1  -1   1    8.82    0.37
  -1  -1  -1    7.58    0.33
  -1  -1  -1    7.95    0.35
   1   1   1    7.42    0.33
   1   1   1    7.51    0.32
  -1   1  -1    8.16    0.35
  -1   1  -1    8.23    0.34
   1  -1   4   37.13    1.46
   1  -1   4   34.89    1.38
  -1  -1  -4   34.13    1.35
  -1  -1  -4   35.93    1.43
   1   1   4   35.20    1.39
   1   1   4   35.62    1.41
  -1   1  -4   35.86    1.42
  -1   1  -4   35.28    1.39
   1  -1   5   31.79    1.26
   1  -1   5   33.01    1.30
  -1  -1  -5   32.37    1.29
  -1  -1  -5   35.35    1.39
   1   1   5   33.55    1.33
   1   1   5   33.47    1.32
  -1   1  -5   31.38    1.24
  -1   1  -5   29.45    1.16
   1  -1   6  112.95    4.40
   1  -1   6  118.24    4.60
  -1  -1  -6  119.23    4.64
  -1  -1  -6  125.74    4.89
   1   1   6  114.12    4.44
  -1   1  -6  104.83    4.08
  -1   1  -6  118.09    4.60
   1  -1   7   35.91    1.42
   1  -1   7   36.42    1.43
  -1  -1  -7   34.67    1.37
  -1  -1  -7   37.76    1.50
   1   1   7   33.13    1.31
   1   1   7   36.13    1.43
  -1   1  -7   36.54    1.45
  -1   1  -7   37.69    1.48
   1  -1  10   66.53    2.61
   1  -1  10   62.95    2.47
  -1  -1 -10   56.75    2.24
  -1  -1 -10   58.90    2.32
   1   1  10   59.87    2.35
   1   1  10   62.43    2.45
  -1   1 -10   63.14    2.49
  -1   1 -10   61.63    2.43
   1  -2  -4    2.68    0.17
   1  -2  -4    2.76    0.17
  -1  -2   4    2.87    0.17
  -1  -2   4    2.60    0.17
   1   2  -4    2.66    0.19
   1   2  -4    2.67    0.16
  -1   2   4    2.69    0.17
  -1   2   4    2.60    0.17
   1  -2  -3    8.23    0.37
   1  -2  -3    7.35    0.33
  -1  -2   3    7.92    0.37
  -1  -2   3    8.02    0.35
   1   2  -3    8.47    0.38
  -1   2   3    8.64    0.39
  -1   2   3    8.73    0.38
   1  -2  -2   98.29    3.82
   1  -2  -2   98.42    3.83
   1  -2   1   48.27    1.89
   1  -2   1   48.05    1.89
  -1  -2  -1   48.46    1.91
  -1  -2  -1   49.10    1.93
   1   2   1   49.73    1.95
   1   2   1   49.10    1.93
  -1   2  -1   48.49    1.90
  -1   2  -1   49.88    1.96
   1  -2   3   71.89    2.81
   1  -2   3   67.94    2.66
  -1  -2  -3   71.65    2.80
  -1  -2  -3   71.11    2.79
   1   2   3   72.28    2.82
   1   2   3   72.23    2.83
  -1   2  -3   72.84    2.85
  -1   2  -3   68.89    2.70
   1  -2   4   23.44    0.94
   1  -2   4   20.81    0.84
  -1  -2  -4   24.55    0.98
  -1  -2  -4   23.61    0.96
   1   2   4   25.04    1.01
   1   2   4   23.73    0.95
  -1   2  -4   24.38    0.98
  -1   2  -4   24.53    0.98
   1  -2   5   42.64    1.68
   1  -2   5   46.42    1.82
  -1  -2  -5   43.98    1.73
  -1  -2  -5   45.76    1.81
   1   2   5   43.66    1.71
   1   2   5   45.20    1.78
  -1   2  -5   44.73    1.76
  -1   2  -5   45.39    1.79
   1  -2   6   50.17    1.97
   1  -2   6   46.17    1.81
  -1  -2  -6   48.64    1.91
  -1  -2  -6   44.76    1.77
   1   2   6   49.27    1.94
   1   2   6   45.39    1.78
  -1   2  -6   49.22    1.93
  -1   2  -6   50.12    1.97
   1  -2   8   74.77    2.92
   1  -2   8   78.38    3.06
  -1  -2  -8   74.67    2.92
  -1  -2  -8   70.26    2.76
   1   2   8   71.48    2.80
   1   2   8   74.16    2.90
  -1   2  -8   73.87    2.89
  -1   2  -8   69.62    2.73
   1  -2  10  133.54    5.21
   1  -2  10  123.43    4.82
  -1  -2 -10  126.23    4.93
   1   2  10  124.31    4.86
   1   2  10  116.04    4.53
  -1   2 -10  121.06    4.73
  -1   2 -10  117.58    4.60
   1  -2  11   43.10    1.71
   1  -2  11   46.95    1.86
  -1  -2 -11   46.00    1.82
  -1  -2 -11   43.13    1.71
   1   2  11   47.34    1.87
   1   2  11   44.03    1.74
  -1   2 -11   46.15    1.84
  -1   2 -11   41.69    1.66
   1  -3 -10   74.96    2.95
   1  -3 -10   70.53    2.78
  -1  -3  10   68.43    2.72
  -1  -3  10   74.72    2.97
   1   3 -10   69.33    2.76
   1   3 -10   72.38    2.88
  -1   3  10   72.84    2.87
  -1   3  10   67.41    2.66
   1  -3  -9   27.91    1.11
   1  -3  -9   29.69    1.18
  -1  -3   9   28.91    1.15
  -1  -3   9   28.04    1.11
   1   3  -9   29.33    1.16
   1   3  -9   27.94    1.12
  -1   3   9   29.72    1.18
  -1   3   9   27.94    1.12
   1  -3  -8    3.82    0.21
   1  -3  -8    3.90    0.20
  -1  -3   8    3.70    0.19
  -1  -3   8    3.57    0.19
   1   3  -8    3.73    0.21
   1   3  -8    3.64    0.19
  -1   3   8    3.73    0.21
  -1   3   8    3.67    0.20
   1   3  -7  196.12    7.62
   1   3  -5  150.05    5.83
   1  -3  -4   15.55    0.64
   1  -3  -4   17.23    0.71
  -1  -3   4   16.34    0.67
  -1  -3   4   15.13    0.63
   1   3  -4   16.15    0.67
   1   3  -4   15.20    0.63
  -1   3   4   16.00    0.66
  -1   3   4   15.23    0.64
   1  -3  -3    8.16    0.37
   1  -3  -3    8.65    0.39
  -1  -3   3    8.39    0.40
  -1  -3   3    8.26    0.37
   1   3  -3    9.00    0.40
   1   3  -3    9.18    0.43
  -1   3   3    8.72    0.41
   1  -3  -1   42.64    1.69
   1  -3  -1   45.64    1.80
  -1  -3   1   43.35    1.73
  -1  -3   1   39.93    1.58
   1   3  -1   42.49    1.68
   1   3  -1   41.30    1.65
  -1   3   1   47.37    1.87
  -1   3   1   39.71    1.58
   1  -3   3   68.11    2.67
   1  -3   3   72.23    2.83
  -1  -3  -3   69.43    2.73
  -1  -3  -3   66.41    2.60
   1   3   3   70.55    2.76
   1   3   3   68.60    2.70
  -1   3  -3   70.80    2.77
  -1   3  -3   71.43    2.80
   1  -3   5   93.03    3.63
   1  -3   5   99.54    3.88
  -1  -3  -5   90.59    3.53
  -1  -3  -5   84.64    3.31
   1   3   5   90.20    3.52
   1   3   5   88.91    3.48
  -1   3  -5   88.59    3.46
  -1   3  -5   89.57    3.49
  -1  -3  -7  217.97    8.46
  -1  -3  -7  214.60    8.34
   1   3   7  221.77    8.62
   1  -3   9    5.01    0.26
   1  -3   9    4.63    0.25
  -1  -3  -9    4.66    0.28
  -1  -3  -9    5.09    0.27
   1   3   9    4.73    0.26
   1   3   9    4.24    0.25
  -1   3  -9    3.98    0.24
  -1   3  -9    4.40    0.26
   1  -3  10  130.13    5.08
   1  -3  10  133.84    5.22
  -1  -3 -10  135.84    5.30
  -1  -3 -10  123.77    4.84
   1   3  10  130.96    5.11
   1   3  10  145.86    5.69
  -1   3 -10  131.06    5.12
   1  -3  11   32.72    1.30
  -1  -3 -11   35.59    1.42
  -1  -3 -11   32.33    1.30
   1   3  11   34.91    1.39
   1   3  11   37.47    1.49
  -1   3 -11   34.67    1.39
  -1   3 -11   37.52    1.50
  -1  -3 -12   18.32    0.75
  -1  -3 -12   20.37    0.83
  -1   3 -12   18.08    0.75
  -1   3 -12   20.56    0.85
   1  -4 -11  123.40    4.83
   1  -4 -11  129.35    5.06
  -1  -4  11  122.43    4.81
  -1  -4  11  123.11    4.83
   1   4 -11  129.47    5.09
   1   4 -11  126.04    4.95
  -1   4  11  114.36    4.48
  -1   4  11  120.36    4.72
   1  -4 -10    5.94    0.29
   1  -4 -10    6.33    0.31
  -1  -4  10    6.00    0.29
  -1  -4  10    5.98    0.29
   1   4 -10    7.13    0.35
   1   4 -10    6.22    0.30
  -1   4  10    6.44    0.31
  -1   4  10    6.40    0.32
  -1  -4   9  229.74    8.93
   1   4  -9  254.02    9.88
   1   4  -9  258.17   10.03
  -1   4   9  259.63   10.10
   1  -4  -7   10.33    0.45
   1  -4  -7   11.46    0.49
  -1  -4   7   11.82    0.50
  -1  -4   7   10.22    0.44
   1   4  -7   10.05    0.45
   1   4  -7   11.38    0.49
  -1   4   7   10.25    0.46
  -1   4   7   10.76    0.46
   1  -4  -6   26.06    1.05
  -1  -4   6   26.06    1.05
  -1  -4   6   22.62    0.91
   1   4  -6   22.86    0.92
   1   4  -6   24.40    0.99
  -1   4   6   23.49    0.96
  -1   4   6   24.36    0.98
   1  -4  -5   14.15    0.59
  -1  -4   5   12.64    0.53
  -1  -4   5   12.15    0.52
   1   4  -5   12.86    0.54
   1   4  -5   11.64    0.51
  -1   4   5   12.56    0.53
  -1   4   5   12.38    0.54
   1  -4  -3  107.19    4.18
   1  -4  -3  112.21    4.37
  -1  -4   3  115.75    4.51
   1   4  -3   99.78    3.90
   1   4  -3  102.76    4.01
  -1   4   3  103.36    4.03
  -1   4   3  111.17    4.33
   1  -4  -2   36.64    1.46
   1  -4  -2   34.01    1.36
  -1  -4   2   36.91    1.47
  -1  -4   2   34.96    1.39
   1   4  -2   36.03    1.45
   1   4  -2   36.64    1.46
  -1   4   2   37.20    1.48
  -1   4   2   34.89    1.40
   1  -4   1   51.98    2.05
   1  -4   1   47.22    1.87
  -1  -4  -1   48.61    1.92
  -1  -4  -1   51.17    2.03
   1   4   1   48.46    1.93
   1   4   1   46.73    1.85
  -1   4  -1   49.32    1.95
  -1   4  -1   49.10    1.95
   1  -4   2    0.61    0.16
   1  -4   2    0.66    0.14
  -1  -4  -2    0.72    0.13
  -1  -4  -2    0.53    0.20
   1   4   2    0.45    0.17
   1   4   2    0.65    0.15
  -1   4  -2    0.78    0.17
  -1   4  -2    0.50    0.15
   1  -4   3   77.23    3.02
   1  -4   3   81.16    3.17
  -1  -4  -3   81.47    3.20
  -1  -4  -3   83.33    3.26
   1   4   3   78.89    3.08
   1   4   3   79.40    3.11
  -1   4  -3   81.67    3.20
  -1   4  -3   76.30    2.99
   1  -4   5   10.93    0.48
   1  -4   5   10.07    0.45
  -1  -4  -5   11.28    0.50
  -1  -4  -5   10.44    0.48
   1   4   5   10.91    0.49
   1   4   5   10.71    0.47
  -1   4  -5   10.90    0.49
  -1   4  -5   10.67    0.48
   1  -4   6   22.10    0.90
   1  -4   6   20.80    0.85
  -1  -4  -6   21.25    0.89
  -1  -4  -6   19.43    0.80
   1   4   6   20.93    0.87
   1   4   6   19.58    0.81
  -1   4  -6   20.94    0.86
  -1   4  -6   22.03    0.90
   1  -4   7    2.34    0.20
   1  -4   7    2.65    0.21
  -1  -4  -7    2.46    0.19
  -1  -4  -7    2.50    0.25
   1   4   7    2.60    0.23
   1   4   7    2.38    0.20
  -1   4  -7    2.55    0.22
  -1   4  -7    2.65    0.22
   1  -4   8  549.24   21.28
  -1   4  -8  548.03   21.25
   1  -4   9  196.64    7.65
   1  -4   9  201.54    7.84
  -1  -4  -9  205.19    7.98
  -1  -4  -9  183.62    7.15
   1   4   9  199.39    7.76
   1   4   9  180.11    7.01
  -1   4  -9  184.59    7.18
  -1   4  -9  195.32    7.60
   1  -4  10   57.53    2.27
  -1  -4 -10   56.27    2.23
  -1  -4 -10   59.78    2.35
   1   4  10   58.83    2.32
   1   4  10   62.53    2.47
  -1   4 -10   59.17    2.34
  -1   4 -10   56.83    2.25
   1  -4  11   80.25    3.15
   1  -4  11   73.01    2.87
  -1  -4 -11   73.38    2.89
  -1  -4 -11   74.45    2.93
   1   4  11   78.40    3.08
   1   4  11   71.75    2.82
  -1   4 -11   79.72    3.14
  -1   4 -11   75.31    2.97
   1  -4  12  234.86    9.17
  -1  -4 -12  245.25    9.57
  -1  -4 -12  212.02    8.28
   1   4  12  211.80    8.27
  -1   4 -12  231.64    9.05
  -1   4 -12  212.63    8.31
   1  -5 -12   46.20    1.83
   1  -5 -12   40.91    1.63
  -1  -5  12   46.71    1.86
   1   5 -12   44.76    1.78
   1   5 -12   43.88    1.76
  -1   5  12   44.64    1.78
   1  -5 -11  199.46    7.77
   1  -5 -11  198.66    7.74
  -1  -5  11  202.15    7.88
  -1  -5  11  206.46    8.04
   1   5 -11  200.37    7.82
   1   5 -11  211.75    8.25
  -1   5  11  213.38    8.32
  -1   5  11  201.07    7.83
   1  -5  -9   89.69    3.51
   1  -5  -9   78.23    3.07
  -1  -5   9   81.69    3.20
  -1  -5   9   84.33    3.30
   1   5  -9   85.54    3.36
   1   5  -9   84.52    3.31
  -1   5   9   83.64    3.29
  -1   5   9   82.89    3.25
   1  -5  -8  107.24    4.19
  -1  -5   8  117.63    4.59
   1   5  -8  104.63    4.09
   1   5  -8  100.98    3.96
  -1   5   8  105.97    4.14
  -1   5   8  108.29    4.24
   1  -5  -5  359.82   13.95
   1  -5  -4   31.72    1.27
   1  -5  -4   33.33    1.34
  -1  -5   4   36.18    1.45
  -1  -5   4   33.98    1.35
   1   5  -4   33.79    1.35
   1   5  -4   33.94    1.37
  -1   5   4   35.76    1.43
  -1   5   4   34.74    1.39
   1  -5  -3   63.02    2.48
   1  -5  -3   71.75    2.81
  -1  -5   3   67.65    2.66
  -1  -5   3   68.92    2.70
   1   5  -3   60.87    2.41
   1   5  -3   67.77    2.66
  -1   5   3   62.99    2.47
  -1   5   3   68.65    2.70
   1  -5  -2   48.42    1.91
   1  -5  -2   54.61    2.15
  -1  -5   2   52.56    2.07
  -1  -5   2   51.37    2.03
   1   5  -2   45.86    1.81
   1   5  -2   51.24    2.03
  -1   5   2   51.63    2.04
  -1   5   2   54.68    2.16
   1  -5   4    2.40    0.20
   1  -5   4    1.74    0.19
  -1  -5  -4    1.81    0.18
   1   5   4    2.87    0.24
  -1   5  -4    2.11    0.20
  -1   5  -4    2.86    0.23
   1   5   5  397.12   15.41
   1  -5   6  169.72    6.60
   1  -5   6  165.55    6.44
  -1  -5  -6  170.53    6.63
  -1  -5  -6  170.94    6.66
   1   5   6  164.94    6.43
   1   5   6  173.45    6.74
  -1   5  -6  164.99    6.42
  -1   5  -6  165.09    6.43
   1  -5   7  183.15    7.13
   1  -5   7  175.48    6.83
  -1  -5  -7  167.26    6.51
  -1  -5  -7  168.11    6.55
   1   5   7  183.76    7.16
   1   5   7  186.23    7.24
  -1   5  -7  175.52    6.83
  -1   5  -7  176.60    6.87
   1  -5   8    3.77    0.26
   1  -5   8    3.10    0.24
  -1  -5  -8    3.74    0.30
  -1  -5  -8    2.96    0.22
   1   5   8    3.12    0.24
   1   5   8    3.63    0.28
  -1   5  -8    3.32    0.27
  -1   5  -8    3.27    0.25
   1  -5   9  147.12    5.74
   1  -5   9  137.69    5.36
  -1  -5  -9  149.27    5.81
  -1  -5  -9  135.52    5.29
   1   5   9  132.74    5.18
   1   5   9  139.74    5.45
  -1   5  -9  149.85    5.84
  -1   5  -9  130.60    5.10
   1  -5  10  128.84    5.03
   1  -5  10  127.43    4.97
  -1  -5 -10  135.81    5.30
  -1  -5 -10  114.99    4.50
   1   5  10  126.57    4.95
   1   5  10  121.79    4.75
  -1   5 -10  120.84    4.73
  -1   5 -10  127.62    4.99
   1  -5  11    2.67    0.20
   1  -5  11    3.25    0.22
  -1  -5 -11    2.83    0.24
  -1  -5 -11    2.95    0.22
   1   5  11    2.78    0.24
   1   5  11    2.75    0.21
  -1   5 -11    2.48    0.24
  -1   5 -11    3.00    0.23
   1  -5  12   29.82    1.21
  -1  -5 -12   28.91    1.18
   1   5  12   26.01    1.07
   1   5  12   26.74    1.10
  -1   5 -12   27.21    1.13
  -1   5 -12   25.23    1.06
   1   5  13  113.92    4.48
   1  -6 -12   44.61    1.78
   1  -6 -12   46.56    1.86
  -1  -6  12   46.81    1.87
   1   6 -12   47.93    1.93
   1   6 -12   46.88    1.87
  -1   6  12   46.68    1.86
  -1   6  12   50.27    2.01
   1  -6 -11  386.15   15.00
   1  -6 -11  364.70   14.18
  -1  -6  11  356.17   13.83
  -1  -6  11  398.59   15.48
   1   6 -11  367.63   14.30
   1   6 -11  381.28   14.81
  -1   6  11  378.84   14.73
  -1   6  11  349.59   13.59
   1  -6 -10   26.33    1.08
   1  -6 -10   30.11    1.22
  -1  -6  10   28.84    1.17
  -1  -6  10   30.50    1.23
   1   6 -10   27.01    1.12
   1   6 -10   31.11    1.26
  -1   6  10   29.43    1.20
  -1   6  10   26.48    1.08
   1  -6  -9   61.82    2.44
   1  -6  -9   56.78    2.24
  -1  -6   9   55.07    2.17
  -1  -6   9   61.90    2.44
   1   6  -9   57.17    2.27
   1   6  -9   59.75    2.36
  -1   6   9   57.63    2.28
  -1   6   9   57.80    2.29
   1  -6  -8   56.22    2.22
  -1  -6   8   55.95    2.21
  -1  -6   8   58.51    2.31
   1   6  -8   53.56    2.13
   1   6  -8   55.70    2.21
  -1   6   8   56.75    2.26
  -1   6   8   55.83    2.21
   1  -6  -6  112.70    4.41
   1  -6  -6  113.70    4.43
  -1  -6   6  103.19    4.03
   1   6  -6  112.70    4.41
   1   6  -6  111.80    4.37
  -1   6   6  118.70    4.63
  -1   6   6  112.65    4.41
   1  -6  -5  204.66    7.95
   1  -6  -5  172.75    6.72
  -1  -6   5  193.20    7.51
  -1  -6   5  183.59    7.14
   1   6  -5  192.37    7.49
   1   6  -5  186.35    7.25
  -1   6   5  205.63    8.00
  -1   6   5  204.27    7.94
   1  -6  -4  107.66    4.21
   1  -6  -4  110.65    4.32
  -1  -6   4  110.95    4.33
  -1  -6   4  117.50    4.59
   1   6  -4  112.90    4.41
   1   6  -4  114.16    4.46
  -1   6   4  111.41    4.36
  -1   6   4  113.63    4.43
   1  -6  -1   62.43    2.46
   1  -6  -1   60.53    2.38
  -1  -6   1   61.29    2.41
  -1  -6   1   60.85    2.40
   1   6  -1   64.82    2.56
   1   6  -1   64.04    2.52
  -1   6   1   61.80    2.44
  -1   6   1   61.07    2.42
   1  -6   0  131.35    5.11
   1  -6   0  118.99    4.64
  -1  -6   0  127.08    4.96
  -1  -6   0  128.96    5.02
   1   6   0  126.62    4.95
   1   6   0  134.01    5.22
  -1   6   0  136.08    5.30
  -1   6   0  126.57    4.93
   1  -6   1  325.94   12.64
   1   6   1  311.56   12.09
   1  -6   2  193.47    7.52
   1  -6   2  197.71    7.69
  -1  -6  -2  204.24    7.94
  -1  -6  -2  195.30    7.60
   1   6   2  214.55    8.33
   1   6   2  192.05    7.47
  -1   6  -2  190.20    7.39
  -1   6  -2  199.46    7.76
   1  -6   3   15.19    0.65
   1  -6   3   15.56    0.67
  -1  -6  -3   15.21    0.65
  -1  -6  -3   15.97    0.70
   1   6   3   15.25    0.68
   1   6   3   15.61    0.67
  -1   6  -3   15.73    0.68
  -1   6  -3   16.16    0.69
   1  -6   4  109.36    4.27
   1  -6   4  108.24    4.23
  -1  -6  -4  116.58    4.56
  -1  -6  -4  106.29    4.15
   1   6   4  115.29    4.51
   1   6   4  115.70    4.51
  -1   6  -4  105.24    4.12
  -1   6  -4  110.41    4.31
   1  -6   5    2.16    0.23
   1  -6   5    2.70    0.24
  -1  -6  -5    2.54    0.22
  -1  -6  -5    3.17    0.29
   1   6   5    2.44    0.27
   1   6   5    2.60    0.24
  -1   6  -5    2.77    0.26
  -1   6  -5    2.41    0.24
  -1  -6  -7  521.94   20.22
   1   6   7  500.24   19.39
  -1   6  -7  516.09   20.01
  -1   6  -7  526.33   20.40
   1  -6   8   13.59    0.61
   1  -6   8   12.54    0.56
  -1  -6  -8   12.95    0.58
  -1  -6  -8   13.38    0.61
   1   6   8   13.39    0.61
   1   6   8   12.61    0.57
  -1   6  -8   14.53    0.66
  -1   6  -8   13.37    0.59
   1  -6   9    2.99    0.23
   1  -6   9    2.87    0.22
  -1  -6  -9    2.90    0.25
  -1  -6  -9    3.28    0.22
   1   6   9    2.88    0.25
   1   6   9    2.94    0.22
  -1   6  -9    2.98    0.26
  -1   6  -9    2.86    0.23
   1  -6  10   48.64    1.93
   1  -6  10   52.10    2.07
  -1  -6 -10   50.15    1.99
  -1  -6 -10   50.93    2.03
   1   6  10   49.15    1.95
   1   6  10   49.95    1.99
  -1   6 -10   47.61    1.90
  -1   6 -10   54.66    2.17
   1  -6  11  207.80    8.09
   1  -6  11  225.48    8.78
  -1  -6 -11  219.70    8.56
  -1  -6 -11  235.96    9.18
   1   6  11  208.63    8.12
   1   6  11  222.11    8.66
  -1   6 -11  211.85    8.27
  -1   6 -11  225.67    8.79
   1  -6  12   11.59    0.53
  -1  -6 -12   12.53    0.57
  -1  -6 -12   11.21    0.54
   1   6  12   13.38    0.63
   1   6  12   12.00    0.55
  -1   6 -12   13.07    0.62
  -1   6 -12   13.28    0.61
  -1  -6 -13    2.49    0.27
  -1  -6 -13    2.43    0.25
  -1   6 -13    2.76    0.28
  -1  -6 -14   27.72    1.17
   1  -7 -13    6.83    0.39
   1  -7 -13    7.42    0.41
   1   7 -13    6.94    0.42
   1   7 -13    6.82    0.38
  -1   7  13    8.47    0.46
   1  -7 -12  156.36    6.12
   1  -7 -12  175.09    6.83
  -1  -7  12  163.94    6.40
  -1  -7  12  173.21    6.76
   1   7 -12  161.92    6.35
   1   7 -12  177.06    6.92
  -1   7  12  169.16    6.61
  -1   7  12  178.91    7.00
   1  -7 -11   74.21    2.93
   1  -7 -11   64.70    2.56
  -1  -7  11   71.28    2.81
  -1  -7  11   66.48    2.62
   1   7 -11   71.16    2.81
   1   7 -11   69.09    2.75
  -1   7  11   66.77    2.64
  -1   7  11   70.50    2.80
   1  -7 -10  132.11    5.15
   1  -7 -10  115.75    4.52
  -1  -7  10  123.82    4.83
  -1  -7  10  123.26    4.81
   1   7 -10  132.86    5.19
   1   7 -10  126.52    4.95
  -1   7  10  118.75    4.64
  -1   7  10  122.36    4.79
   1  -7  -9    7.05    0.35
  -1  -7   9    7.16    0.36
   1   7  -9    7.80    0.42
   1   7  -9    7.89    0.39
  -1   7   9    7.63    0.38
  -1   7   9    8.92    0.45
   1  -7  -8  437.35   16.96
   1  -7  -8  419.55   16.26
  -1  -7   8  384.69   14.92
  -1  -7   8  419.31   16.27
   1   7  -8  414.19   16.06
   1   7  -8  417.36   16.19
  -1   7   8  419.31   16.27
  -1   7   8  430.52   16.69
   1  -7  -7  108.00    4.23
   1  -7  -7   95.37    3.73
  -1  -7   7  100.56    3.93
  -1  -7   7  106.29    4.16
   1   7  -7  103.27    4.05
   1   7  -7  106.73    4.19
  -1   7   7   98.20    3.85
  -1   7   7  103.71    4.07
   1  -7  -6  109.46    4.28
   1  -7  -6  118.26    4.62
  -1  -7   6  118.04    4.61
  -1  -7   6  114.04    4.46
   1   7  -6  111.97    4.39
   1   7  -6  119.14    4.66
  -1   7   6  111.58    4.37
  -1   7   6  115.26    4.50
   1  -7  -5  209.31    8.13
   1  -7  -5  226.38    8.80
  -1  -7   5  204.19    7.94
  -1  -7   5  219.36    8.53
   1   7  -5  209.85    8.16
   1   7  -5  203.80    7.94
  -1   7   5  216.21    8.41
  -1   7   5  208.12    8.09
   1  -7  -3   58.68    2.32
   1  -7  -3   61.63    2.43
  -1  -7   3   57.70    2.28
  -1  -7   3   59.22    2.35
   1   7  -3   59.51    2.36
   1   7  -3   59.87    2.38
  -1   7   3   54.80    2.17
  -1   7   3   54.85    2.18
   1  -7  -2   43.64    1.74
   1  -7  -2   45.61    1.81
  -1  -7   2   39.20    1.58
  -1  -7   2   46.37    1.84
   1   7  -2   48.34    1.92
   1   7  -2   46.95    1.88
  -1   7   2   46.15    1.84
  -1   7   2   47.10    1.89
   1  -7  -1   17.05    0.73
   1  -7  -1   15.11    0.66
  -1  -7   1   17.80    0.75
  -1  -7   1   17.96    0.78
   1   7  -1   14.60    0.65
  -1   7   1   14.86    0.64
  -1   7   1   16.58    0.74
   1  -7   1   56.00    2.22
   1  -7   1   55.66    2.20
  -1  -7  -1   54.51    2.17
  -1  -7  -1   53.71    2.12
   1   7   1   55.29    2.21
   1   7   1   51.71    2.05
  -1   7  -1   57.66    2.29
  -1   7  -1   58.31    2.31
   1  -7   2  321.55   12.47
   1  -7   2  304.49   11.81
  -1  -7  -2  347.88   13.49
  -1  -7  -2  334.96   12.99
   1   7   2  323.26   12.55
   1   7   2  319.11   12.38
  -1   7  -2  324.23   12.58
   1  -7   3    5.71    0.35
   1  -7   3    5.40    0.32
  -1  -7  -3    6.10    0.38
   1   7   3    4.92    0.32
   1   7   3    4.95    0.35
  -1   7  -3    5.03    0.35
  -1   7  -3    4.57    0.32
   1  -7   5   91.18    3.57
   1  -7   5   86.10    3.38
  -1  -7  -5   91.05    3.58
  -1  -7  -5   84.79    3.33
   1   7   5   88.15    3.48
   1   7   5   86.42    3.39
  -1   7  -5   85.08    3.35
  -1   7  -5   87.57    3.44
   1  -7   6    0.64    0.22
   1  -7   6    0.04    0.21
  -1  -7  -6    0.06    0.22
  -1  -7  -6    0.03    0.25
   1   7   6    0.14    0.22
   1   7   6    0.29    0.25
  -1   7  -6   -0.16    0.25
  -1   7  -6    0.42    0.23
   1  -7   7  146.20    5.70
   1  -7   7  134.11    5.23
  -1  -7  -7  143.15    5.58
  -1  -7  -7  138.15    5.40
   1   7   7  131.64    5.15
   1   7   7  143.59    5.60
  -1   7  -7  153.27    5.98
  -1   7  -7  136.15    5.32
   1  -7   8  163.85    6.38
   1  -7   8  165.26    6.43
  -1  -7  -8  177.11    6.89
  -1  -7  -8  154.66    6.03
   1   7   8  172.57    6.72
   1   7   8  167.63    6.54
  -1   7  -8  159.92    6.24
  -1   7  -8  169.87    6.62
   1  -7   9    7.01    0.36
  -1  -7  -9    6.94    0.36
   1   7   9    6.38    0.35
   1   7   9    6.27    0.33
  -1   7  -9    5.74    0.33
  -1   7  -9    6.10    0.32
   1  -7  10    0.13    0.16
   1  -7  10    0.10    0.16
  -1  -7 -10   -0.07    0.19
  -1  -7 -10    0.19    0.16
   1   7  10    0.12    0.17
   1   7  10    0.07    0.18
  -1   7 -10    0.15    0.16
  -1   7 -10    0.14    0.21
   1  -7  11   31.96    1.30
   1  -7  11   37.25    1.51
  -1  -7 -11   34.47    1.41
  -1  -7 -11   32.89    1.34
   1   7  11   33.45    1.38
   1   7  11   32.55    1.33
  -1   7 -11   36.69    1.50
  -1   7 -11   35.47    1.46
   1  -7  12  203.66    7.94
   1  -7  12  212.29    8.29
  -1  -7 -12  200.17    7.81
  -1  -7 -12  208.02    8.12
   1   7  12  204.44    7.97
   1   7  12  210.99    8.25
  -1   7 -12  208.00    8.12
  -1   7 -12  202.63    7.93
   1  -7  13   -0.07    0.21
  -1  -7 -13    0.49    0.23
  -1  -7 -13    0.32    0.25
   1   7  13    0.26    0.23
  -1   7 -13    0.19    0.26
  -1   7 -13    0.74    0.31
  -1  -7 -14   26.77    1.15
  -1  -7 -14   25.23    1.10
   1   7  14   26.50    1.14
  -1   7 -14   25.67    1.15
  -1   7 -14   26.26    1.15
   1  -8 -15   19.98    0.93
   1  -8 -15   21.49    0.98
   1  -8 -14  169.31    6.65
   1  -8 -14  162.87    6.41
   1   8 -14  166.26    6.54
   1   8 -14  160.92    6.35
  -1   8  14  156.63    6.16
   1  -8 -13    3.26    0.32
   1  -8 -13    3.91    0.32
  -1  -8  13    3.38    0.32
   1   8 -13    3.81    0.34
   1   8 -13    3.34    0.38
  -1   8  13    3.58    0.34
  -1   8  13    4.38    0.33
   1  -8 -12   48.20    1.94
   1  -8 -12   45.76    1.85
  -1  -8  12   51.02    2.05
  -1  -8  12   50.39    2.02
   1   8 -12   51.34    2.07
   1   8 -12   49.12    2.00
  -1   8  12   47.03    1.90
  -1   8  12   48.76    1.99
   1  -8 -11    3.97    0.29
   1  -8 -11    3.06    0.28
  -1  -8  11    2.92    0.25
  -1  -8  11    3.53    0.27
   1   8 -11    3.51    0.28
   1   8 -11    3.84    0.33
  -1   8  11    3.55    0.31
  -1   8  11    3.89    0.28
   1  -8 -10   67.89    2.68
   1  -8 -10   61.07    2.42
  -1  -8  10   64.72    2.55
  -1  -8  10   66.50    2.62
   1   8 -10   61.56    2.44
   1   8 -10   65.53    2.60
  -1   8  10   64.94    2.58
  -1   8  10   71.75    2.82
   1  -8  -9   12.70    0.56
  -1  -8   9   14.16    0.61
  -1  -8   9   12.89    0.57
   1   8  -9   13.22    0.60
   1   8  -9   13.96    0.61
  -1   8   9   13.75    0.63
  -1   8   9   14.02    0.61
   1  -8  -8   15.54    0.67
   1  -8  -8   16.59    0.71
  -1  -8   8   17.50    0.73
  -1  -8   8   16.87    0.72
   1   8  -8   17.09    0.73
   1   8  -8   18.33    0.79
  -1   8   8   16.36    0.72
  -1   8   8   18.70    0.79
   1  -8  -7  140.40    5.47
   1  -8  -7  135.69    5.30
  -1  -8   7  147.93    5.76
   1   8  -7  121.70    4.75
  -1   8   7  116.36    4.56
  -1   8   7  132.98    5.19
   1  -8  -6   72.67    2.86
   1  -8  -6   70.89    2.80
  -1  -8   6   71.67    2.82
  -1  -8   6   67.94    2.68
   1   8  -6   71.11    2.82
   1   8  -6   72.99    2.88
  -1   8   6   71.92    2.84
  -1   8   6   72.92    2.88
   1  -8  -5  122.99    4.80
   1  -8  -5  122.55    4.79
  -1  -8   5  120.62    4.72
  -1  -8   5  121.50    4.74
   1   8  -5  119.19    4.67
   1   8  -5  119.14    4.65
  -1   8   5  124.79    4.88
  -1   8   5  119.99    4.70
   1  -8  -4   31.84    1.29
   1  -8  -4   32.55    1.34
  -1  -8   4   32.23    1.31
  -1  -8   4   29.89    1.23
   1   8  -4   33.28    1.35
   1   8  -4   30.94    1.29
  -1   8   4   31.55    1.31
  -1   8   4   30.16    1.24
   1  -8  -3    7.44    0.42
   1  -8  -3    7.83    0.39
  -1  -8   3    7.97    0.44
  -1  -8   3    7.54    0.41
   1   8  -3    7.98    0.43
   1   8  -3    8.03    0.47
  -1   8   3    7.29    0.41
  -1   8   3    7.80    0.43
   1  -8  -2  190.86    7.43
   1  -8  -2  187.42    7.29
  -1  -8   2  194.66    7.58
  -1  -8   2  187.40    7.29
   1   8  -2  184.06    7.17
   1   8  -2  203.78    7.93
  -1   8   2  185.91    7.24
  -1   8   2  191.98    7.48
   1  -8  -1  152.90    5.96
   1  -8  -1  156.39    6.10
  -1  -8   1  149.44    5.82
  -1  -8   1  133.40    5.21
   1   8  -1  157.09    6.12
   1   8  -1  146.34    5.72
  -1   8   1  155.41    6.07
  -1   8   1  149.95    5.85
   1  -8   0  412.97   16.01
   1  -8   1   52.00    2.07
   1  -8   1   53.90    2.15
  -1  -8  -1   55.24    2.19
  -1  -8  -1   53.17    2.13
   1   8   1   49.95    2.01
   1   8   1   53.97    2.15
  -1   8  -1   52.83    2.11
  -1   8  -1   55.95    2.24
   1  -8   2  290.35   11.26
   1  -8   2  275.72   10.71
  -1  -8  -2  275.23   10.68
  -1  -8  -2  295.71   11.49
   1   8   2  278.64   10.82
   1   8   2  284.74   11.07
  -1   8  -2  279.38   10.85
  -1   8  -2  262.80   10.21
   1  -8   3    4.65    0.30
  -1  -8  -3    4.79    0.33
   1   8   3    4.85    0.38
  -1   8  -3    5.59    0.38
  -1   8  -3    5.78    0.36
   1  -8   4    5.53    0.36
  -1  -8  -4    6.25    0.40
  -1  -8  -4    6.69    0.38
   1   8   4    7.13    0.40
   1   8   4    6.57    0.40
  -1   8  -4    6.92    0.40
  -1   8  -4    6.29    0.40
   1  -8   5    4.92    0.32
   1  -8   5    4.73    0.33
  -1  -8  -5    5.62    0.37
  -1  -8  -5    4.19    0.31
   1   8   5    5.71    0.39
   1   8   5    5.09    0.34
  -1   8  -5    4.80    0.33
  -1   8  -5    5.64    0.40
   1  -8   6  192.66    7.50
   1  -8   6  193.88    7.55
  -1  -8  -6  206.39    8.03
   1   8   6  204.80    7.97
  -1   8  -6  187.37    7.30
  -1   8  -6  188.96    7.37
   1  -8   7   66.09    2.60
  -1  -8  -7   62.43    2.48
  -1  -8  -7   68.60    2.71
   1   8   7   63.90    2.52
   1   8   7   63.75    2.54
  -1   8  -7   65.36    2.59
  -1   8  -7   56.51    2.24
   1  -8   8   12.98    0.57
  -1  -8  -8   13.16    0.59
  -1  -8  -8   14.59    0.64
   1   8   8   12.74    0.59
   1   8   8   12.37    0.54
  -1   8  -8   12.04    0.54
  -1   8  -8   13.34    0.61
   1  -8   9   37.49    1.51
   1  -8   9   40.64    1.62
  -1  -8  -9   36.74    1.47
  -1  -8  -9   35.84    1.45
   1   8   9   38.47    1.56
   1   8   9   37.42    1.50
  -1   8  -9   35.11    1.43
  -1   8  -9   36.35    1.46
   1  -8  10    3.81    0.28
   1  -8  10    3.61    0.27
  -1  -8 -10    4.24    0.31
  -1  -8 -10    3.62    0.27
   1   8  10    3.63    0.28
   1   8  10    3.80    0.33
  -1   8 -10    4.27    0.34
  -1   8 -10    3.96    0.28
   1  -8  11   10.62    0.52
   1  -8  11   11.45    0.54
  -1  -8 -11   10.62    0.54
  -1  -8 -11   10.60    0.53
   1   8  11   10.32    0.54
   1   8  11   10.71    0.52
  -1   8 -11   10.39    0.56
  -1   8 -11   11.74    0.57
   1  -8  12   18.72    0.84
   1  -8  12   19.70    0.86
  -1  -8 -12   20.06    0.89
  -1  -8 -12   19.00    0.85
   1   8  12   20.05    0.87
   1   8  12   19.26    0.88
  -1   8 -12   18.91    0.88
  -1   8 -12   19.62    0.88
   1  -8  13    3.23    0.37
  -1  -8 -13    3.63    0.37
  -1  -8 -13    2.92    0.33
   1   8  13    3.28    0.34
  -1   8 -13    3.38    0.35
  -1   8 -13    3.17    0.44
   1  -8  14   29.33    1.28
  -1  -8 -14   29.35    1.28
  -1  -8 -14   30.25    1.32
   1   8  14   25.72    1.15
  -1   8 -14   28.28    1.26
  -1   8 -14   26.23    1.26
   1  -9 -14    3.35    0.44
   1  -9 -14    3.10    0.41
  -1  -9  14    2.37    0.44
   1   9 -14    2.89    0.51
   1   9 -14    3.06    0.41
  -1   9  14    3.10    0.41
   1  -9 -13   13.96    0.69
   1  -9 -13   12.81    0.66
  -1  -9  13   13.76    0.69
   1   9 -13   15.41    0.74
   1   9 -13   13.75    0.75
  -1   9  13   14.43    0.70
   1  -9 -12  250.61    9.78
   1  -9 -12  242.59    9.47
  -1  -9  12  258.65   10.09
  -1  -9  12  252.80    9.84
   1   9 -12  244.03    9.56
   1   9 -12  240.69    9.39
  -1   9  12  240.91    9.39
  -1   9  12  246.47    9.63
   1  -9 -11  162.77    6.37
   1  -9 -11  150.15    5.88
  -1  -9  11  155.61    6.08
  -1  -9  11  160.14    6.27
   1   9 -11  157.36    6.16
   1   9 -11  156.78    6.16
  -1   9  11  158.53    6.20
  -1   9  11  157.34    6.18
   1  -9 -10    1.65    0.26
   1  -9 -10    2.57    0.26
  -1  -9  10    2.17    0.24
  -1  -9  10    1.69    0.24
   1   9 -10    2.43    0.32
   1   9 -10    2.39    0.26
  -1   9  10    1.98    0.30
  -1   9  10    2.21    0.25
   1  -9  -9   10.41    0.49
   1  -9  -9   10.11    0.49
  -1  -9   9    9.66    0.46
  -1  -9   9    8.77    0.44
   1   9  -9   10.03    0.49
   1   9  -9    9.50    0.49
  -1   9   9   10.54    0.53
  -1   9   9   10.24    0.49
   1  -9  -8   76.96    3.03
   1  -9  -8   85.08    3.34
  -1  -9   8   80.47    3.16
  -1  -9   8   74.99    2.95
   1   9  -8   72.96    2.87
   1   9  -8   83.28    3.29
  -1   9   8   77.18    3.03
  -1   9   8   85.01    3.36
   1  -9  -7  429.30   16.64
   1  -9  -7  501.71   19.45
  -1  -9   7  466.85   18.10
  -1  -9   7  482.94   18.71
   1   9  -7  460.51   17.87
  -1   9   7  458.56   17.79
  -1   9   7  443.69   17.20
   1  -9  -6    8.96    0.45
  -1  -9   6    9.16    0.46
   1   9  -6    9.95    0.52
   1   9  -6   11.64    0.54
  -1   9   6   11.40    0.53
  -1   9   6   10.65    0.54
   1  -9  -5  137.40    5.37
   1  -9  -5  119.84    4.70
  -1  -9   5  133.84    5.23
  -1  -9   5  131.74    5.16
   1   9  -5  130.11    5.11
   1   9  -5  127.30    4.98
  -1   9   5  127.04    4.97
  -1   9   5  133.15    5.23
   1  -9  -4  162.38    6.34
   1  -9  -4  164.21    6.41
  -1  -9   4  183.84    7.17
  -1  -9   4  166.43    6.49
   1   9  -4  168.72    6.58
   1   9  -4  175.87    6.87
  -1   9   4  169.55    6.61
  -1   9   4  170.77    6.68
   1  -9  -3  153.93    6.01
   1  -9  -3  156.61    6.11
  -1  -9   3  161.78    6.32
  -1  -9   3  149.59    5.84
   1   9  -3  158.97    6.23
   1   9  -3  158.51    6.19
  -1   9   3  160.99    6.30
  -1   9   3  156.48    6.11
   1  -9  -2    9.30    0.48
  -1  -9   2    9.43    0.51
   1   9  -2    9.19    0.54
   1   9  -2   11.30    0.55
  -1   9   2   10.98    0.56
  -1   9   2   10.00    0.57
   1  -9  -1  202.85    7.90
   1  -9  -1  179.82    7.01
  -1  -9   1  199.95    7.79
  -1  -9   1  209.17    8.15
   1   9  -1  193.03    7.52
   1   9  -1  198.51    7.76
  -1   9   1  192.44    7.51
  -1   9   1  192.22    7.49
   1  -9   0   39.59    1.61
   1  -9   0   37.40    1.53
  -1  -9   0   42.10    1.71
  -1  -9   0   43.76    1.77
   1   9   0   43.30    1.78
   1   9   0   40.81    1.65
  -1   9   0   42.27    1.74
  -1   9   0   39.05    1.59
   1  -9   1  141.39    5.53
   1  -9   1  135.76    5.31
  -1  -9  -1  135.35    5.29
   1   9   1  134.72    5.27
   1   9   1  138.18    5.42
  -1   9  -1  141.18    5.54
  -1   9  -1  137.57    5.39
   1  -9   2   19.56    0.86
   1  -9   2   18.65    0.84
  -1  -9  -2   18.20    0.79
  -1  -9  -2   21.95    0.97
   1   9   2   19.77    0.87
   1   9   2   20.21    0.92
  -1   9  -2   19.49    0.86
  -1   9  -2   21.81    0.96
   1  -9   3   20.86    0.91
   1  -9   3   18.17    0.79
  -1  -9  -3   18.35    0.81
  -1  -9  -3   19.27    0.85
   1   9   3   20.54    0.89
   1   9   3   19.17    0.86
  -1   9  -3   18.94    0.85
  -1   9  -3   20.17    0.92
   1  -9   4   10.10    0.51
   1  -9   4    9.39    0.46
  -1  -9  -4    8.78    0.47
  -1  -9  -4   10.75    0.54
   1   9   4    9.15    0.46
   1   9   4    9.92    0.55
  -1   9  -4   11.01    0.57
  -1   9  -4   10.09    0.51
   1  -9   5  217.85    8.48
   1  -9   5  213.34    8.31
  -1  -9  -5  199.10    7.76
  -1  -9  -5  227.99    8.88
   1   9   5  207.12    8.09
   1   9   5  207.34    8.08
  -1   9  -5  195.78    7.63
  -1   9  -5  203.71    7.95
   1  -9   6   25.04    1.04
   1  -9   6   28.52    1.17
  -1  -9  -6   26.06    1.09
   1   9   6   28.60    1.21
   1   9   6   27.96    1.15
  -1   9  -6   26.96    1.12
  -1   9  -6   25.23    1.08
   1  -9   7  152.19    5.94
   1  -9   7  153.63    5.99
  -1  -9  -7  153.88    6.00
  -1  -9  -7  166.43    6.50
   1   9   7  165.21    6.44
   1   9   7  147.88    5.79
  -1   9  -7  162.31    6.35
  -1   9  -7  145.90    5.70
   1  -9   8    1.81    0.21
   1  -9   8    2.46    0.24
  -1  -9  -8    2.40    0.27
  -1  -9  -8    1.96    0.23
   1   9   8    2.50    0.29
   1   9   8    2.11    0.23
  -1   9  -8    1.82    0.23
  -1   9  -8    2.44    0.27
   1  -9   9   13.49    0.62
   1  -9   9   15.36    0.69
  -1  -9  -9   13.43    0.61
   1   9   9   15.65    0.70
   1   9   9   14.88    0.71
  -1   9  -9   15.94    0.74
  -1   9  -9   14.65    0.67
   1  -9  10    1.72    0.26
   1  -9  10    2.24    0.28
  -1  -9 -10    2.75    0.31
  -1  -9 -10    2.29    0.27
   1   9  10    2.52    0.28
   1   9  10    1.72    0.31
  -1   9 -10    1.83    0.33
  -1   9 -10    1.78    0.26
   1  -9  11   85.96    3.41
   1  -9  11   84.52    3.34
  -1  -9 -11   89.37    3.55
  -1  -9 -11   94.83    3.76
   1   9  11   88.93    3.54
   1   9  11   90.18    3.56
  -1   9 -11   87.32    3.49
  -1   9 -11   89.08    3.53
   1  -9  12   60.92    2.45
   1  -9  12   61.80    2.48
  -1  -9 -12   67.77    2.73
  -1  -9 -12   68.26    2.74
   1   9  12   61.78    2.51
   1   9  12   65.12    2.61
  -1   9 -12   61.80    2.54
  -1   9 -12   59.97    2.43
   1  -9  13   12.72    0.68
  -1  -9 -13   12.40    0.66
  -1  -9 -13   13.04    0.70
   1   9  13   13.94    0.70
  -1   9 -13   12.80    0.67
  -1   9 -13   12.78    0.78
   1 -10 -13   22.30    1.02
   1 -10 -13   20.03    0.94
  -1 -10  13   22.56    1.04
   1  10 -13   20.35    0.95
   1  10 -13   20.98    1.05
  -1  10  13   21.99    0.99
   1 -10 -12   60.09    2.43
   1 -10 -12   65.99    2.66
  -1 -10  12   57.02    2.30
  -1 -10  12   56.22    2.28
   1  10 -12   55.49    2.30
   1  10 -12   56.58    2.30
  -1  10  12   60.17    2.42
  -1  10  12   58.73    2.41
   1 -10 -11   39.15    1.62
   1 -10 -11   36.15    1.50
  -1 -10  11   37.08    1.53
  -1 -10  11   39.25    1.62
   1  10 -11   37.59    1.61
   1  10 -11   36.88    1.53
  -1  10  11   38.64    1.63
  -1  10  11   37.01    1.53
   1 -10 -10    9.00    0.49
   1 -10 -10    9.05    0.50
  -1 -10  10    7.65    0.43
  -1 -10  10    8.85    0.47
   1  10 -10    8.54    0.48
   1  10 -10    9.02    0.55
  -1  10  10    8.97    0.48
  -1  10  10    8.84    0.53
   1 -10  -9  250.61    9.76
   1 -10  -9  226.45    8.82
  -1 -10   9  239.86    9.34
  -1 -10   9  229.40    8.93
   1  10  -9  233.06    9.11
   1  10  -9  237.91    9.27
  -1  10   9  226.62    8.83
  -1  10   9  225.50    8.81
   1 -10  -8  121.26    4.76
   1 -10  -8  130.52    5.10
  -1 -10   8  130.03    5.09
  -1 -10   8  130.57    5.10
   1  10  -8  121.99    4.78
   1  10  -8  124.43    4.89
  -1  10   8  132.59    5.19
  -1  10   8  122.43    4.82
   1 -10  -7  130.38    5.10
   1 -10  -7  135.81    5.32
  -1 -10   7  128.79    5.04
  -1 -10   7  123.40    4.83
   1  10  -7  131.86    5.19
   1  10  -7  129.47    5.07
  -1  10   7  128.38    5.03
  -1  10   7  137.27    5.39
   1 -10  -6    4.56    0.33
  -1 -10   6    4.43    0.33
   1  10  -6    4.13    0.36
   1  10  -6    4.08    0.31
  -1  10   6    3.82    0.31
  -1  10   6    4.35    0.35
   1 -10  -5  224.01    8.73
   1 -10  -5  240.13    9.34
  -1 -10   5  260.12   10.12
  -1 -10   5  234.76    9.13
   1  10  -5  232.89    9.08
   1  10  -5  231.30    9.01
  -1  10   5  237.86    9.25
  -1  10   5  239.59    9.34
   1 -10  -4  289.37   11.25
   1 -10  -4  305.22   11.86
  -1 -10   4  279.38   10.86
  -1 -10   4  290.59   11.29
   1  10  -4  277.18   10.80
   1  10  -4  300.10   11.66
  -1  10   4  273.53   10.66
  -1  10   4  292.30   11.36
   1 -10  -3   25.77    1.09
   1 -10  -3   25.04    1.07
  -1 -10   3   24.06    1.01
  -1 -10   3   25.65    1.08
   1  10  -3   26.09    1.12
   1  10  -3   25.52    1.07
  -1  10   3   25.23    1.06
  -1  10   3   27.16    1.17
   1 -10  -2   75.21    2.98
   1 -10  -2   69.33    2.75
  -1 -10   2   68.11    2.71
  -1 -10   2   74.04    2.94
   1  10  -2   71.14    2.82
   1  10  -2   75.91    3.03
  -1  10   2   72.99    2.91
  -1  10   2   74.33    2.95
   1 -10  -1  193.39    7.54
   1 -10  -1  178.16    6.96
  -1 -10   1  182.42    7.12
  -1 -10   1  187.13    7.31
   1  10  -1  193.93    7.56
   1  10  -1  184.96    7.24
  -1  10   1  175.82    6.86
  -1  10   1  184.33    7.21
   1 -10   0  293.52   11.41
   1 -10   0  283.52   11.03
  -1 -10   0  284.98   11.08
  -1 -10   0  262.31   10.21
   1  10   0  264.26   10.30
   1  10   0  270.11   10.51
  -1  10   0  289.37   11.26
  -1  10   0  266.70   10.39
   1 -10   1   13.02    0.61
   1 -10   1   14.93    0.68
  -1 -10  -1   13.91    0.65
  -1 -10  -1   15.79    0.73
   1  10   1   14.17    0.66
   1  10   1   14.67    0.72
  -1  10  -1   14.12    0.67
  -1  10  -1   13.25    0.61
   1 -10   2  103.63    4.08
   1 -10   2  100.29    3.94
  -1 -10  -2  101.39    4.00
  -1 -10  -2  101.29    3.98
   1  10   2   97.71    3.85
   1  10   2   97.44    3.86
  -1  10  -2   96.51    3.81
  -1  10  -2   96.83    3.83
   1 -10   3   15.17    0.70
   1 -10   3   14.73    0.67
  -1 -10  -3   15.38    0.72
  -1 -10  -3   14.44    0.66
   1  10   3   14.87    0.71
   1  10   3   14.49    0.67
  -1  10  -3   14.39    0.67
  -1  10  -3   16.20    0.76
   1 -10   4  141.54    5.54
   1 -10   4  148.51    5.80
  -1 -10  -4  144.44    5.65
  -1 -10  -4  144.91    5.68
   1  10   4  136.08    5.32
   1  10   4  143.81    5.65
  -1  10  -4  149.63    5.85
  -1  10  -4  147.27    5.78
   1 -10   5   56.07    2.25
   1 -10   5   47.22    1.90
  -1 -10  -5   53.02    2.13
  -1 -10  -5   53.49    2.14
   1  10   5   51.15    2.05
   1  10   5   52.58    2.14
  -1  10  -5   52.02    2.09
  -1  10  -5   52.17    2.11
   1 -10   6    9.43    0.49
   1 -10   6    9.65    0.50
  -1 -10  -6    8.70    0.46
  -1 -10  -6   10.06    0.53
   1  10   6   10.23    0.56
   1  10   6   11.27    0.56
  -1  10  -6    9.53    0.54
  -1  10  -6    9.43    0.49
   1 -10   7   99.90    3.93
   1 -10   7   95.64    3.76
  -1 -10  -7  101.46    4.00
  -1 -10  -7   95.47    3.76
   1  10   7  100.71    3.96
   1  10   7   94.25    3.73
  -1  10  -7   96.49    3.82
  -1  10  -7   99.61    3.92
   1 -10   8   36.84    1.51
   1 -10   8   39.49    1.60
  -1 -10  -8   36.74    1.50
  -1 -10  -8   33.81    1.40
   1  10   8   33.72    1.42
   1  10   8   36.84    1.50
  -1  10  -8   35.42    1.47
   1 -10   9   56.46    2.26
   1 -10   9   57.44    2.31
  -1 -10  -9   59.04    2.37
   1  10   9   58.02    2.32
   1  10   9   53.46    2.17
  -1  10  -9   52.95    2.14
  -1  10  -9   59.24    2.40
   1 -10  10    3.78    0.33
  -1 -10 -10    3.41    0.34
  -1 -10 -10    4.62    0.37
   1  10  10    4.43    0.40
   1  10  10    3.83    0.32
  -1  10 -10    4.67    0.36
  -1  10 -10    4.47    0.44
   1 -10  11   23.05    1.02
   1 -10  11   22.52    0.98
  -1 -10 -11   22.20    1.00
  -1 -10 -11   23.47    1.04
   1  10  11   23.34    1.06
   1  10  11   22.90    0.99
  -1  10 -11   24.38    1.12
  -1  10 -11   22.39    1.00
   1 -10  12   90.32    3.60
  -1 -10 -12   92.42    3.68
  -1 -10 -12   90.81    3.62
   1  10  12   92.61    3.67
  -1  10 -12   88.69    3.54
  -1  10 -12   90.59    3.66
   1 -11 -11    1.41    0.34
   1 -11 -11    1.67    0.35
  -1 -11  11    1.30    0.32
  -1 -11  11    0.76    0.30
   1  11 -11    1.07    0.32
   1  11 -11    0.52    0.43
  -1  11  11    1.13    0.39
  -1  11  11    1.12    0.29
   1 -11 -10  138.47    5.44
   1 -11 -10  148.39    5.82
  -1 -11  10  135.25    5.30
  -1 -11  10  145.51    5.71
   1  11 -10  147.98    5.85
   1  11 -10  138.40    5.44
  -1  11  10  126.89    4.98
  -1  11  10  144.54    5.69
   1 -11  -9   41.98    1.72
   1 -11  -9   38.93    1.60
  -1 -11   9   38.71    1.59
  -1 -11   9   40.61    1.66
   1  11  -9   45.49    1.89
   1  11  -9   38.49    1.59
  -1  11   9   40.76    1.66
  -1  11   9   39.66    1.66
   1 -11  -8   28.55    1.20
   1 -11  -8   29.57    1.24
  -1 -11   8   30.50    1.26
  -1 -11   8   30.03    1.26
   1  11  -8   30.57    1.31
   1  11  -8   27.08    1.15
  -1  11   8   27.57    1.16
  -1  11   8   29.45    1.27
   1 -11  -7   12.56    0.61
  -1 -11   7   14.89    0.68
  -1 -11   7   13.38    0.63
   1  11  -7   12.69    0.65
   1  11  -7   14.87    0.69
  -1  11   7   13.41    0.63
  -1  11   7   12.89    0.64
   1 -11  -6  273.04   10.63
   1 -11  -6  255.73    9.95
  -1 -11   6  260.60   10.14
  -1 -11   6  236.23    9.20
   1  11  -6  247.20    9.62
   1  11  -6  264.02   10.30
  -1  11   6  248.42    9.69
  -1  11   6  269.14   10.48
   1 -11  -5   79.28    3.14
   1 -11  -5   83.67    3.31
  -1 -11   5   76.43    3.03
  -1 -11   5   74.11    2.94
   1  11  -5   76.01    3.04
   1  11  -5   75.04    2.97
  -1  11   5   75.82    3.01
  -1  11   5   81.13    3.24
   1 -11  -4    4.61    0.33
   1 -11  -4    5.06    0.35
  -1 -11   4    4.85    0.34
  -1 -11   4    5.16    0.36
   1  11  -4    4.76    0.34
   1  11  -4    4.42    0.37
  -1  11   4    4.68    0.39
  -1  11   4    4.73    0.33
   1 -11  -3    5.19    0.36
  -1 -11   3    5.59    0.34
   1  11  -3    7.14    0.46
   1  11  -3    6.41    0.40
  -1  11   3    7.04    0.46
  -1  11   3    6.26    0.37
   1 -11  -2  384.93   14.94
   1 -11  -2  376.65   14.63
  -1 -11   2  401.27   15.57
  -1 -11   2  375.18   14.56
   1  11  -2  379.08   14.73
  -1  11   2  414.43   16.08
  -1  11   2  382.25   14.86
   1 -11  -1   29.64    1.25
   1 -11  -1   24.99    1.06
  -1 -11   1   26.62    1.11
  -1 -11   1   29.16    1.23
   1  11  -1   29.21    1.24
   1  11  -1   26.52    1.13
  -1  11   1   31.06    1.32
  -1  11   1   26.55    1.12
   1 -11   0  235.28    9.16
   1 -11   0  226.45    8.82
  -1 -11   0  230.47    8.98
  -1 -11   0  220.38    8.58
   1  11   0  202.17    7.90
   1  11   0  229.23    8.93
  -1  11   0  224.18    8.74
  -1  11   0  221.45    8.64
   1 -11   1    1.60    0.27
   1 -11   1    0.71    0.25
  -1 -11  -1    1.43    0.30
   1  11   1    1.62    0.32
   1  11   1    1.04    0.26
  -1  11  -1    0.75    0.26
  -1  11  -1    1.58    0.33
   1 -11   2  236.84    9.22
   1 -11   2  237.42    9.24
  -1 -11  -2  238.30    9.28
  -1 -11  -2  237.08    9.23
   1  11   2  235.81    9.21
   1  11   2  226.99    8.84
  -1  11  -2  233.98    9.13
  -1  11  -2  220.77    8.61
   1 -11   3   16.01    0.73
   1 -11   3   18.00    0.80
  -1 -11  -3   17.89    0.81
   1  11   3   16.07    0.73
   1  11   3   17.80    0.84
  -1  11  -3   15.03    0.69
  -1  11  -3   17.11    0.81
   1 -11   4   20.67    0.90
   1 -11   4   21.31    0.92
  -1 -11  -4   21.06    0.92
  -1 -11  -4   21.13    0.92
   1  11   4   21.21    0.92
   1  11   4   21.91    0.99
  -1  11  -4   21.13    0.96
  -1  11  -4   20.74    0.90
   1 -11   5   74.55    2.97
   1 -11   5   72.70    2.88
  -1 -11  -5   73.11    2.91
  -1 -11  -5   68.41    2.72
   1  11   5   71.38    2.86
   1  11   5   72.01    2.86
  -1  11  -5   67.53    2.70
  -1  11  -5   70.62    2.83
   1 -11   6  293.76   11.42
   1 -11   6  301.07   11.71
  -1 -11  -6  323.01   12.55
  -1 -11  -6  307.17   11.94
   1  11   6  326.43   12.68
   1  11   6  310.82   12.11
  -1  11  -6  284.74   11.09
  -1  11  -6  325.21   12.65
   1 -11   7    7.97    0.43
  -1 -11  -7    6.91    0.42
  -1 -11  -7    8.74    0.48
   1  11   7    6.98    0.47
   1  11   7    7.90    0.43
  -1  11  -7    7.51    0.47
  -1  11  -7    7.27    0.43
   1 -11   8    1.27    0.26
   1 -11   8    1.06    0.25
  -1 -11  -8    1.22    0.25
  -1 -11  -8    1.36    0.28
   1  11   8    0.98    0.31
   1  11   8    1.52    0.26
  -1  11  -8    0.98    0.26
  -1  11  -8    1.61    0.34
   1 -11   9   31.18    1.30
   1 -11   9   34.69    1.45
  -1 -11  -9   30.55    1.29
  -1 -11  -9   32.94    1.39
   1  11   9   32.40    1.35
   1  11   9   32.76    1.41
  -1  11  -9   31.91    1.35
  -1  11  -9   32.11    1.39
   1 -11  10   73.26    2.93
   1 -11  10   75.99    3.02
  -1 -11 -10   71.92    2.87
  -1 -11 -10   67.70    2.72
   1  11  10   73.16    2.91
   1  11  10   69.48    2.81
  -1  11 -10   75.40    3.05
  -1  11 -10   73.62    2.94
  -1 -11 -11    7.23    0.49
  -1 -11 -11    7.15    0.50
  -1  11 -11    6.75    0.46
  -1  11 -11    7.39    0.60
   1 -12 -10    6.61    0.47
  -1 -12  10    5.13    0.43
  -1 -12  10    6.00    0.42
   1  12 -10    5.36    0.43
   1  12 -10    5.76    0.53
  -1  12  10    4.80    0.49
  -1  12  10    5.63    0.41
   1 -12  -9    2.23    0.33
   1 -12  -9    3.24    0.36
  -1 -12   9    2.82    0.34
  -1 -12   9    2.75    0.34
   1  12  -9    2.29    0.32
   1  12  -9    2.75    0.43
  -1  12   9    2.19    0.41
  -1  12   9    2.43    0.31
   1 -12  -8  224.84    8.77
   1 -12  -8  235.23    9.18
  -1 -12   8  244.03    9.51
  -1 -12   8  226.82    8.84
   1  12  -8  234.59    9.18
   1  12  -8  235.30    9.18
  -1  12   8  221.65    8.66
  -1  12   8  243.05    9.47
   1 -12  -7   57.85    2.32
   1 -12  -7   59.58    2.38
  -1 -12   7   58.46    2.34
  -1 -12   7   60.00    2.40
   1  12  -7   56.10    2.29
   1  12  -7   60.17    2.41
  -1  12   7   60.70    2.45
  -1  12   7   57.80    2.31
   1 -12  -6    2.87    0.31
   1 -12  -6    3.74    0.33
  -1 -12   6    3.92    0.33
  -1 -12   6    3.17    0.28
   1  12  -6    3.54    0.31
   1  12  -6    3.73    0.36
  -1  12   6    4.09    0.40
  -1  12   6    3.52    0.33
   1 -12  -5   21.64    0.95
   1 -12  -5   23.97    1.02
  -1 -12   5   21.24    0.93
  -1 -12   5   24.30    1.03
   1  12  -5   22.27    1.01
   1  12  -5   23.46    1.02
  -1  12   5   23.56    1.02
  -1  12   5   20.54    0.93
   1 -12  -4  109.56    4.31
   1 -12  -4  111.58    4.39
  -1 -12   4  119.77    4.70
  -1 -12   4  110.90    4.36
   1  12  -4  117.21    4.61
   1  12  -4  111.24    4.40
  -1  12   4  113.73    4.47
  -1  12   4  115.33    4.55
   1 -12  -3   13.91    0.67
   1 -12  -3   14.33    0.66
  -1 -12   3   15.21    0.70
  -1 -12   3   12.29    0.61
   1  12  -3   15.03    0.71
   1  12  -3   14.19    0.70
  -1  12   3   13.35    0.67
  -1  12   3   14.65    0.69
   1 -12  -2   53.78    2.17
   1 -12  -2   51.54    2.07
  -1 -12   2   50.15    2.03
  -1 -12   2   52.46    2.11
   1  12  -2   51.32    2.07
   1  12  -2   55.46    2.26
  -1  12   2   47.17    1.92
  -1  12   2   55.24    2.25
   1 -12  -1   50.12    2.02
   1 -12  -1   46.71    1.90
  -1 -12   1   48.93    1.97
  -1 -12   1   47.22    1.92
   1  12  -1   46.39    1.91
   1  12  -1   51.02    2.06
  -1  12   1   48.54    1.97
  -1  12   1   47.56    1.95
   1 -12   0   58.73    2.35
   1 -12   0   63.60    2.55
  -1 -12   0   61.80    2.47
  -1 -12   0   65.77    2.64
   1  12   0   64.43    2.60
   1  12   0   61.68    2.47
  -1  12   0   62.09    2.51
  -1  12   0   63.65    2.55
   1 -12   1   35.50    1.47
  -1 -12  -1   33.69    1.40
  -1 -12  -1   32.35    1.34
   1  12   1   30.47    1.30
   1  12   1   33.62    1.39
  -1  12  -1   31.50    1.35
  -1  12  -1   32.50    1.35
   1 -12   2   79.77    3.15
   1 -12   2   82.23    3.26
  -1 -12  -2   77.30    3.07
  -1 -12  -2   81.96    3.25
   1  12   2   80.84    3.21
   1  12   2   86.52    3.45
  -1  12  -2   80.89    3.21
  -1  12  -2   79.64    3.18
   1 -12   3    7.64    0.42
   1 -12   3    6.89    0.43
  -1 -12  -3    8.03    0.45
  -1 -12  -3    7.46    0.44
   1  12   3    6.91    0.45
   1  12   3    7.23    0.41
  -1  12  -3    6.68    0.46
  -1  12  -3    7.95    0.47
   1 -12   4   21.16    0.91
   1 -12   4   23.11    1.01
  -1 -12  -4   21.03    0.92
  -1 -12  -4   21.85    0.94
   1  12   4   22.65    1.00
   1  12   4   21.11    0.92
  -1  12  -4   22.90    1.00
  -1  12  -4   22.04    0.98
   1 -12   5   36.54    1.51
   1 -12   5   36.40    1.49
  -1 -12  -5   38.10    1.58
  -1 -12  -5   39.57    1.62
   1  12   5   36.76    1.54
   1  12   5   38.86    1.59
  -1  12  -5   38.23    1.57
  -1  12  -5   35.52    1.50
   1 -12   6   42.86    1.73
   1 -12   6   46.08    1.87
  -1 -12  -6   47.78    1.94
  -1 -12  -6   47.44    1.92
   1  12   6   44.52    1.81
   1  12   6   48.66    2.00
  -1  12  -6   44.42    1.81
  -1  12  -6   47.15    1.94
   1 -12   7   22.35    0.96
   1 -12   7   24.16    1.05
  -1 -12  -7   22.80    0.99
  -1 -12  -7   25.33    1.09
   1  12   7   24.29    1.09
   1  12   7   25.48    1.08
  -1  12  -7   23.43    1.05
  -1  12  -7   24.57    1.06
   1 -12   8   27.62    1.17
   1 -12   8   29.67    1.26
  -1 -12  -8   29.62    1.26
  -1 -12  -8   28.62    1.22
   1  12   8   29.16    1.29
   1  12   8   26.87    1.14
  -1  12  -8   27.04    1.20
  -1  12  -8   28.08    1.21
   1 -12   9    3.80    0.38
   1 -12   9    4.83    0.40
  -1 -12  -9    4.18    0.37
  -1 -12  -9    4.87    0.42
   1  12   9    3.97    0.43
   1  12   9    4.20    0.37
  -1  12  -9    4.60    0.38
  -1  12  -9    4.04    0.48
   1 -13  -8    5.10    0.42
   1 -13  -8    5.39    0.42
  -1 -13   8    5.57    0.41
  -1 -13   8    4.61    0.38
   1  13  -8    4.93    0.39
   1  13  -8    4.55    0.49
  -1  13   8    4.92    0.39
  -1  13   8    5.05    0.48
   1 -13  -7    1.91    0.31
   1 -13  -7    1.59    0.32
  -1 -13   7    1.86    0.30
  -1 -13   7    1.21    0.27
   1  13  -7    1.10    0.36
   1  13  -7    1.30    0.28
  -1  13   7    1.47    0.38
  -1  13   7    1.78    0.29
   1 -13  -6   15.94    0.73
   1 -13  -6   16.84    0.77
  -1 -13   6   16.45    0.75
  -1 -13   6   18.00    0.82
   1  13  -6   16.42    0.80
   1  13  -6   17.00    0.78
  -1  13   6   15.06    0.70
  -1  13   6   16.53    0.80
   1 -13  -5   60.70    2.43
   1 -13  -5   65.58    2.63
  -1 -13   5   63.92    2.55
  -1 -13   5   63.87    2.55
   1  13  -5   61.29    2.45
   1  13  -5   62.29    2.53
  -1  13   5   60.02    2.41
  -1  13   5   61.36    2.49
   1 -13  -4   27.04    1.16
   1 -13  -4   28.67    1.21
  -1 -13   4   28.55    1.20
  -1 -13   4   27.01    1.15
   1  13  -4   28.28    1.24
   1  13  -4   27.82    1.17
  -1  13   4   30.35    1.31
  -1  13   4   29.18    1.23
   1 -13  -3    3.06    0.29
   1 -13  -3    3.64    0.35
  -1 -13   3    2.84    0.31
  -1 -13   3    2.98    0.32
   1  13  -3    2.72    0.30
   1  13  -3    3.12    0.40
  -1  13   3    2.99    0.37
  -1  13   3    2.75    0.32
   1 -13  -2   68.14    2.72
   1 -13  -2   68.16    2.72
  -1 -13   2   65.90    2.62
  -1 -13   2   64.60    2.58
   1  13  -2   66.31    2.68
   1  13  -2   67.89    2.71
  -1  13   2   67.24    2.71
  -1  13   2   66.31    2.65
   1 -13  -1  125.43    4.93
   1 -13  -1  128.16    5.03
  -1 -13   1  131.38    5.15
  -1 -13   1  131.89    5.18
   1  13  -1  132.86    5.21
   1  13  -1  131.81    5.20
  -1  13   1  132.96    5.22
  -1  13   1  127.38    5.02
   1 -13   0   37.71    1.56
   1 -13   0   38.54    1.58
  -1 -13   0   35.42    1.47
  -1 -13   0   37.67    1.54
   1  13   0   36.20    1.53
   1  13   0   40.13    1.65
  -1  13   0   37.18    1.57
  -1  13   0   36.40    1.51
   1 -13   1   14.37    0.68
   1 -13   1   14.71    0.71
  -1 -13  -1   13.82    0.65
  -1 -13  -1   13.65    0.66
   1  13   1   15.34    0.75
   1  13   1   14.96    0.70
  -1  13  -1   14.64    0.70
  -1  13  -1   14.58    0.73
   1 -13   2   38.37    1.57
   1 -13   2   45.05    1.83
  -1 -13  -2   41.39    1.70
  -1 -13  -2   41.15    1.68
   1  13   2   42.08    1.72
   1  13   2   44.17    1.83
  -1  13  -2   44.44    1.81
  -1  13  -2   41.30    1.72
   1 -13   3   24.62    1.07
   1 -13   3   22.94    0.98
  -1 -13  -3   22.70    0.99
  -1 -13  -3   22.49    0.97
   1  13   3   22.33    0.99
   1  13   3   22.31    0.97
  -1  13  -3   22.71    1.02
  -1  13  -3   22.57    0.98
   1 -13   4   13.70    0.65
   1 -13   4   12.60    0.63
  -1 -13  -4   13.81    0.66
  -1 -13  -4   12.39    0.62
   1  13   4   12.55    0.62
   1  13   4   13.30    0.69
  -1  13  -4   12.65    0.62
  -1  13  -4   12.51    0.66
   1 -13   5   39.91    1.63
   1 -13   5   39.66    1.63
  -1 -13  -5   40.42    1.66
  -1 -13  -5   40.98    1.67
   1  13   5   41.32    1.72
   1  13   5   41.05    1.68
  -1  13  -5   41.76    1.74
  -1  13  -5   42.49    1.74
   1 -13   6   12.84    0.63
   1 -13   6   11.22    0.56
  -1 -13  -6   12.15    0.61
  -1 -13  -6   11.79    0.60
   1  13   6   12.24    0.65
   1  13   6   11.88    0.58
  -1  13  -6   12.12    0.61
  -1  13  -6   12.38    0.67
   1 -13   7    0.80    0.30
   1 -13   7    1.27    0.33
  -1 -13  -7    0.91    0.31
  -1 -13  -7    0.70    0.31
   1  13   7    1.07    0.39
   1  13   7    1.19    0.28
  -1  13  -7    1.26    0.32
  -1  13  -7    1.34    0.41
   1 -14  -4    1.89    0.29
  -1 -14   4    1.45    0.29
   1  14  -4    2.02    0.31
  -1  14   4    1.95    0.30
   1 -14  -3   12.23    0.61
   1 -14  -3   13.74    0.65
  -1 -14   3   11.74    0.59
  -1 -14   3   12.87    0.62
   1  14  -3   12.97    0.70
   1  14  -3   11.86    0.59
  -1  14   3   12.04    0.60
  -1  14   3   13.12    0.70
   1 -14  -2   69.82    2.78
   1 -14  -2   63.43    2.55
  -1 -14   2   64.80    2.58
  -1 -14   2   65.55    2.62
   1  14  -2   65.07    2.60
   1  14  -2   67.28    2.72
  -1  14   2   71.11    2.83
  -1  14   2   64.80    2.62
   1 -14  -1   49.49    2.00
   1 -14  -1   51.17    2.08
  -1 -14   1   52.44    2.13
  -1 -14   1   49.78    2.02
   1  14  -1   50.59    2.09
   1  14  -1   51.02    2.07
  -1  14   1   52.05    2.13
  -1  14   1   49.44    2.01
   1 -14   0   11.97    0.63
   1 -14   0   10.57    0.56
  -1 -14   0   10.30    0.57
  -1 -14   0   11.10    0.58
   1  14   0   11.35    0.59
   1  14   0   11.39    0.65
  -1  14   0   11.47    0.65
  -1  14   0   12.01    0.62
   1 -14   1    2.36    0.35
   1 -14   1    2.71    0.33
  -1 -14  -1    2.62    0.31
  -1 -14  -1    1.58    0.31
   1  14   1    2.13    0.39
   1  14   1    2.36    0.28
  -1  14  -1    2.74    0.41
  -1  14  -1    2.72    0.35
   1 -14   2   95.15    3.75
   1 -14   2   94.61    3.74
  -1 -14  -2  104.44    4.12
  -1 -14  -2   94.10    3.73
   1  14   2   96.78    3.82
   1  14   2   95.03    3.78
  -1  14  -2   94.00    3.72
  -1  14  -2   89.66    3.57
   1 -14   3   10.20    0.56
  -1  14  -3   10.08    0.54
   2   0  -5   -0.03    0.08
   2   0  -5   -0.10    0.08
  -2   0   5    0.08    0.09
  -2   0   5   -0.04    0.08
   2   0  -3   -0.05    0.13
   2   0  -3    0.10    0.14
  -2   0   3    0.04    0.15
  -2   0   3    0.14    0.14
   2   0  -1    0.21    0.16
   2   0  -1    0.07    0.15
  -2   0   1    0.11    0.18
   2   0   1   -0.02    0.16
   2   0   1    0.12    0.17
  -2   0  -1    0.21    0.17
  -2   0  -1   -0.10    0.16
   2   0   3    0.09    0.13
   2   0   3   -0.06    0.14
  -2   0  -3   -0.06    0.14
  -2   0  -3    0.10    0.15
   2   0   5   -0.03    0.12
   2   0   5    0.06    0.12
  -2   0  -5    0.12    0.14
  -2   0  -5    0.01    0.12
   2   0   6   28.60    1.14
   2   0   6   27.77    1.11
  -2   0  -6   29.38    1.18
  -2   0  -6   29.91    1.19
   2   0   7   -0.01    0.12
   2   0   7   -0.07    0.13
  -2   0  -7   -0.16    0.13
  -2   0  -7   -0.08    0.16
   2   0   9    0.02    0.15
   2   0   9    0.17    0.15
  -2   0  -9    0.15    0.18
  -2   0  -9    0.02    0.15
   2   0  10   40.79    1.62
   2   0  10   39.05    1.55
  -2   0 -10   41.22    1.64
  -2   0 -10   41.54    1.66
   2   0  11   -0.01    0.14
   2   0  11   -0.16    0.14
  -2   0 -11   -0.20    0.17
  -2   0 -11    0.03    0.14
   2  -1  -5    4.25    0.20
   2  -1  -5    4.44    0.21
  -2  -1   5    4.07    0.21
  -2  -1   5    4.49    0.21
   2   1  -5    4.75    0.23
   2   1  -5    4.04    0.19
  -2   1   5    4.17    0.20
  -2   1   5    4.25    0.20
   2  -1  -4  171.75    6.67
   2  -1  -2   68.48    2.68
   2  -1  -2   76.16    2.98
  -2  -1   2   70.53    2.76
  -2  -1   2   75.18    2.94
   2   1  -2   71.92    2.81
   2   1  -2   73.40    2.88
  -2   1   2   67.11    2.62
  -2   1   2   75.28    2.94
  -2  -1  -1  231.72    8.99
   2  -1   4   59.12    2.32
   2  -1   4   58.36    2.29
  -2  -1  -4   55.61    2.18
  -2  -1  -4   60.04    2.37
   2   1   4   58.12    2.28
   2   1   4   58.26    2.29
  -2   1  -4   55.66    2.19
  -2   1  -4   57.09    2.24
   2  -1   6    9.11    0.40
   2  -1   6    8.87    0.39
  -2  -1  -6    8.66    0.40
  -2  -1  -6    9.63    0.42
   2   1   6    9.35    0.41
   2   1   6    8.46    0.39
  -2   1  -6    9.36    0.41
  -2   1  -6    9.67    0.43
   2  -1   8   64.19    2.52
   2  -1   8   64.58    2.53
  -2  -1  -8   61.95    2.45
  -2  -1  -8   60.78    2.39
   2   1   8   65.53    2.57
   2   1   8   59.51    2.34
  -2   1  -8   60.39    2.38
  -2   1  -8   61.85    2.43
   2  -1   9   19.18    0.79
   2  -1   9   19.18    0.79
  -2  -1  -9   19.50    0.80
  -2  -1  -9   19.40    0.82
   2   1   9   19.16    0.79
   2   1   9   21.60    0.88
  -2   1  -9   21.15    0.88
  -2   1  -9   18.88    0.78
   2  -1  10   78.67    3.08
   2  -1  10   74.06    2.91
  -2  -1 -10   77.55    3.04
  -2  -1 -10   76.40    3.01
   2   1  10   73.04    2.86
   2   1  10   76.06    2.98
  -2   1 -10   78.67    3.10
  -2   1 -10   77.30    3.03
   2  -1  11  412.97   16.06
   2   1  11  419.31   16.31
   2  -1  12   23.76    0.96
  -2  -1 -12   26.57    1.07
  -2  -1 -12   23.21    0.96
   2   1  12   24.28    0.98
  -2   1 -12   25.62    1.04
  -2   1 -12   26.94    1.10
   2  -2  -4   30.11    1.20
   2  -2  -4   31.33    1.24
  -2  -2   4   30.91    1.24
  -2  -2   4   31.62    1.25
   2   2  -4   32.50    1.30
   2   2  -4   33.18    1.31
  -2   2   4   32.18    1.27
  -2   2   4   31.20    1.24
   2  -2  -3  113.73    4.43
  -2  -2   3  112.02    4.37
  -2  -2   3  114.80    4.47
  -2   2   2  167.31    6.50
   2   2  -1  135.86    5.29
  -2   2   1  126.38    4.91
  -2   2   1  123.92    4.82
   2  -2   0  113.41    4.42
   2  -2   0  114.58    4.47
  -2  -2   0  110.31    4.31
   2   2   0  120.41    4.70
   2   2   0  116.14    4.52
   2  -2   1   17.10    0.72
   2  -2   1   17.73    0.74
  -2  -2  -1   16.46    0.69
  -2  -2  -1   16.33    0.70
   2   2   1   15.89    0.69
   2   2   1   15.76    0.66
  -2   2  -1   16.98    0.71
  -2   2  -1   15.65    0.66
   2  -2   2   50.22    1.98
   2  -2   2   49.00    1.94
  -2  -2  -2   48.27    1.92
  -2  -2  -2   47.44    1.87
   2   2   2   48.66    1.92
   2   2   2   46.34    1.84
  -2   2  -2   50.32    1.99
  -2   2  -2   50.00    1.97
   2  -2   4   12.58    0.54
   2  -2   4   12.15    0.52
  -2  -2  -4   12.82    0.56
  -2  -2  -4   13.98    0.58
   2   2   4   11.95    0.51
   2   2   4   13.33    0.56
  -2   2  -4   12.43    0.53
  -2   2  -4   12.82    0.55
   2  -2   6   27.99    1.12
   2  -2   6   26.77    1.08
  -2  -2  -6   26.67    1.07
  -2  -2  -6   28.72    1.17
   2   2   6   26.43    1.06
   2   2   6   25.38    1.03
  -2   2  -6   26.01    1.05
  -2   2  -6   28.84    1.16
   2  -2   7   60.58    2.38
   2  -2   7   63.58    2.50
  -2  -2  -7   61.04    2.40
  -2  -2  -7   64.33    2.54
   2   2   7   63.29    2.48
   2   2   7   60.46    2.38
  -2   2  -7   61.87    2.44
  -2   2  -7   62.99    2.47
   2  -2   8   24.14    0.98
   2  -2   8   25.01    1.01
  -2  -2  -8   26.11    1.07
  -2  -2  -8   27.74    1.12
   2   2   8   24.36    0.99
   2   2   8   24.77    1.01
  -2   2  -8   25.48    1.03
  -2   2  -8   25.57    1.05
   2  -2   9   83.15    3.26
   2  -2   9   78.08    3.06
  -2  -2  -9   80.28    3.16
  -2  -2  -9   77.89    3.05
   2   2   9   82.01    3.21
   2   2   9   78.77    3.09
  -2   2  -9   84.79    3.32
  -2   2  -9   83.62    3.28
   2  -2  10    0.63    0.17
   2  -2  10    0.66    0.18
  -2  -2 -10    0.86    0.22
  -2  -2 -10    0.83    0.17
   2   2  10    0.90    0.18
   2   2  10    0.87    0.18
  -2   2 -10    0.99    0.18
  -2   2 -10    0.83    0.20
   2  -2  11  140.98    5.50
   2  -2  11  142.59    5.57
  -2  -2 -11  147.76    5.78
  -2  -2 -11  158.09    6.17
   2   2  11  152.10    5.93
   2   2  11  154.85    6.04
  -2   2 -11  151.68    5.92
  -2   2 -11  147.32    5.76
   2  -2  12    0.42    0.15
  -2  -2 -12    0.35    0.18
  -2  -2 -12    0.29    0.15
   2   2  12    0.33    0.15
  -2   2 -12    0.32    0.16
  -2   2 -12    0.32    0.19
   2  -3 -10    0.69    0.10
   2  -3 -10    0.73    0.10
  -2  -3  10    0.42    0.08
  -2  -3  10    0.67    0.08
   2   3 -10    0.73    0.09
   2   3 -10    0.71    0.09
  -2   3  10    0.58    0.11
  -2   3  10    0.63    0.12
   2  -3  -9   90.86    3.55
   2  -3  -9   88.62    3.46
  -2  -3   9   87.96    3.44
  -2  -3   9   89.42    3.50
   2   3  -9   88.23    3.45
   2   3  -9   92.20    3.61
  -2   3   9   85.40    3.34
  -2   3   9   87.40    3.42
   2  -3  -8  161.14    6.27
  -2  -3   8  158.75    6.18
   2   3  -8  147.27    5.73
   2   3  -8  167.21    6.51
  -2   3   8  157.29    6.12
   2  -3  -7   30.94    1.23
   2  -3  -7   28.99    1.15
  -2  -3   7   27.65    1.10
  -2  -3   7   30.74    1.22
   2   3  -7   29.45    1.18
   2   3  -7   27.94    1.11
  -2   3   7   32.11    1.27
   2  -3  -6    7.17    0.32
   2  -3  -6    7.05    0.32
  -2  -3   6    7.25    0.33
  -2  -3   6    7.78    0.34
   2   3  -6    7.70    0.35
   2   3  -6    7.42    0.33
  -2   3   6    7.60    0.35
  -2   3   6    7.63    0.34
   2  -3  -5   21.37    0.86
   2  -3  -5   22.98    0.92
  -2  -3   5   21.63    0.88
  -2  -3   5   22.29    0.89
   2   3  -5   20.04    0.81
   2   3  -5   22.71    0.92
  -2   3   5   21.78    0.88
  -2   3   5   22.61    0.91
   2  -3  -4   27.50    1.10
   2  -3  -4   28.28    1.13
  -2  -3   4   28.08    1.12
  -2  -3   4   26.84    1.09
   2   3  -4   27.94    1.13
   2   3  -4   24.99    1.00
  -2   3   4   28.91    1.16
  -2   3   4   28.79    1.15
   2  -3  -3   12.93    0.55
   2  -3  -3   13.25    0.57
  -2  -3   3   13.11    0.57
  -2  -3   3   14.65    0.62
   2   3  -3   14.30    0.62
   2   3  -3   14.14    0.60
  -2   3   3   13.97    0.60
  -2   3   3   12.36    0.53
   2  -3  -1  190.98    7.42
   2  -3  -1  187.96    7.30
   2   3  -1  176.96    6.89
   2  -3   2  113.31    4.42
   2  -3   2  108.29    4.22
  -2  -3  -2  107.78    4.22
  -2  -3  -2  105.58    4.12
   2   3   2  107.44    4.20
   2   3   2  109.12    4.25
  -2   3  -2  107.41    4.19
  -2   3  -2  106.49    4.15
  -2  -3  -3  192.39    7.47
  -2  -3  -3  198.56    7.72
   2   3   3  194.27    7.55
   2   3   3  193.76    7.52
  -2   3  -3  212.46    8.25
   2  -3   4  145.71    5.67
   2  -3   4  128.94    5.02
  -2  -3  -4  141.54    5.52
  -2  -3  -4  139.23    5.42
   2   3   4  137.10    5.34
   2   3   4  142.15    5.53
  -2   3  -4  140.83    5.48
  -2   3  -4  142.37    5.54
   2  -3   5  102.88    4.01
   2  -3   5   95.64    3.74
  -2  -3  -5   95.95    3.76
  -2  -3  -5  111.19    4.34
   2   3   5  107.22    4.19
   2   3   5   94.64    3.70
  -2   3  -5   99.76    3.90
  -2   3  -5  102.10    3.98
   2  -3   6   45.49    1.80
   2  -3   6   46.44    1.84
  -2  -3  -6   44.39    1.78
  -2  -3  -6   46.20    1.83
   2   3   6   45.47    1.81
   2   3   6   45.20    1.79
  -2   3  -6   45.10    1.79
  -2   3  -6   47.32    1.87
   2  -3   7    0.64    0.17
   2  -3   7    0.75    0.16
  -2  -3  -7    0.60    0.21
  -2  -3  -7    0.79    0.16
   2   3   7    0.81    0.18
   2   3   7    0.51    0.18
  -2   3  -7    0.77    0.18
  -2   3  -7    0.77    0.18
   2  -3   9   31.16    1.25
   2  -3   9   30.11    1.21
  -2  -3  -9   30.06    1.21
  -2  -3  -9   29.13    1.20
   2   3   9   31.01    1.25
   2   3   9   30.60    1.23
  -2   3  -9   29.67    1.21
  -2   3  -9   30.40    1.23
   2  -3  10  188.20    7.32
   2  -3  10  191.35    7.45
  -2  -3 -10  198.73    7.74
  -2  -3 -10  177.52    6.93
   2   3  10  192.44    7.49
   2   3  10  207.34    8.06
  -2   3 -10  201.90    7.87
  -2   3 -10  193.37    7.53
   2  -3  11    2.57    0.20
   2  -3  11    2.03    0.18
  -2  -3 -11    2.87    0.25
  -2  -3 -11    2.60    0.20
   2   3  11    2.68    0.21
   2   3  11    2.31    0.19
  -2   3 -11    2.42    0.21
  -2   3 -11    2.41    0.21
   2  -3  12  248.90    9.70
  -2  -3 -12  240.22    9.37
  -2  -3 -12  242.17    9.44
   2   3  12  238.66    9.30
  -2   3 -12  236.49    9.23
  -2   3 -12  255.97   10.00
   2  -4 -11   71.75    2.82
   2  -4 -11   67.50    2.65
  -2  -4  11   71.16    2.80
  -2  -4  11   68.04    2.68
   2   4 -11   64.90    2.56
   2   4 -11   66.89    2.64
  -2   4  11   65.82    2.60
  -2   4  11   68.77    2.71
   2  -4 -10  168.53    6.57
   2  -4 -10  161.75    6.30
  -2  -4  10  168.04    6.55
  -2  -4  10  150.85    5.88
   2   4 -10  164.16    6.40
   2   4 -10  166.36    6.49
  -2   4  10  166.89    6.51
  -2   4  10  153.83    5.99
   2  -4  -9  103.02    4.02
   2  -4  -9   99.73    3.89
  -2  -4   9  100.95    3.94
  -2  -4   9  102.05    3.98
   2   4  -9   99.27    3.88
   2   4  -9   97.12    3.79
  -2   4   9  100.44    3.93
  -2   4   9  105.53    4.12
   2  -4  -8   57.66    2.26
   2  -4  -8   56.68    2.23
  -2  -4   8   60.87    2.39
  -2  -4   8   54.80    2.16
   2   4  -8   57.73    2.27
   2   4  -8   58.34    2.30
  -2   4   8   56.63    2.24
  -2   4   8   59.92    2.35
   2  -4  -7  195.22    7.59
  -2  -4   7  199.51    7.75
  -2  -4   7  173.16    6.73
   2   4  -7  189.30    7.36
   2   4  -7  191.10    7.43
  -2   4   7  197.73    7.68
  -2   4   7  177.65    6.91
   2  -4  -5    6.47    0.32
   2  -4  -5    6.33    0.31
  -2  -4   5    6.80    0.34
  -2  -4   5    6.30    0.31
   2   4  -5    6.10    0.33
   2   4  -5    6.51    0.31
  -2   4   5    5.85    0.30
  -2   4   5    5.99    0.31
   2  -4  -3   71.70    2.81
   2  -4  -3   68.84    2.70
  -2  -4   3   69.43    2.73
  -2  -4   3   69.75    2.73
   2   4  -3   75.06    2.94
   2   4  -3   67.43    2.66
  -2   4   3   74.06    2.90
  -2   4   3   70.11    2.75
   2  -4  -1   29.62    1.19
   2  -4  -1   28.79    1.16
  -2  -4   1   28.01    1.13
  -2  -4   1   29.28    1.19
   2   4  -1   30.18    1.23
   2   4  -1   27.33    1.10
  -2   4   1   29.30    1.18
  -2   4   1   28.52    1.15
   2  -4   0  158.24    6.16
   2  -4   0  162.70    6.33
  -2  -4   0  178.40    6.94
   2   4   0  168.38    6.56
   2   4   0  167.53    6.51
   2   4   1  354.95   13.76
   2  -4   4   82.28    3.22
   2  -4   4   76.09    2.98
  -2  -4  -4   80.86    3.17
  -2  -4  -4   80.47    3.16
   2   4   4   81.69    3.20
   2   4   4   82.45    3.24
  -2   4  -4   80.35    3.15
  -2   4  -4   77.33    3.03
   2  -4   5   86.01    3.37
   2  -4   5   87.10    3.41
  -2  -4  -5   84.93    3.34
  -2  -4  -5   89.44    3.50
   2   4   5   88.96    3.48
   2   4   5   88.18    3.46
  -2   4  -5   84.52    3.31
  -2   4  -5   88.64    3.47
   2  -4   7  114.75    4.48
   2  -4   7  121.82    4.75
  -2  -4  -7  127.08    4.96
   2   4   7  118.67    4.63
   2   4   7  126.60    4.95
  -2   4  -7  128.94    5.03
  -2   4  -7  114.97    4.49
   2  -4   8    0.67    0.19
   2  -4   8    0.84    0.18
  -2  -4  -8    0.43    0.17
  -2  -4  -8    0.88    0.26
   2   4   8    0.52    0.20
   2   4   8    0.61    0.18
  -2   4  -8    0.97    0.21
  -2   4  -8    0.78    0.19
  -2  -4  -9  125.40    4.90
  -2  -4  -9  115.31    4.50
   2   4   9  118.09    4.61
   2   4   9  120.53    4.70
  -2   4  -9  122.38    4.78
   2  -4  10  286.20   11.12
   2  -4  10  266.94   10.37
  -2  -4 -10  277.67   10.80
  -2  -4 -10  275.96   10.71
   2   4  10  267.43   10.40
   2   4  10  287.18   11.15
  -2   4 -10  286.69   11.15
  -2   4 -10  261.34   10.16
   2  -4  11   98.83    3.87
   2  -4  11   98.90    3.87
  -2  -4 -11   93.15    3.66
   2   4  11   94.20    3.70
   2   4  11   94.61    3.71
  -2   4 -11   89.88    3.53
  -2   4 -11   96.78    3.81
   2  -4  12    0.75    0.18
  -2  -4 -12    0.78    0.23
  -2  -4 -12    0.55    0.19
   2   4  12    0.72    0.17
   2   4  12    0.35    0.19
  -2   4 -12    0.76    0.22
  -2   4 -12    1.04    0.21
   2   4  13    6.88    0.36
   2  -5 -11   22.99    0.94
   2  -5 -11   21.54    0.88
  -2  -5  11   23.48    0.95
  -2  -5  11   21.57    0.88
   2   5 -11   24.04    0.98
   2   5 -11   21.99    0.92
  -2   5  11   21.87    0.91
  -2   5  11   22.64    0.92
   2  -5 -10  177.43    6.91
   2  -5 -10  169.60    6.60
  -2  -5  10  186.79    7.27
  -2  -5  10  163.48    6.37
   2   5 -10  174.72    6.81
   2   5 -10  171.99    6.70
  -2   5  10  171.67    6.69
  -2   5  10  167.63    6.53
   2  -5  -7   25.91    1.06
   2  -5  -7   27.38    1.11
  -2  -5   7   29.13    1.18
  -2  -5   7   28.94    1.16
   2   5  -7   27.52    1.12
   2   5  -7   26.60    1.10
  -2   5   7   26.50    1.09
  -2   5   7   27.16    1.10
   2  -5  -6  378.35   14.67
  -2  -5   6  357.39   13.85
   2   5  -6  362.51   14.07
   2  -5  -3    1.87    0.20
   2  -5  -3    1.95    0.21
  -2  -5   3    1.70    0.23
  -2  -5   3    2.54    0.21
   2   5  -3    2.25    0.25
   2   5  -3    1.78    0.20
  -2   5   3    1.65    0.21
  -2   5   3    2.05    0.20
   2  -5  -2   67.04    2.63
   2  -5  -2   66.99    2.63
  -2  -5   2   64.24    2.54
  -2  -5   2   62.26    2.45
   2   5  -2   67.43    2.66
   2   5  -2   64.82    2.55
  -2   5   2   66.82    2.63
  -2   5   2   63.68    2.51
   2  -5   0   44.76    1.77
  -2  -5   0   50.07    1.99
  -2  -5   0   46.61    1.85
   2   5   0   53.88    2.13
   2   5   0   51.07    2.03
  -2   5   0   52.00    2.05
  -2   5   0   49.29    1.96
   2  -5   2   63.73    2.51
   2  -5   2   62.24    2.45
  -2  -5  -2   61.29    2.42
  -2  -5  -2   68.80    2.72
   2   5   2   62.04    2.45
   2   5   2   65.68    2.58
  -2   5  -2   65.87    2.59
  -2   5  -2   61.82    2.44
   2  -5   3    3.94    0.24
   2  -5   3    4.38    0.27
  -2  -5  -3    4.22    0.30
  -2  -5  -3    4.27    0.27
   2   5   3    3.97    0.26
   2   5   3    4.42    0.30
  -2   5  -3    4.22    0.27
  -2   5  -3    4.09    0.25
   2  -5   4  336.67   13.06
   2   5   4  322.28   12.51
   2   5   4  360.07   13.96
   2  -5   6   30.11    1.22
   2  -5   6   27.21    1.11
  -2  -5  -6   26.35    1.07
   2   5   6   29.23    1.21
   2   5   6   27.33    1.12
  -2   5  -6   27.40    1.12
  -2   5  -6   31.03    1.26
   2  -5   7  217.55    8.45
   2  -5   7  226.21    8.79
  -2  -5  -7  223.43    8.68
  -2  -5  -7  227.40    8.85
   2   5   7  232.98    9.05
   2   5   7  223.35    8.69
  -2   5  -7  226.48    8.80
  -2   5  -7  222.67    8.66
   2  -5   8   48.10    1.92
   2  -5   8   50.41    2.00
  -2  -5  -8   50.88    2.04
  -2  -5  -8   52.41    2.08
   2   5   8   49.88    1.98
   2   5   8   46.64    1.86
  -2   5  -8   54.73    2.17
  -2   5  -8   49.39    1.97
   2  -5   9   90.71    3.55
   2  -5   9   97.78    3.83
  -2  -5  -9   97.61    3.82
  -2  -5  -9   83.72    3.30
   2   5   9   93.22    3.65
   2   5   9   89.62    3.52
  -2   5  -9   99.66    3.91
  -2   5  -9   86.18    3.38
   2  -5  10   14.12    0.61
   2  -5  10   12.76    0.56
  -2  -5 -10   12.27    0.54
  -2  -5 -10   13.71    0.62
   2   5  10   13.06    0.59
   2   5  10   12.31    0.54
  -2   5 -10   13.19    0.59
  -2   5 -10   13.09    0.58
   2  -5  11   38.74    1.56
   2  -5  11   35.40    1.43
  -2  -5 -11   39.88    1.60
  -2  -5 -11   37.54    1.53
   2   5  11   35.40    1.43
   2   5  11   37.15    1.50
  -2   5 -11   39.52    1.61
  -2   5 -11   37.76    1.53
   2  -5  12   66.48    2.63
   2  -5  12   64.02    2.54
  -2  -5 -12   62.75    2.51
  -2  -5 -12   69.33    2.75
   2   5  12   65.16    2.58
   2   5  12   68.82    2.73
  -2   5 -12   64.04    2.56
  -2   5 -12   65.51    2.62
  -2  -5 -13   84.28    3.34
  -2  -5 -13   85.42    3.39
  -2   5 -13   91.39    3.63
  -2   5 -13   89.62    3.56
  -2  -5 -14    2.09    0.27
   2  -6 -12  128.25    5.02
   2  -6 -12  129.23    5.06
  -2  -6  12  127.84    5.00
   2   6 -12  130.84    5.13
   2   6 -12  132.84    5.20
  -2   6  12  130.74    5.11
  -2   6  12  126.79    4.97
   2  -6 -11   91.86    3.60
   2  -6 -11   94.08    3.69
  -2  -6  11   89.64    3.52
  -2  -6  11   94.15    3.69
   2   6 -11   90.44    3.55
   2   6 -11   95.59    3.76
  -2   6  11   95.00    3.73
  -2   6  11   87.08    3.43
   2  -6 -10  121.16    4.73
   2  -6 -10  137.74    5.37
  -2  -6  10  136.96    5.34
  -2  -6  10  140.13    5.47
   2   6 -10  125.89    4.92
   2   6 -10  134.06    5.24
  -2   6  10  123.65    4.84
  -2   6  10  137.25    5.35
   2  -6  -9  339.35   13.17
   2  -6  -9  328.62   12.75
  -2  -6   9  327.40   12.70
  -2  -6   9  304.73   11.83
   2   6  -9  313.51   12.17
   2   6  -9  336.67   13.07
  -2   6   9  352.51   13.68
  -2   6   9  311.56   12.10
   2  -6  -8   93.64    3.67
   2  -6  -8   93.00    3.64
  -2  -6   8   94.13    3.69
  -2  -6   8  100.17    3.92
   2   6  -8   88.23    3.46
   2   6  -8   92.83    3.65
  -2   6   8  101.15    3.96
  -2   6   8   94.73    3.72
   2  -6  -7  230.18    8.95
   2  -6  -7  212.02    8.24
  -2  -6   7  215.24    8.37
  -2  -6   7  202.88    7.88
   2   6  -7  205.70    8.00
   2   6  -7  215.24    8.38
  -2   6   7  222.96    8.67
  -2   6   7  218.99    8.51
   2  -6  -6   18.47    0.77
   2  -6  -6   15.68    0.68
  -2  -6   6   15.82    0.69
  -2  -6   6   17.46    0.74
   2   6  -6   15.53    0.69
   2   6  -6   17.48    0.75
  -2   6   6   16.88    0.74
  -2   6   6   16.00    0.70
   2  -6  -4  282.30   10.95
   2  -6  -4  270.11   10.48
  -2  -6   4  256.22    9.95
  -2  -6   4  274.74   10.66
   2   6  -4  277.43   10.77
   2   6  -4  274.99   10.68
  -2   6   4  272.31   10.57
  -2   6   4  269.87   10.48
   2  -6  -3    6.13    0.34
   2  -6  -3    6.89    0.36
  -2  -6   3    6.74    0.34
  -2  -6   3    6.36    0.35
   2   6  -3    6.81    0.35
   2   6  -3    6.39    0.37
  -2   6   3    6.10    0.35
  -2   6   3    6.33    0.34
  -2  -6   0  561.68   21.76
   2  -6   1  136.13    5.30
   2  -6   1  136.84    5.33
  -2  -6  -1  125.99    4.93
  -2  -6  -1  133.15    5.19
   2   6   1  131.06    5.11
   2   6   1  135.54    5.30
  -2   6  -1  135.93    5.30
  -2   6  -1  130.60    5.09
   2  -6   2  149.44    5.82
   2  -6   2  161.82    6.30
  -2  -6  -2  159.19    6.21
  -2  -6  -2  148.90    5.80
   2   6   2  160.82    6.26
   2   6   2  151.83    5.92
  -2   6  -2  148.25    5.78
  -2   6  -2  150.17    5.85
   2  -6   3   82.84    3.25
   2  -6   3   90.69    3.55
  -2  -6  -3   82.89    3.25
  -2  -6  -3   87.27    3.43
   2   6   3   83.28    3.27
   2   6   3   82.94    3.26
  -2   6  -3   85.30    3.35
  -2   6  -3   87.06    3.42
   2  -6   4  145.54    5.68
   2  -6   4  159.87    6.22
  -2  -6  -4  149.66    5.84
  -2  -6  -4  163.51    6.37
   2   6   4  156.56    6.11
   2   6   4  152.02    5.92
  -2   6  -4  150.05    5.85
  -2   6  -4  151.73    5.91
   2  -6   5   83.67    3.28
   2  -6   5   80.89    3.17
  -2  -6  -5   79.99    3.14
  -2  -6  -5   82.33    3.25
   2   6   5   81.06    3.20
   2   6   5   79.47    3.12
  -2   6  -5   83.72    3.29
  -2   6  -5   83.13    3.27
   2  -6   6   10.46    0.49
   2  -6   6   10.35    0.49
  -2  -6  -6    9.91    0.47
  -2  -6  -6   11.23    0.55
   2   6   6   11.12    0.54
   2   6   6   10.48    0.49
  -2   6  -6   10.46    0.50
  -2   6  -6   10.68    0.49
   2  -6   7   11.09    0.51
   2  -6   7   11.70    0.54
  -2  -6  -7   11.92    0.54
  -2  -6  -7   11.89    0.58
   2   6   7   11.93    0.55
   2   6   7   13.58    0.63
  -2   6  -7   12.49    0.58
  -2   6  -7   11.78    0.55
   2  -6   8  239.74    9.32
   2  -6   8  247.93    9.62
  -2  -6  -8  246.71    9.58
   2   6   8  250.61    9.74
   2   6   8  255.00    9.90
  -2   6  -8  252.07    9.79
  -2   6  -8  265.72   10.33
   2  -6   9  159.51    6.22
   2  -6   9  142.20    5.54
  -2  -6  -9  140.22    5.49
  -2  -6  -9  159.00    6.19
   2   6   9  166.72    6.49
   2   6   9  147.64    5.77
  -2   6  -9  154.80    6.04
  -2   6  -9  166.26    6.48
   2  -6  10   23.41    0.97
   2  -6  10   22.37    0.92
  -2  -6 -10   22.67    0.93
  -2  -6 -10   22.18    0.93
   2   6  10   22.60    0.94
   2   6  10   21.57    0.89
  -2   6 -10   21.21    0.89
  -2   6 -10   23.61    0.98
   2  -6  11    1.05    0.20
  -2  -6 -11    0.54    0.25
  -2  -6 -11    0.84    0.19
   2   6  11    1.05    0.22
   2   6  11    1.01    0.19
  -2   6 -11    0.95    0.22
  -2   6 -11    1.04    0.24
   2  -6  12   77.55    3.06
   2  -6  12   80.42    3.18
  -2  -6 -12   78.50    3.10
  -2  -6 -12   79.55    3.16
   2   6  12   76.09    3.03
   2   6  12   76.40    3.02
  -2   6 -12   79.06    3.14
  -2   6 -12   74.87    2.98
   2  -6  13  212.87    8.31
  -2  -6 -13  231.13    9.04
  -2  -6 -13  219.89    8.60
   2   6  13  213.46    8.33
  -2   6 -13  210.41    8.25
  -2   6 -13  211.19    8.27
  -2  -6 -14   12.40    0.64
  -2  -6 -14   12.97    0.65
   2   6  14   12.99    0.65
  -2   6 -14   12.20    0.68
  -2   6 -14   13.20    0.68
   2   7 -13   20.56    0.90
   2   7 -13   18.55    0.80
  -2   7  13   19.13    0.83
   2  -7 -12   78.62    3.11
   2  -7 -12   86.08    3.40
  -2  -7  12   82.45    3.25
  -2  -7  12   83.45    3.29
   2   7 -12   86.54    3.42
   2   7 -12   86.32    3.42
  -2   7  12   86.23    3.40
  -2   7  12   80.06    3.18
   2  -7 -11    6.63    0.36
   2  -7 -11    7.56    0.38
  -2  -7  11    6.54    0.35
  -2  -7  11    7.60    0.38
   2   7 -11    7.21    0.38
   2   7 -11    6.83    0.40
  -2   7  11    6.72    0.38
  -2   7  11    7.25    0.37
   2  -7 -10   39.15    1.56
   2  -7 -10   43.00    1.72
  -2  -7  10   42.25    1.69
  -2  -7  10   43.42    1.73
   2   7 -10   42.18    1.70
   2   7 -10   40.93    1.64
  -2   7  10   41.57    1.67
  -2   7  10   42.25    1.69
   2  -7  -9   56.88    2.24
   2  -7  -9   61.70    2.44
  -2  -7   9   59.78    2.36
  -2  -7   9   58.51    2.31
   2   7  -9   55.53    2.20
   2   7  -9   60.21    2.39
  -2   7   9   58.24    2.31
  -2   7   9   50.98    2.02
   2  -7  -8  398.34   15.44
   2  -7  -8  375.43   14.57
  -2  -7   8  428.33   16.61
   2   7  -8  373.96   14.52
   2   7  -8  389.08   15.09
  -2   7   8  407.12   15.79
  -2   7   8  391.76   15.21
   2  -7  -7   30.99    1.25
   2  -7  -7   32.16    1.31
  -2  -7   7   32.96    1.34
  -2  -7   7   28.23    1.15
   2   7  -7   32.57    1.34
   2   7  -7   28.96    1.19
  -2   7   7   34.08    1.39
  -2   7   7   30.50    1.24
   2  -7  -5   78.23    3.07
   2  -7  -5   84.15    3.31
  -2  -7   5   85.15    3.34
  -2  -7   5   83.64    3.29
   2   7  -5   89.15    3.51
   2   7  -5   84.23    3.31
  -2   7   5   87.13    3.43
   2  -7  -4  103.63    4.06
   2  -7  -4  107.36    4.20
  -2  -7   4  106.29    4.15
  -2  -7   4  100.37    3.94
   2   7  -4  103.71    4.07
   2   7  -4   97.29    3.81
  -2   7   4  104.41    4.09
  -2   7   4  103.36    4.05
   2  -7  -3   38.42    1.55
   2  -7  -3   41.30    1.66
  -2  -7   3   41.18    1.66
  -2  -7   3   37.18    1.49
   2   7  -3   37.67    1.52
   2   7  -3   41.93    1.70
  -2   7   3   37.08    1.50
  -2   7   3   37.88    1.53
   2  -7  -1   12.42    0.56
   2  -7  -1   10.44    0.49
  -2  -7   1   10.72    0.50
  -2  -7   1   12.31    0.59
   2   7  -1   11.22    0.54
   2   7  -1   10.90    0.51
  -2   7   1   13.31    0.60
  -2   7   1   11.37    0.52
   2  -7   0   59.26    2.34
   2  -7   0   54.44    2.16
  -2  -7   0   58.29    2.31
  -2  -7   0   59.53    2.37
   2   7   0   60.12    2.38
   2   7   0   55.85    2.23
  -2   7   0   53.39    2.12
  -2   7   0   52.90    2.11
   2  -7   1   21.11    0.90
   2  -7   1   21.24    0.90
  -2  -7  -1   19.61    0.83
  -2  -7  -1   19.77    0.86
   2   7   1   19.31    0.84
   2   7   1   20.47    0.87
  -2   7  -1   17.75    0.77
  -2   7  -1   18.41    0.80
   2  -7   3   84.06    3.30
   2  -7   3   77.79    3.06
  -2  -7  -3   82.96    3.26
  -2  -7  -3   89.30    3.52
   2   7   3   84.11    3.32
   2   7   3   80.28    3.15
  -2   7  -3   83.98    3.31
  -2   7  -3   81.81    3.22
  -2  -7  -4  614.82   23.82
   2  -7   5   23.44    0.98
   2  -7   5   24.40    1.01
  -2  -7  -5   22.57    0.94
  -2  -7  -5   25.72    1.08
   2   7   5   23.97    1.00
   2   7   5   22.59    0.96
  -2   7  -5   24.06    1.01
  -2   7  -5   24.01    1.01
   2  -7   6  647.25   25.09
  -2  -7  -6  622.87   24.13
   2   7   6  640.66   24.82
  -2   7  -6  595.32   23.06
   2  -7   7   11.99    0.53
  -2  -7  -7   11.89    0.53
  -2  -7  -7   12.29    0.58
   2   7   7   12.70    0.56
   2   7   7   12.56    0.59
  -2   7  -7   12.79    0.57
  -2   7  -7   12.67    0.57
   2  -7   8    2.46    0.21
   2  -7   8    2.83    0.23
  -2  -7  -8    3.20    0.23
  -2  -7  -8    2.25    0.25
   2   7   8    2.77    0.22
   2   7   8    2.76    0.25
  -2   7  -8    2.18    0.24
  -2   7  -8    2.65    0.22
   2  -7   9  161.31    6.28
  -2  -7  -9  156.48    6.10
  -2  -7  -9  142.30    5.56
   2   7   9  158.95    6.20
  -2   7  -9  152.39    5.95
  -2   7  -9  170.50    6.64
   2  -7  10  159.75    6.23
   2  -7  10  155.92    6.09
  -2  -7 -10  164.33    6.41
  -2  -7 -10  149.15    5.83
   2   7  10  151.95    5.92
   2   7  10  155.73    6.09
  -2   7 -10  161.70    6.31
  -2   7 -10  164.68    6.44
   2  -7  11    8.04    0.42
   2  -7  11    9.49    0.48
  -2  -7 -11    8.91    0.47
  -2  -7 -11    9.67    0.51
   2   7  11    8.48    0.44
   2   7  11    9.03    0.50
  -2   7 -11    9.07    0.50
  -2   7 -11    8.78    0.47
   2  -7  12    1.03    0.22
   2  -7  12    1.02    0.26
  -2  -7 -12    0.98    0.25
  -2  -7 -12    0.84    0.28
   2   7  12    1.12    0.29
   2   7  12    1.09    0.24
  -2   7 -12    1.13    0.32
  -2   7 -12    0.70    0.27
   2  -7  13   17.05    0.77
  -2  -7 -13   17.69    0.81
  -2  -7 -13   19.68    0.90
   2   7  13   17.58    0.80
  -2   7 -13   19.34    0.89
  -2   7 -13   20.01    0.95
   2  -7  14   99.32    3.95
  -2  -7 -14  102.29    4.07
  -2  -7 -14   88.30    3.53
   2   7  14   95.93    3.82
  -2   7 -14   92.78    3.75
  -2   7 -14  100.76    4.02
   2  -8 -15   24.79    1.11
   2  -8 -14    0.09    0.27
   2  -8 -14    0.42    0.30
   2   8 -14    0.51    0.26
   2   8 -14    0.36    0.31
  -2   8  14    0.27    0.28
   2  -8 -13   13.70    0.65
   2  -8 -13   15.11    0.69
  -2  -8  13   13.88    0.65
   2   8 -13   14.18    0.70
   2   8 -13   14.08    0.66
  -2   8  13   14.25    0.66
  -2   8  13   14.56    0.70
   2  -8 -12  386.88   15.04
   2  -8 -12  365.92   14.23
  -2  -8  12  379.33   14.75
  -2  -8  12  356.90   13.88
   2   8 -12  352.27   13.72
   2   8 -12  346.90   13.50
  -2   8  12  358.36   13.93
  -2   8  12  345.69   13.46
   2  -8 -11    1.51    0.23
   2  -8 -11    0.94    0.22
  -2  -8  11    1.48    0.21
  -2  -8  11    1.03    0.22
   2   8 -11    1.07    0.25
   2   8 -11    1.27    0.22
  -2   8  11    1.55    0.21
  -2   8  11    1.37    0.27
   2  -8 -10  192.95    7.52
   2  -8 -10  193.56    7.53
  -2  -8  10  200.32    7.79
  -2  -8  10  202.00    7.85
   2   8 -10  192.52    7.49
   2   8 -10  186.10    7.26
  -2   8  10  201.27    7.83
  -2   8  10  191.76    7.48
   2  -8  -9    1.02    0.19
   2  -8  -9    1.22    0.20
  -2  -8   9    0.96    0.17
  -2  -8   9    1.18    0.19
   2   8  -9    1.07    0.21
   2   8  -9    1.01    0.18
  -2   8   9    1.18    0.19
  -2   8   9    0.93    0.21
   2  -8  -8   71.97    2.84
   2  -8  -8   65.90    2.60
  -2  -8   8   63.55    2.50
  -2  -8   8   69.43    2.74
   2   8  -8   74.65    2.94
   2   8  -8   64.19    2.55
  -2   8   8   72.57    2.87
  -2   8   8   71.26    2.81
   2  -8  -7   40.93    1.65
   2  -8  -7   42.76    1.71
  -2  -8   7   41.78    1.67
  -2  -8   7   43.37    1.74
   2   8  -7   41.00    1.66
   2   8  -7   44.52    1.78
  -2   8   7   41.71    1.67
  -2   8   7   42.03    1.70
   2  -8  -6  225.23    8.75
   2  -8  -6  218.36    8.50
  -2  -8   6  210.73    8.19
  -2  -8   6  233.18    9.07
   2   8  -6  220.89    8.60
   2   8  -6  219.38    8.53
  -2   8   6  205.56    8.01
  -2   8   6  217.19    8.45
   2  -8  -5   93.15    3.65
   2  -8  -5   84.06    3.31
  -2  -8   5   84.15    3.30
  -2  -8   5   84.57    3.33
   2   8  -5   87.23    3.42
   2   8  -5   85.06    3.36
  -2   8   5   88.93    3.49
  -2   8   5   89.64    3.53
   2  -8  -4   31.69    1.29
  -2  -8   4   28.21    1.17
  -2  -8   4   30.91    1.25
   2   8  -4   32.45    1.34
   2   8  -4   33.18    1.35
  -2   8   4   30.18    1.24
  -2   8   4   31.25    1.29
   2  -8  -3  170.60    6.64
   2  -8  -3  165.75    6.46
  -2  -8   3  165.16    6.44
  -2  -8   3  160.46    6.25
   2   8  -3  175.28    6.84
   2   8  -3  174.35    6.79
  -2   8   3  170.01    6.63
  -2   8   3  163.12    6.36
   2  -8  -2   18.20    0.79
   2  -8  -2   19.88    0.84
  -2  -8   2   17.68    0.79
  -2  -8   2   19.99    0.84
   2   8  -2   20.71    0.89
   2   8  -2   21.62    0.93
  -2   8   2   18.69    0.81
   2  -8  -1  154.92    6.04
   2  -8  -1  161.14    6.28
  -2  -8   1  162.99    6.35
  -2  -8   1  151.24    5.90
   2   8  -1  163.41    6.37
   2   8  -1  165.46    6.46
  -2   8   1  158.53    6.18
  -2   8   1  155.83    6.08
   2  -8   0  179.16    6.97
   2  -8   0  170.48    6.65
  -2  -8   0  158.92    6.19
  -2  -8   0  187.32    7.30
   2   8   0  173.43    6.76
   2   8   0  170.36    6.65
  -2   8   0  169.77    6.62
  -2   8   0  178.89    6.97
   2  -8   1    2.83    0.28
   2  -8   1    3.54    0.30
  -2  -8  -1    3.17    0.27
  -2  -8  -1    3.20    0.35
   2   8   1    2.82    0.33
   2   8   1    3.67    0.31
  -2   8  -1    2.94    0.26
  -2   8  -1    2.64    0.31
   2  -8   2   23.74    1.00
   2  -8   2   25.06    1.05
  -2  -8  -2   25.04    1.06
  -2  -8  -2   24.25    1.02
   2   8   2   25.13    1.08
   2   8   2   25.09    1.04
  -2   8  -2   26.74    1.13
  -2   8  -2   23.40    0.99
   2  -8   3    6.00    0.38
  -2  -8  -3    5.39    0.33
  -2  -8  -3    5.00    0.39
   2   8   3    5.74    0.37
   2   8   3    4.83    0.37
  -2   8  -3    5.01    0.36
  -2   8  -3    5.40    0.39
   2  -8   4  318.14   12.35
   2  -8   4  303.27   11.78
  -2  -8  -4  293.76   11.42
  -2  -8  -4  308.63   11.98
   2   8   4  297.42   11.58
   2   8   4  302.05   11.73
  -2   8  -4  317.16   12.32
  -2   8  -4  336.18   13.06
   2  -8   5   41.83    1.69
  -2  -8  -5   44.76    1.80
  -2  -8  -5   39.79    1.64
   2   8   5   42.64    1.72
   2   8   5   40.74    1.68
  -2   8  -5   38.15    1.55
  -2   8  -5   39.15    1.60
   2  -8   6    0.77    0.20
   2  -8   6    1.34    0.22
  -2  -8  -6    1.14    0.26
  -2  -8  -6    1.12    0.21
   2   8   6    0.95    0.21
   2   8   6    0.93    0.25
  -2   8  -6    0.61    0.23
  -2   8  -6    1.18    0.21
   2  -8   7    1.88    0.22
   2  -8   7    2.40    0.23
  -2  -8  -7    2.12    0.25
  -2  -8  -7    2.11    0.23
   2   8   7    1.96    0.22
   2   8   7    2.52    0.27
  -2   8  -7    1.95    0.21
  -2   8  -7    2.04    0.26
   2  -8   8   65.21    2.57
   2  -8   8   64.29    2.54
  -2  -8  -8   62.19    2.46
  -2  -8  -8   61.65    2.45
   2   8   8   65.19    2.59
   2   8   8   58.31    2.31
  -2   8  -8   64.51    2.55
  -2   8  -8   60.58    2.41
   2  -8   9   10.67    0.51
   2  -8   9   10.09    0.48
  -2  -8  -9   11.07    0.52
  -2  -8  -9   10.12    0.51
   2   8   9   10.58    0.53
   2   8   9   11.31    0.52
  -2   8  -9   10.33    0.50
  -2   8  -9   11.23    0.55
   2  -8  10    8.88    0.46
   2  -8  10    8.27    0.45
  -2  -8 -10    9.73    0.49
  -2  -8 -10    8.98    0.50
   2   8  10    8.52    0.45
   2   8  10    8.59    0.49
  -2   8 -10    8.77    0.47
  -2   8 -10    9.29    0.52
   2  -8  11   36.54    1.50
   2  -8  11   35.96    1.49
  -2  -8 -11   37.30    1.54
  -2  -8 -11   33.94    1.42
   2   8  11   34.03    1.43
   2   8  11   33.98    1.40
  -2   8 -11   33.89    1.41
  -2   8 -11   36.52    1.54
   2  -8  12   28.01    1.20
   2  -8  12   26.43    1.13
  -2  -8 -12   27.33    1.18
  -2  -8 -12   26.96    1.15
   2   8  12   27.67    1.21
   2   8  12   27.06    1.15
  -2   8 -12   26.89    1.16
  -2   8 -12   25.99    1.17
   2  -8  13   45.12    1.85
  -2  -8 -13   43.30    1.80
  -2  -8 -13   44.22    1.83
   2   8  13   43.66    1.79
  -2   8 -13   42.61    1.82
  -2   8 -13   43.64    1.82
   2  -9 -14  127.06    5.03
   2  -9 -14  111.34    4.41
  -2  -9  14  121.01    4.80
   2   9 -14  120.65    4.77
   2   9 -14  122.94    4.90
  -2   9  14  113.38    4.49
   2  -9 -13   58.61    2.36
   2  -9 -13   58.75    2.38
  -2  -9  13   57.87    2.34
   2   9 -13   60.29    2.47
   2   9 -13   58.85    2.37
  -2   9  13   61.39    2.47
   2  -9 -12   24.19    1.04
  -2  -9  12   22.64    0.98
  -2  -9  12   21.31    0.93
   2   9 -12   22.15    0.97
   2   9 -12   21.53    0.99
  -2   9  12   22.53    0.97
  -2   9  12   20.72    0.95
   2  -9 -11    1.36    0.25
   2  -9 -11    1.26    0.26
  -2  -9  11    2.09    0.27
  -2  -9  11    1.08    0.25
   2   9 -11    1.32    0.25
   2   9 -11    1.69    0.32
  -2   9  11    1.04    0.24
  -2   9  11    1.13    0.31
   2  -9 -10  332.28   12.90
   2  -9 -10  337.15   13.10
  -2  -9  10  325.45   12.65
  -2  -9  10  361.29   14.04
   2   9 -10  335.93   13.08
   2   9 -10  315.46   12.26
  -2   9  10  322.28   12.52
  -2   9  10  335.20   13.04
   2  -9  -9  201.39    7.84
   2  -9  -9  203.02    7.90
  -2  -9   9  190.71    7.42
  -2  -9   9  199.44    7.76
   2   9  -9  198.66    7.74
   2   9  -9  199.17    7.77
  -2   9   9  197.64    7.71
  -2   9   9  201.22    7.83
   2  -9  -8   10.88    0.51
  -2  -9   8   12.41    0.56
  -2  -9   8   10.98    0.50
   2   9  -8   10.42    0.52
   2   9  -8   12.95    0.58
  -2   9   8   12.06    0.55
  -2   9   8   11.88    0.57
   2  -9  -7   71.67    2.83
   2  -9  -7   75.43    2.97
  -2  -9   7   75.74    2.98
  -2  -9   7   69.16    2.73
   2   9  -7   70.53    2.81
   2   9  -7   71.50    2.82
  -2   9   7   73.79    2.93
   2  -9  -6  151.39    5.91
   2  -9  -6  156.14    6.09
  -2  -9   6  159.56    6.22
  -2  -9   6  145.61    5.69
   2   9  -6  166.26    6.51
   2   9  -6  162.99    6.36
  -2   9   6  170.65    6.67
  -2   9   6  152.07    5.94
   2  -9  -5  274.74   10.68
   2  -9  -5  261.34   10.17
  -2  -9   5  261.34   10.16
  -2  -9   5  273.28   10.62
   2   9  -5  267.67   10.43
   2   9  -5  270.60   10.52
  -2   9   5  267.19   10.39
  -2   9   5  267.19   10.40
   2  -9  -4  100.51    3.95
   2  -9  -4  101.27    3.99
  -2  -9   4  107.02    4.20
  -2  -9   4  103.85    4.09
   2   9  -4  101.10    4.00
   2   9  -4   96.95    3.82
  -2   9   4   92.05    3.64
  -2   9   4  102.27    4.02
   2  -9  -3    2.24    0.27
   2  -9  -3    2.08    0.26
  -2  -9   3    2.30    0.34
  -2  -9   3    1.88    0.26
   2   9  -3    2.51    0.35
   2   9  -3    2.22    0.30
  -2   9   3    1.85    0.28
  -2   9   3    1.96    0.29
   2  -9  -2  390.30   15.14
   2  -9  -2  372.75   14.47
  -2  -9   2  368.84   14.33
  -2  -9   2  348.61   13.54
   2   9  -2  350.32   13.62
   2   9  -2  374.21   14.53
  -2   9   2  404.44   15.71
   2  -9  -1  332.28   12.91
   2  -9  -1  338.37   13.14
  -2  -9   1  315.94   12.27
  -2  -9   1  344.71   13.39
   2   9  -1  327.89   12.76
   2   9  -1  330.08   12.82
  -2   9   1  321.79   12.51
  -2   9   1  325.94   12.67
   2  -9   0   13.68    0.64
  -2  -9   0   12.31    0.62
  -2  -9   0   12.56    0.60
   2   9   0   12.24    0.64
   2   9   0   13.55    0.64
  -2   9   0   12.38    0.64
  -2   9   0   11.98    0.58
   2  -9   1   49.22    1.98
   2  -9   1   51.46    2.07
  -2  -9  -1   50.93    2.04
  -2  -9  -1   48.29    1.95
   2   9   1   46.93    1.89
   2   9   1   49.29    2.01
  -2   9  -1   51.61    2.07
   2  -9   2   31.45    1.29
   2  -9   2   32.74    1.35
  -2  -9  -2   31.52    1.30
  -2  -9  -2   32.79    1.37
   2   9   2   31.52    1.30
   2   9   2   34.25    1.44
  -2   9  -2   32.57    1.34
  -2   9  -2   32.57    1.36
   2  -9   3   24.23    1.02
   2  -9   3   21.40    0.92
  -2  -9  -3   23.34    0.99
  -2  -9  -3   23.69    1.02
   2   9   3   21.78    0.93
   2   9   3   22.85    1.00
  -2   9  -3   24.70    1.07
  -2   9  -3   22.26    0.96
   2  -9   4    6.76    0.37
   2  -9   4    5.65    0.34
  -2  -9  -4    5.93    0.39
   2   9   4    6.17    0.41
   2   9   4    6.37    0.37
  -2   9  -4    6.77    0.39
  -2   9  -4    5.98    0.39
   2  -9   5   71.04    2.82
   2  -9   5   69.19    2.74
  -2  -9  -5   70.50    2.79
  -2  -9  -5   67.72    2.70
   2   9   5   65.16    2.58
   2   9   5   67.21    2.68
  -2   9  -5   76.91    3.04
  -2   9  -5   69.89    2.79
   2  -9   6    8.21    0.43
   2  -9   6    8.83    0.45
  -2  -9  -6    9.91    0.51
  -2  -9  -6    8.12    0.43
   2   9   6    8.84    0.48
   2   9   6    9.18    0.46
  -2   9  -6    8.13    0.43
  -2   9  -6    9.93    0.53
   2  -9   7  115.82    4.53
   2  -9   7  114.70    4.50
  -2  -9  -7  113.70    4.46
  -2  -9  -7  110.36    4.34
   2   9   7  107.90    4.23
   2   9   7  117.07    4.61
  -2   9  -7  113.19    4.45
  -2   9  -7  112.73    4.42
   2  -9   8   11.94    0.56
   2  -9   8   11.14    0.53
  -2  -9  -8   11.70    0.58
  -2  -9  -8   12.26    0.56
   2   9   8   12.22    0.61
   2   9   8   12.77    0.59
  -2   9  -8   11.78    0.55
  -2   9  -8   11.90    0.59
   2  -9   9  140.20    5.49
   2  -9   9  132.35    5.19
  -2  -9  -9  135.06    5.29
  -2  -9  -9  140.91    5.53
   2   9   9  133.35    5.22
   2   9   9  133.52    5.26
  -2   9  -9  136.23    5.34
  -2   9  -9  121.77    4.80
   2  -9  10    3.30    0.32
   2  -9  10    2.18    0.28
  -2  -9 -10    2.54    0.32
  -2  -9 -10    2.20    0.28
   2   9  10    2.74    0.33
   2   9  10    3.00    0.29
  -2   9 -10    2.53    0.35
  -2   9 -10    2.19    0.30
   2  -9  11    5.93    0.40
   2  -9  11    6.10    0.41
  -2  -9 -11    5.79    0.43
  -2  -9 -11    5.39    0.39
   2   9  11    6.73    0.41
   2   9  11    5.40    0.44
  -2   9 -11    6.36    0.48
  -2   9 -11    5.45    0.40
   2  -9  12    1.64    0.35
  -2  -9 -12    1.41    0.36
  -2  -9 -12    1.81    0.34
   2   9  12    1.43    0.32
  -2   9 -12    1.64    0.35
  -2   9 -12    1.24    0.43
   2 -10 -13   45.86    1.91
  -2 -10  13   46.37    1.92
   2  10 -13   43.30    1.85
   2  10 -13   42.91    1.79
  -2  10  13   42.59    1.76
   2 -10 -12   22.29    1.00
  -2 -10  12   20.54    0.93
  -2 -10  12   21.80    0.97
   2  10 -12   21.22    1.01
   2  10 -12   21.27    0.96
  -2  10  12   20.80    0.93
  -2  10  12   21.41    1.01
   2 -10 -11   35.01    1.45
   2 -10 -11   36.15    1.51
  -2 -10  11   39.05    1.61
  -2 -10  11   34.67    1.43
   2  10 -11   35.93    1.54
   2  10 -11   36.64    1.52
  -2  10  11   37.13    1.53
  -2  10  11   35.35    1.50
   2 -10 -10   10.95    0.56
   2 -10 -10   11.55    0.57
  -2 -10  10   12.05    0.58
   2  10 -10   11.47    0.62
   2  10 -10   11.07    0.56
  -2  10  10   11.31    0.60
  -2  10  10   11.15    0.56
   2 -10  -9   31.64    1.31
   2 -10  -9   32.62    1.35
  -2 -10   9   30.62    1.27
  -2 -10   9   34.30    1.41
   2  10  -9   34.74    1.46
   2  10  -9   31.57    1.31
  -2  10   9   29.79    1.24
  -2  10   9   32.89    1.38
   2 -10  -8   44.25    1.79
  -2 -10   8   50.15    2.01
  -2 -10   8   49.63    1.99
   2  10  -8   48.32    1.96
   2  10  -8   50.73    2.03
  -2  10   8   52.56    2.10
  -2  10   8   48.90    1.98
   2 -10  -7  323.01   12.55
   2 -10  -7  319.36   12.41
  -2 -10   7  322.53   12.53
  -2 -10   7  310.09   12.04
   2  10  -7  310.82   12.07
   2  10  -7  303.27   11.80
  -2  10   7  324.96   12.64
  -2  10   7  335.93   13.05
   2 -10  -6  237.18    9.23
   2 -10  -6  220.28    8.59
  -2 -10   6  216.94    8.45
  -2 -10   6  219.58    8.55
   2  10  -6  219.28    8.54
   2  10  -6  241.59    9.43
  -2  10   6  223.18    8.71
  -2  10   6  229.57    8.94
   2 -10  -5  110.46    4.33
   2 -10  -5  119.11    4.68
  -2 -10   5  105.02    4.12
  -2 -10   5  113.21    4.45
   2  10  -5  106.73    4.19
   2  10  -5  105.83    4.18
  -2  10   5  107.70    4.24
  -2  10   5  106.09    4.17
   2 -10  -4  101.02    3.98
   2 -10  -4  101.93    4.01
  -2 -10   4   98.49    3.88
  -2 -10   4  101.56    4.00
   2  10  -4  103.00    4.08
   2  10  -4  101.56    3.99
  -2  10   4  102.85    4.07
   2 -10  -3  109.73    4.31
   2 -10  -3  110.36    4.33
  -2 -10   3  111.82    4.40
  -2 -10   3  102.61    4.03
   2  10  -3  105.90    4.18
   2  10  -3  106.53    4.19
  -2  10   3  105.83    4.16
  -2  10   3  112.80    4.44
   2 -10  -2  345.20   13.40
   2 -10  -2  376.65   14.63
  -2 -10   2  370.55   14.39
  -2 -10   2  340.81   13.24
   2  10  -2  342.76   13.31
   2  10  -2  359.09   13.96
  -2  10   2  346.90   13.49
  -2  10   2  368.11   14.30
   2 -10  -1   17.32    0.77
   2 -10  -1   19.56    0.86
  -2 -10   1   17.51    0.78
  -2 -10   1   18.55    0.84
   2  10  -1   17.65    0.78
   2  10  -1   19.86    0.90
  -2  10   1   18.61    0.83
  -2  10   1   18.94    0.87
   2 -10   0   47.71    1.92
   2 -10   0   46.27    1.87
  -2 -10   0   48.59    1.96
  -2 -10   0   51.05    2.06
   2  10   0   49.42    2.02
   2  10   0   53.19    2.13
  -2  10   0   52.37    2.12
  -2  10   0   52.17    2.10
   2 -10   1   36.98    1.52
   2 -10   1   34.59    1.42
  -2 -10  -1   38.88    1.59
  -2 -10  -1   35.25    1.45
   2  10   1   34.62    1.42
   2  10   1   34.52    1.46
  -2  10  -1   35.20    1.44
  -2  10  -1   40.03    1.66
   2 -10   2  244.03    9.49
   2 -10   2  231.67    9.02
  -2 -10  -2  230.13    8.97
  -2 -10  -2  236.15    9.19
   2  10   2  222.23    8.68
   2  10   2  245.98    9.58
  -2  10  -2  240.42    9.37
  -2  10  -2  222.06    8.66
   2 -10   3    9.03    0.47
   2 -10   3    9.36    0.47
  -2 -10  -3    9.68    0.52
  -2 -10  -3    8.45    0.45
   2  10   3    9.27    0.46
   2  10   3    9.37    0.52
  -2  10  -3    9.24    0.49
  -2  10  -3    9.64    0.51
   2 -10   4  186.96    7.29
   2 -10   4  176.55    6.89
  -2 -10  -4  185.28    7.23
  -2 -10  -4  165.11    6.46
   2  10   4  162.29    6.36
   2  10   4  186.23    7.26
  -2  10  -4  174.67    6.84
  -2  10  -4  191.78    7.48
   2 -10   5   33.28    1.37
   2 -10   5   35.54    1.46
  -2 -10  -5   34.89    1.45
  -2 -10  -5   34.33    1.42
   2  10   5   34.89    1.44
   2  10   5   34.28    1.44
  -2  10  -5   35.86    1.50
  -2  10  -5   37.74    1.55
   2 -10   6  147.95    5.79
   2 -10   6  164.51    6.43
  -2 -10  -6  165.43    6.47
  -2 -10  -6  159.65    6.25
   2  10   6  169.89    6.64
   2  10   6  161.56    6.34
  -2  10  -6  160.70    6.30
  -2  10  -6  155.46    6.08
   2 -10   7   46.78    1.88
   2 -10   7   47.49    1.92
  -2 -10  -7   42.69    1.73
  -2 -10  -7   46.00    1.87
   2  10   7   42.91    1.76
   2  10   7   45.42    1.83
  -2  10  -7   43.54    1.77
  -2  10  -7   43.54    1.79
   2 -10   8   15.43    0.71
   2 -10   8   14.69    0.67
  -2 -10  -8   15.31    0.72
  -2 -10  -8   13.28    0.63
   2  10   8   14.02    0.69
   2  10   8   14.14    0.65
  -2  10  -8   13.89    0.70
  -2  10  -8   13.81    0.65
   2 -10   9   49.29    2.00
   2 -10   9   52.19    2.10
  -2 -10  -9   49.10    2.00
  -2 -10  -9   48.27    1.96
   2  10   9   47.95    1.93
   2  10   9   49.10    2.01
  -2  10  -9   51.07    2.10
  -2  10  -9   49.93    2.03
   2 -10  10   37.54    1.55
   2 -10  10   38.30    1.59
  -2 -10 -10   37.47    1.56
  -2 -10 -10   39.81    1.65
   2  10  10   37.23    1.57
   2  10  10   38.13    1.56
  -2  10 -10   39.62    1.68
  -2  10 -10   39.15    1.62
   2 -10  11   43.39    1.80
   2 -10  11   47.59    1.95
  -2 -10 -11   45.66    1.89
  -2 -10 -11   42.00    1.75
   2  10  11   42.18    1.77
   2  10  11   44.95    1.84
  -2  10 -11   45.81    1.93
  -2  10 -11   45.93    1.90
   2 -11 -12  206.63    8.09
   2 -11 -12  214.55    8.40
  -2 -11  12  214.29    8.38
   2  11 -12  215.72    8.44
   2  11 -12  204.34    8.04
  -2  11  12  208.58    8.15
   2 -11 -11    2.09    0.35
   2 -11 -11    3.46    0.36
  -2 -11  11    3.05    0.35
  -2 -11  11    2.43    0.33
   2  11 -11    3.19    0.35
   2  11 -11    3.04    0.44
  -2  11  11    3.66    0.44
  -2  11  11    2.94    0.34
   2 -11 -10    0.38    0.28
   2 -11 -10    0.41    0.26
  -2 -11  10    0.41    0.26
  -2 -11  10    0.27    0.26
   2  11 -10    0.07    0.35
   2  11 -10    0.10    0.26
  -2  11  10    0.62    0.27
  -2  11  10    0.34    0.33
   2 -11  -9    0.59    0.27
   2 -11  -9    0.51    0.25
  -2 -11   9    0.18    0.25
  -2 -11   9    0.20    0.24
   2  11  -9    0.19    0.33
   2  11  -9   -0.04    0.24
  -2  11   9    0.39    0.23
  -2  11   9    0.13    0.29
   2 -11  -8  189.42    7.39
   2 -11  -8  198.44    7.75
  -2 -11   8  201.39    7.85
  -2 -11   8  187.79    7.32
   2  11  -8  188.03    7.37
   2  11  -8  192.56    7.51
  -2  11   8  207.66    8.10
  -2  11   8  194.37    7.60
   2 -11  -7   36.54    1.50
  -2 -11   7   33.79    1.39
  -2 -11   7   38.40    1.57
   2  11  -7   39.20    1.64
   2  11  -7   37.06    1.52
  -2  11   7   38.35    1.57
  -2  11   7   39.62    1.64
   2 -11  -6    9.27    0.49
   2 -11  -6    8.73    0.49
  -2 -11   6    8.56    0.46
  -2 -11   6   10.02    0.52
   2  11  -6    8.60    0.46
   2  11  -6    8.75    0.52
  -2  11   6    9.11    0.50
  -2  11   6    9.95    0.56
   2 -11  -5    8.67    0.46
   2 -11  -5    7.24    0.43
  -2 -11   5    9.34    0.49
  -2 -11   5    8.30    0.48
   2  11  -5    9.23    0.49
   2  11  -5    7.87    0.50
  -2  11   5    8.65    0.47
  -2  11   5    8.37    0.50
   2 -11  -4  168.70    6.59
   2 -11  -4  173.96    6.79
  -2 -11   4  178.25    6.96
  -2 -11   4  159.46    6.23
   2  11  -4  173.09    6.76
   2  11  -4  161.65    6.34
  -2  11   4  162.92    6.38
  -2  11   4  176.11    6.88
   2 -11  -3   47.66    1.93
   2 -11  -3   42.81    1.73
  -2 -11   3   43.30    1.76
  -2 -11   3   45.17    1.84
   2  11  -3   43.98    1.82
   2  11  -3   42.03    1.71
  -2  11   3   44.32    1.82
  -2  11   3   42.35    1.73
   2 -11  -2   13.20    0.63
   2 -11  -2   14.01    0.66
  -2 -11   2   13.35    0.65
  -2 -11   2   12.16    0.59
   2  11  -2   13.05    0.63
   2  11  -2   12.52    0.66
  -2  11   2   13.41    0.67
  -2  11   2   12.61    0.61
   2 -11  -1   11.92    0.59
  -2 -11   1   11.90    0.60
   2  11  -1   13.57    0.69
   2  11  -1   13.47    0.64
  -2  11   1   12.23    0.62
  -2  11   1   14.54    0.68
   2 -11   0  343.25   13.33
   2 -11   0  339.35   13.19
  -2 -11   0  330.57   12.85
  -2 -11   0  357.87   13.90
   2  11   0  351.78   13.66
   2  11   0  337.64   13.14
  -2  11   0  339.10   13.17
  -2  11   0  333.25   12.96
   2 -11   1   91.57    3.62
   2 -11   1   93.59    3.69
  -2 -11  -1   94.13    3.72
  -2 -11  -1   95.64    3.78
   2  11   1   86.86    3.43
   2  11   1   90.91    3.62
  -2  11  -1   89.69    3.54
  -2  11  -1   96.17    3.81
   2 -11   2   69.36    2.75
   2 -11   2   69.65    2.78
  -2 -11  -2   66.14    2.64
  -2 -11  -2   70.87    2.82
   2  11   2   69.50    2.76
   2  11   2   69.75    2.79
  -2  11  -2   71.09    2.84
  -2  11  -2   71.38    2.85
   2 -11   3    0.14    0.23
   2 -11   3    0.28    0.25
  -2 -11  -3    0.23    0.26
  -2 -11  -3    0.02    0.23
   2  11   3    0.17    0.25
   2  11   3    0.42    0.21
  -2  11  -3   -0.12    0.25
  -2  11  -3   -0.13    0.30
   2 -11   4  208.29    8.12
   2 -11   4  203.85    7.94
  -2 -11  -4  208.75    8.14
  -2 -11  -4  194.64    7.61
   2  11   4  192.91    7.53
   2  11   4  194.39    7.61
  -2  11  -4  215.07    8.39
  -2  11  -4  194.93    7.62
   2 -11   5    2.34    0.29
   2 -11   5    3.12    0.30
  -2 -11  -5    2.05    0.29
   2  11   5    2.75    0.35
   2  11   5    2.32    0.28
  -2  11  -5    2.68    0.29
   2 -11   6   19.17    0.85
   2 -11   6   18.54    0.82
  -2 -11  -6   20.66    0.92
  -2 -11  -6   19.27    0.85
   2  11   6   18.65    0.86
   2  11   6   19.24    0.85
  -2  11  -6   16.98    0.78
  -2  11  -6   19.26    0.88
   2 -11   7   29.38    1.24
   2 -11   7   26.21    1.10
  -2 -11  -7   26.60    1.14
  -2 -11  -7   24.57    1.05
   2  11   7   25.23    1.07
   2  11   7   26.50    1.15
  -2  11  -7   27.26    1.19
  -2  11  -7   26.96    1.15
   2 -11   8  168.89    6.61
   2 -11   8  178.06    6.95
  -2 -11  -8  170.65    6.67
  -2 -11  -8  163.34    6.40
   2  11   8  172.67    6.77
   2  11   8  174.91    6.83
  -2  11  -8  171.01    6.70
  -2  11  -8  168.11    6.60
   2 -11   9    4.55    0.37
   2 -11   9    4.76    0.38
  -2 -11  -9    4.13    0.37
  -2 -11  -9    4.76    0.40
   2  11   9    5.18    0.47
   2  11   9    4.06    0.34
  -2  11  -9    4.18    0.37
  -2  11  -9    4.71    0.46
   2 -11  10    0.43    0.30
   2 -11  10   -0.42    0.34
  -2 -11 -10    0.19    0.32
  -2 -11 -10    0.89    0.35
   2  11  10    0.52    0.37
   2  11  10    0.61    0.30
  -2  11 -10    0.75    0.33
  -2  11 -10    0.14    0.40
   2 -12 -10  156.73    6.15
   2 -12 -10  152.71    5.98
  -2 -12  10  154.19    6.04
  -2 -12  10  171.60    6.72
   2  12 -10  162.68    6.38
   2  12 -10  148.88    5.88
  -2  12  10  155.66    6.10
  -2  12  10  145.59    5.75
   2 -12  -9   22.92    1.02
   2 -12  -9   23.82    1.04
  -2 -12   9   20.90    0.93
  -2 -12   9   24.43    1.07
   2  12  -9   23.92    1.11
   2  12  -9   21.48    0.95
  -2  12   9   23.36    1.07
  -2  12   9   25.45    1.10
   2 -12  -8    7.46    0.45
   2 -12  -8    8.37    0.48
  -2 -12   8    7.75    0.46
  -2 -12   8    6.87    0.44
   2  12  -8    8.09    0.55
   2  12  -8    8.41    0.49
  -2  12   8    8.36    0.47
  -2  12   8    8.42    0.53
   2 -12  -7   11.13    0.55
   2 -12  -7   12.29    0.59
  -2 -12   7   13.23    0.63
  -2 -12   7   11.58    0.58
   2  12  -7   12.33    0.60
   2  12  -7   11.27    0.62
  -2  12   7   11.48    0.56
  -2  12   7   11.84    0.62
   2 -12  -6  234.74    9.15
   2 -12  -6  221.65    8.64
  -2 -12   6  219.75    8.56
  -2 -12   6  230.57    8.99
   2  12  -6  219.75    8.57
   2  12  -6  227.47    8.90
  -2  12   6  225.57    8.80
  -2  12   6  223.18    8.72
   2 -12  -5   37.40    1.53
   2 -12  -5   36.88    1.52
  -2 -12   5   35.79    1.48
  -2 -12   5   38.08    1.55
   2  12  -5   35.96    1.52
   2  12  -5   36.35    1.50
  -2  12   5   36.01    1.51
  -2  12   5   38.71    1.59
   2 -12  -4    3.95    0.30
   2 -12  -4    3.42    0.32
  -2 -12   4    3.00    0.32
  -2 -12   4    3.86    0.32
   2  12  -4    3.33    0.31
   2  12  -4    3.05    0.38
  -2  12   4    3.98    0.34
  -2  12   4    3.53    0.36
   2 -12  -3    1.00    0.23
   2 -12  -3    1.33    0.26
  -2 -12   3    0.19    0.28
  -2 -12   3    0.67    0.24
   2  12  -3    0.91    0.32
   2  12  -3    0.82    0.28
  -2  12   3    0.99    0.27
  -2  12   3    0.46    0.24
   2 -12  -2  144.86    5.67
   2 -12  -2  142.56    5.59
  -2 -12   2  139.27    5.46
  -2 -12   2  138.05    5.42
   2  12  -2  136.45    5.37
   2  12  -2  146.12    5.72
  -2  12   2  147.64    5.80
  -2  12   2  144.03    5.64
   2 -12  -1   63.90    2.55
   2 -12  -1   69.04    2.75
  -2 -12   1   63.41    2.53
  -2 -12   1   62.75    2.52
   2  12  -1   63.24    2.55
   2  12  -1   67.28    2.68
  -2  12   1   61.24    2.45
  -2  12   1   63.92    2.58
   2 -12   0   33.35    1.38
   2 -12   0   34.20    1.42
  -2 -12   0   35.25    1.46
  -2 -12   0   35.20    1.45
   2  12   0   34.76    1.47
   2  12   0   31.57    1.31
  -2  12   0   36.25    1.53
  -2  12   0   34.45    1.42
   2 -12   1   18.86    0.85
   2 -12   1   20.64    0.90
  -2 -12  -1   19.71    0.89
  -2 -12  -1   22.05    0.95
   2  12   1   21.02    0.91
   2  12   1   20.55    0.93
  -2  12  -1   20.41    0.90
  -2  12  -1   19.24    0.87
   2 -12   2   27.43    1.17
   2 -12   2   28.18    1.19
  -2 -12  -2   25.94    1.10
  -2 -12  -2   27.45    1.17
   2  12   2   26.16    1.11
   2  12   2   26.38    1.16
  -2  12  -2   27.72    1.20
  -2  12  -2   27.67    1.18
   2 -12   3    6.52    0.42
   2 -12   3    7.06    0.43
  -2 -12  -3    6.72    0.44
  -2 -12  -3    7.70    0.43
   2  12   3    6.36    0.41
   2  12   3    6.55    0.45
  -2  12  -3    6.56    0.47
  -2  12  -3    7.59    0.45
   2 -12   4   34.67    1.43
   2 -12   4   31.13    1.31
  -2 -12  -4   33.01    1.36
  -2 -12  -4   32.98    1.38
   2  12   4   32.91    1.37
   2  12   4   34.91    1.47
  -2  12  -4   32.33    1.38
  -2  12  -4   32.72    1.36
   2 -12   5   24.04    1.04
   2 -12   5   26.48    1.12
  -2 -12  -5   24.32    1.06
  -2 -12  -5   24.48    1.05
   2  12   5   25.13    1.07
   2  12   5   24.70    1.08
  -2  12  -5   24.03    1.04
  -2  12  -5   24.55    1.08
   2 -12   6   40.01    1.62
   2 -12   6   40.69    1.67
  -2 -12  -6   38.25    1.58
  -2 -12  -6   42.25    1.73
   2  12   6   38.81    1.63
   2  12   6   37.13    1.52
  -2  12  -6   39.37    1.62
  -2  12  -6   40.37    1.67
   2 -12   7    9.04    0.51
   2 -12   7   11.04    0.55
  -2 -12  -7    9.82    0.54
  -2 -12  -7   10.34    0.56
   2  12   7    9.75    0.51
   2  12   7   10.20    0.59
  -2  12  -7    9.80    0.57
  -2  12  -7   10.14    0.54
   2 -12   8   37.57    1.57
   2 -12   8   36.18    1.50
  -2 -12  -8   34.40    1.45
  -2 -12  -8   39.37    1.64
   2  12   8   37.18    1.53
   2  12   8   35.01    1.50
  -2  12  -8   33.23    1.40
  -2  12  -8   37.54    1.60
   2 -13  -8    1.75    0.33
   2 -13  -8    1.71    0.34
  -2 -13   8    1.96    0.33
  -2 -13   8    1.49    0.31
   2  13  -8    1.16    0.42
   2  13  -8    1.83    0.31
  -2  13   8    1.66    0.31
  -2  13   8    2.00    0.42
   2 -13  -7   30.57    1.29
   2 -13  -7   30.50    1.29
  -2 -13   7   28.50    1.21
  -2 -13   7   30.52    1.28
   2  13  -7   31.08    1.30
   2  13  -7   31.72    1.38
  -2  13   7   31.77    1.33
  -2  13   7   33.45    1.44
   2 -13  -6    6.49    0.41
   2 -13  -6    6.17    0.39
  -2 -13   6    6.83    0.42
  -2 -13   6    7.16    0.45
   2  13  -6    6.82    0.43
   2  13  -6    6.15    0.47
  -2  13   6    6.96    0.42
  -2  13   6    6.42    0.45
   2 -13  -5    7.93    0.48
   2 -13  -5    7.58    0.44
  -2 -13   5    8.19    0.48
  -2 -13   5    7.65    0.44
   2  13  -5    7.92    0.46
   2  13  -5    7.40    0.51
  -2  13   5    7.52    0.49
  -2  13   5    7.60    0.46
   2 -13  -4   21.70    0.94
   2 -13  -4   23.19    1.02
  -2 -13   4   23.03    1.00
  -2 -13   4   23.67    1.02
   2  13  -4   23.51    1.07
   2  13  -4   22.35    0.97
  -2  13   4   21.92    0.97
  -2  13   4   22.93    1.00
   2 -13  -3   31.59    1.32
   2 -13  -3   37.25    1.54
  -2 -13   3   36.67    1.51
  -2 -13   3   34.52    1.44
   2  13  -3   36.35    1.50
   2  13  -3   36.06    1.53
  -2  13   3   35.69    1.48
  -2  13   3   34.25    1.45
   2 -13  -2   34.40    1.43
   2 -13  -2   35.37    1.46
  -2 -13   2   35.35    1.45
  -2 -13   2   30.50    1.29
   2  13  -2   33.18    1.41
   2  13  -2   34.52    1.43
  -2  13   2   32.55    1.38
  -2  13   2   34.37    1.43
   2 -13  -1    1.23    0.23
   2 -13  -1    1.54    0.30
  -2 -13   1    1.21    0.29
  -2 -13   1    0.75    0.28
   2  13  -1    1.44    0.25
   2  13  -1    1.03    0.36
  -2  13   1    0.80    0.28
  -2  13   1    1.17    0.31
   2 -13   0   48.07    1.94
   2 -13   0   51.34    2.08
  -2 -13   0   50.85    2.06
  -2 -13   0   49.07    1.98
   2  13   0   47.54    1.93
   2  13   0   50.00    2.05
  -2  13   0   50.29    2.05
  -2  13   0   52.66    2.13
   2 -13   1   96.03    3.79
   2 -13   1   93.76    3.71
  -2 -13  -1   97.29    3.84
  -2 -13  -1   96.17    3.80
   2  13   1   90.35    3.61
   2  13   1   93.98    3.71
  -2  13  -1   92.66    3.67
  -2  13  -1   90.76    3.62
   2 -13   2   27.21    1.16
   2 -13   2   28.38    1.19
  -2 -13  -2   25.70    1.11
  -2 -13  -2   28.43    1.20
   2  13   2   27.89    1.18
   2  13   2   26.21    1.16
  -2  13  -2   27.30    1.19
  -2  13  -2   26.69    1.13
   2 -13   3    3.35    0.34
   2 -13   3    3.13    0.28
  -2 -13  -3    2.60    0.32
  -2 -13  -3    2.93    0.35
   2  13   3    3.28    0.39
   2  13   3    3.11    0.33
  -2  13  -3    2.61    0.31
  -2  13  -3    3.25    0.35
   2 -13   4   27.57    1.16
   2 -13   4   30.60    1.29
  -2 -13  -4   29.82    1.27
  -2 -13  -4   28.84    1.22
   2  13   4   29.06    1.23
   2  13   4   28.99    1.25
  -2  13  -4   28.06    1.22
  -2  13  -4   29.28    1.24
   2 -13   5   21.98    0.94
   2 -13   5   21.04    0.92
  -2 -13  -5   22.33    0.98
  -2 -13  -5   23.95    1.03
   2  13   5   22.91    0.99
   2  13   5   21.47    0.98
  -2  13  -5   21.10    0.98
  -2  13  -5   23.41    1.02
   2 -13   6   12.22    0.61
   2 -13   6   11.03    0.59
  -2 -13  -6   11.32    0.60
  -2 -13  -6   12.16    0.62
   2  13   6   12.45    0.68
   2  13   6   12.35    0.61
  -2  13  -6   12.01    0.67
  -2  13  -6   11.75    0.60
  -2 -14   3   28.84    1.20
   2  14  -3   28.72    1.20
   2 -14  -2    3.01    0.34
  -2 -14   2    2.33    0.34
   2  14  -2    2.82    0.34
  -2  14   2    2.34    0.29
   2 -14  -1    5.15    0.43
  -2 -14   1    5.30    0.42
   2  14  -1    5.60    0.42
  -2  14   1    5.45    0.42
   2 -14   0   44.44    1.83
  -2 -14   0   45.66    1.87
   2  14   0   49.49    2.01
  -2  14   0   46.83    1.91
   3   0  -7    0.02    0.09
   3   0  -7    0.01    0.09
  -3   0   7   -0.02    0.09
  -3   0   7   -0.03    0.11
   3   0  -5    0.11    0.10
   3   0  -5    0.11    0.11
  -3   0   5    0.04    0.11
  -3   0   5    0.02    0.12
   3   0  -3   -0.05    0.13
   3   0  -3    0.04    0.14
  -3   0   3    0.05    0.13
  -3   0   3   -0.08    0.15
   3   0  -1   -0.01    0.15
   3   0  -1   -0.11    0.17
  -3   0   1    0.09    0.17
  -3   0   1    0.03    0.19
   3   0   1    0.03    0.16
   3   0   1    0.11    0.16
  -3   0  -1    0.03    0.13
  -3   0  -1   -0.03    0.17
   3   0   3    0.01    0.14
   3   0   3   -0.01    0.14
  -3   0  -3    0.02    0.15
  -3   0  -3    0.01    0.16
   3   0   5   -0.07    0.12
   3   0   5    0.04    0.15
  -3   0  -5   -0.09    0.14
  -3   0  -5   -0.11    0.17
   3   0   7    0.16    0.17
   3   0   7    0.08    0.16
  -3   0  -7    0.06    0.16
  -3   0  -7   -0.02    0.20
   3   0   8   13.89    0.60
   3   0   8   13.64    0.59
  -3   0  -8   14.10    0.64
  -3   0  -8   14.37    0.62
   3   0   9    0.03    0.17
   3   0   9    0.00    0.17
  -3   0  -9   -0.06    0.21
  -3   0  -9    0.10    0.17
   3   0  11    0.15    0.17
   3   0  11    0.06    0.16
  -3   0 -11    0.04    0.16
  -3   0 -11    0.01    0.20
   3   0  12    3.46    0.25
  -3   0 -12    3.50    0.26
  -3   0 -12    3.93    0.32
   3  -1  -9    1.97    0.12
   3  -1  -9    1.76    0.11
  -3  -1   9    2.10    0.11
  -3  -1   9    1.89    0.12
   3   1  -9    2.01    0.11
   3   1  -9    1.87    0.11
  -3   1   9    1.89    0.12
  -3   1   9    1.75    0.11
   3  -1  -6   24.89    0.99
   3  -1  -6   24.50    0.98
  -3  -1   6   24.99    0.99
  -3  -1   6   24.60    0.99
   3   1  -6   24.27    0.97
   3   1  -6   25.06    1.00
  -3   1   6   25.13    1.00
  -3   1   6   22.50    0.90
   3  -1  -5   49.59    1.95
   3  -1  -5   47.64    1.87
  -3  -1   5   47.86    1.89
  -3  -1   5   49.27    1.93
   3   1  -5   47.29    1.86
   3   1  -5   46.71    1.83
  -3   1   5   48.76    1.92
  -3   1   5   52.32    2.05
   3  -1  -4   62.26    2.44
   3  -1  -4   63.29    2.48
  -3  -1   4   64.21    2.51
  -3  -1   4   62.19    2.45
   3   1  -4   63.38    2.48
   3   1  -4   66.09    2.59
  -3   1   4   63.87    2.50
  -3   1   4   64.43    2.53
   3  -1  -3   92.08    3.60
   3  -1  -3   94.54    3.69
  -3  -1   3   95.93    3.75
  -3  -1   3   97.61    3.81
   3   1  -3   97.32    3.80
   3   1  -3   97.61    3.81
  -3   1   3   92.30    3.61
  -3   1   3   95.05    3.71
   3  -1   1  238.57    9.26
  -3  -1  -1  234.76    9.11
   3  -1   5    9.15    0.42
   3  -1   5    8.62    0.40
  -3  -1  -5    9.08    0.44
  -3  -1  -5    8.54    0.40
   3   1   5    8.45    0.40
   3   1   5    9.34    0.42
  -3   1  -5    8.33    0.39
  -3   1  -5    9.21    0.43
   3  -1   6   21.81    0.89
   3  -1   6   23.23    0.95
  -3  -1  -6   21.82    0.92
  -3  -1  -6   24.87    1.01
   3   1   6   23.84    0.98
  -3   1  -6   23.42    0.97
  -3   1  -6   23.87    0.97
  -3  -1  -7  333.74   12.96
  -3   1  -7  343.73   13.34
   3  -1   8  163.65    6.37
   3  -1   8  174.99    6.81
  -3  -1  -8  165.11    6.43
  -3  -1  -8  159.41    6.22
   3   1   8  172.28    6.70
   3   1   8  163.34    6.36
  -3   1  -8  163.48    6.36
  -3   1  -8  167.70    6.54
   3  -1   9  280.11   10.88
   3  -1   9  294.25   11.43
  -3  -1  -9  281.81   10.95
  -3  -1  -9  292.30   11.35
   3   1   9  285.23   11.07
   3   1   9  290.59   11.29
  -3   1  -9  273.04   10.61
  -3   1  -9  292.78   11.38
   3  -1  10   36.15    1.45
   3  -1  10   36.42    1.46
  -3  -1 -10   37.96    1.54
  -3  -1 -10   33.11    1.34
   3   1  10   38.01    1.52
   3   1  10   34.52    1.39
  -3   1 -10   36.18    1.47
  -3   1 -10   38.81    1.55
   3  -1  11   15.68    0.67
   3  -1  11   15.90    0.68
  -3  -1 -11   16.07    0.69
  -3  -1 -11   14.73    0.66
   3   1  11   13.97    0.60
   3   1  11   15.02    0.65
  -3   1 -11   15.21    0.68
  -3   1 -11   15.31    0.66
   3  -1  12   68.09    2.69
  -3  -1 -12   63.75    2.53
  -3  -1 -12   62.07    2.48
   3   1  12   68.21    2.70
   3   1  12   66.72    2.64
  -3   1 -12   64.07    2.56
  -3   1 -12   61.31    2.43
   3  -2  -9   96.51    3.77
   3  -2  -9  103.75    4.05
  -3  -2   9   97.37    3.81
   3   2  -9  100.49    3.93
   3   2  -9  110.09    4.31
  -3   2   9  103.02    4.03
  -3   2   9  111.12    4.34
  -3  -2   5  206.09    8.01
   3   2  -5  190.64    7.40
   3   2  -5  199.32    7.74
  -3   2   5  210.12    8.16
   3  -2  -2    3.04    0.21
   3  -2  -2    2.83    0.21
  -3  -2   2    2.83    0.21
  -3  -2   2    3.09    0.21
   3   2  -2    3.13    0.22
   3   2  -2    2.91    0.22
  -3   2   2    3.20    0.21
  -3   2   2    2.78    0.19
   3  -2   1  103.07    4.02
   3  -2   1  106.80    4.17
  -3  -2  -1  102.51    4.00
  -3  -2  -1  107.53    4.20
   3   2   1  104.90    4.09
   3   2   1  104.46    4.09
  -3   2  -1  119.55    4.66
  -3   2  -1  101.71    3.97
   3  -2   2   28.94    1.16
   3  -2   2   30.28    1.22
  -3  -2  -2   30.01    1.22
  -3  -2  -2   28.65    1.15
   3   2   2   28.62    1.16
   3   2   2   29.77    1.20
  -3   2  -2   31.86    1.27
  -3   2  -2   28.67    1.16
   3  -2   3  130.06    5.07
   3  -2   3  128.50    5.00
  -3  -2  -3  119.14    4.65
  -3  -2  -3  125.91    4.90
   3   2   3  131.91    5.14
   3   2   3  125.99    4.90
  -3   2  -3  125.43    4.89
  -3   2  -3  140.30    5.47
   3  -2   4   14.24    0.60
   3  -2   4   13.60    0.58
  -3  -2  -4   13.38    0.58
  -3  -2  -4   13.58    0.60
   3   2   4   14.02    0.60
   3   2   4   13.93    0.60
  -3   2  -4   13.38    0.57
  -3   2  -4   13.33    0.58
   3  -2   5  122.45    4.77
   3  -2   5  134.89    5.25
  -3  -2  -5  134.47    5.25
  -3  -2  -5  143.05    5.57
   3   2   5  136.57    5.32
   3   2   5  146.86    5.72
  -3   2  -5  127.28    4.96
  -3   2  -5  125.99    4.92
   3  -2   6    5.37    0.29
   3  -2   6    6.16    0.33
  -3  -2  -6    5.94    0.31
  -3  -2  -6    6.26    0.36
   3   2   6    5.77    0.32
   3   2   6    5.60    0.31
  -3   2  -6    6.03    0.34
  -3   2  -6    6.23    0.32
  -3  -2  -7  468.06   18.16
   3  -2   8    1.96    0.21
   3  -2   8    1.91    0.22
  -3  -2  -8    2.27    0.22
  -3  -2  -8    2.15    0.29
   3   2   8    2.15    0.22
   3   2   8    1.91    0.22
  -3   2  -8    2.01    0.22
  -3   2  -8    2.22    0.24
   3  -2   9   34.84    1.40
   3  -2   9   34.74    1.39
  -3  -2  -9   34.76    1.41
  -3  -2  -9   35.91    1.44
   3   2   9   36.20    1.45
   3   2   9   33.01    1.32
  -3   2  -9   34.37    1.38
  -3   2  -9   35.81    1.45
   3  -2  10    3.63    0.25
   3  -2  10    3.66    0.23
  -3  -2 -10    3.25    0.26
  -3  -2 -10    3.47    0.23
   3   2  10    3.66    0.23
   3   2  10    3.65    0.25
  -3   2 -10    3.57    0.24
  -3   2 -10    3.72    0.26
   3  -2  11  224.74    8.75
   3  -2  11  225.72    8.78
  -3  -2 -11  239.20    9.31
  -3  -2 -11  208.87    8.15
   3   2  11  232.25    9.04
   3   2  11  222.21    8.65
  -3   2 -11  239.59    9.34
  -3   2 -11  212.63    8.28
   3  -2  12    9.18    0.45
   3  -2  12    8.96    0.43
  -3  -2 -12    9.74    0.47
  -3  -2 -12   10.15    0.52
   3   2  12    8.91    0.43
   3   2  12    8.71    0.43
  -3   2 -12    9.90    0.48
  -3   2 -12    9.79    0.50
  -3  -2 -13  125.11    4.93
   3  -3 -11   22.68    0.91
   3  -3 -11   24.55    0.99
  -3   3  11   24.33    0.98
  -3   3  11   23.32    0.95
   3  -3 -10    9.73    0.41
  -3  -3  10    9.44    0.40
  -3  -3  10    8.93    0.39
   3   3 -10    9.53    0.41
   3   3 -10   10.47    0.44
  -3   3  10   10.02    0.43
   3  -3  -9    2.55    0.17
   3  -3  -9    2.76    0.18
  -3  -3   9    2.70    0.19
  -3  -3   9    2.64    0.17
   3   3  -9    2.82    0.19
   3   3  -9    2.67    0.18
  -3   3   9    2.55    0.20
  -3   3   9    2.94    0.19
   3  -3  -8   10.12    0.44
   3  -3  -8   10.29    0.45
  -3  -3   8   10.62    0.47
  -3  -3   8   11.61    0.49
   3   3  -8   10.42    0.45
   3   3  -8   10.60    0.46
  -3   3   8   10.88    0.47
  -3   3   8   10.23    0.45
   3  -3  -7  154.58    6.01
   3  -3  -7  152.17    5.92
  -3  -3   7  143.69    5.59
  -3  -3   7  152.00    5.91
   3   3  -7  146.56    5.70
   3   3  -7  144.39    5.62
  -3   3   7  142.88    5.56
  -3   3   7  155.49    6.05
   3   3  -6  197.07    7.66
  -3   3   6  192.93    7.49
   3  -3  -5  287.42   11.15
   3  -3  -3   14.86    0.63
   3  -3  -3   13.31    0.57
  -3  -3   3   14.86    0.62
  -3  -3   3   14.42    0.63
   3   3  -3   15.27    0.65
   3   3  -3   13.46    0.58
  -3   3   3   13.86    0.59
  -3   3   3   14.73    0.62
   3  -3  -1    1.82    0.19
   3  -3  -1    2.17    0.19
  -3  -3   1    2.46    0.20
  -3  -3   1    2.19    0.20
   3   3  -1    2.38    0.23
   3   3  -1    2.44    0.19
  -3   3   1    2.12    0.20
  -3   3   1    1.77    0.19
   3  -3   0    0.25    0.16
   3  -3   0    0.43    0.16
  -3  -3   0    0.27    0.19
  -3  -3   0    0.40    0.14
   3   3   0    0.22    0.16
   3   3   0    0.31    0.15
  -3   3   0    0.36    0.16
  -3   3   0    0.36    0.15
   3  -3   2  257.19    9.98
  -3  -3  -2  270.36   10.48
  -3  -3  -2  253.05    9.82
   3   3   2  251.34    9.76
  -3   3  -2  249.63    9.69
   3  -3   3  169.84    6.60
   3  -3   3  168.89    6.57
  -3  -3  -3  163.90    6.39
  -3  -3  -3  173.77    6.76
   3   3   3  166.14    6.47
   3   3   3  174.04    6.76
  -3   3  -3  179.62    6.99
  -3   3  -3  161.07    6.26
   3  -3   4   19.18    0.80
   3  -3   4   20.43    0.85
  -3  -3  -4   19.95    0.85
  -3  -3  -4   19.42    0.81
   3   3   4   21.75    0.91
   3   3   4   20.76    0.86
  -3   3  -4   19.64    0.82
  -3   3  -4   21.44    0.88
   3  -3   5  293.27   11.38
  -3  -3  -5  318.87   12.38
   3   3   5  309.12   11.99
   3   3   5  306.92   11.91
  -3   3  -5  305.46   11.86
   3  -3   6  564.36   21.87
   3  -3   7  108.19    4.23
   3  -3   7  110.43    4.31
  -3  -3  -7  109.51    4.28
  -3  -3  -7  110.73    4.34
   3   3   7  113.63    4.44
   3   3   7  109.65    4.28
  -3   3  -7  118.65    4.63
  -3   3  -7  102.61    4.02
   3  -3   8    1.93    0.22
   3  -3   8    2.33    0.21
  -3  -3  -8    2.20    0.29
  -3  -3  -8    2.04    0.21
   3   3   8    1.97    0.22
   3   3   8    1.77    0.22
  -3   3  -8    1.90    0.22
  -3   3  -8    2.34    0.24
   3  -3   9   25.60    1.04
   3  -3   9   26.48    1.08
  -3  -3  -9   28.65    1.16
  -3  -3  -9   24.38    1.02
   3   3   9   26.99    1.10
   3   3   9   24.53    1.00
  -3   3  -9   24.12    1.00
  -3   3  -9   25.43    1.04
   3  -3  10  226.35    8.80
   3  -3  10  205.24    7.99
  -3  -3 -10  219.06    8.52
  -3  -3 -10  208.51    8.13
   3   3  10  216.09    8.41
   3   3  10  212.38    8.26
  -3   3 -10  226.26    8.81
  -3   3 -10  208.34    8.10
   3  -3  11   33.45    1.35
   3  -3  11   29.84    1.22
  -3  -3 -11   29.38    1.20
  -3  -3 -11   31.23    1.29
   3   3  11   30.89    1.25
   3   3  11   30.64    1.25
  -3   3 -11   31.74    1.29
  -3   3 -11   32.18    1.33
   3  -3  12   28.94    1.19
   3  -3  12   31.81    1.30
  -3  -3 -12   31.94    1.33
  -3  -3 -12   31.03    1.28
   3   3  12   31.91    1.30
   3   3  12   31.45    1.29
  -3   3 -12   31.77    1.33
  -3   3 -12   33.01    1.36
  -3  -3 -13    6.92    0.44
  -3  -3 -13    7.65    0.42
  -3   3 -13    7.92    0.49
  -3   3 -13    7.18    0.42
   3  -4 -12   76.28    3.03
   3  -4 -12   72.38    2.87
  -3   4  12   71.06    2.82
   3  -4 -11    0.38    0.14
   3  -4 -11    0.18    0.14
  -3  -4  11    0.11    0.11
  -3  -4  11    0.15    0.13
   3   4 -11    0.10    0.12
   3   4 -11    0.28    0.13
  -3   4  11    0.01    0.16
  -3   4  11    0.34    0.14
   3  -4 -10    2.22    0.19
   3  -4 -10    2.80    0.20
  -3  -4  10    2.50    0.20
  -3  -4  10    2.74    0.19
   3   4 -10    2.43    0.21
   3   4 -10    2.57    0.20
  -3   4  10    2.56    0.22
  -3   4  10    2.38    0.20
   3  -4  -9    0.74    0.16
   3  -4  -9    0.33    0.16
  -3  -4   9    0.28    0.14
  -3  -4   9    0.45    0.17
   3   4  -9    0.26    0.16
   3   4  -9    0.28    0.15
  -3   4   9    0.34    0.19
  -3   4   9    0.19    0.15
  -3  -4   8  338.37   13.14
   3  -4  -7    1.75    0.19
   3  -4  -7    2.04    0.19
  -3  -4   7    1.75    0.20
  -3  -4   7    2.15    0.19
   3   4  -7    1.83    0.20
   3   4  -7    1.57    0.19
  -3   4   7    1.39    0.18
  -3   4   7    1.55    0.18
   3  -4  -6   21.34    0.88
   3  -4  -6   19.83    0.82
  -3  -4   6   21.56    0.89
  -3  -4   6   20.48    0.84
   3   4  -6   20.89    0.87
   3   4  -6   20.23    0.83
  -3   4   6   20.57    0.85
  -3   4   6   21.29    0.87
   3  -4  -5   86.40    3.38
   3  -4  -5   84.06    3.29
  -3  -4   5   81.28    3.18
  -3  -4   5   76.67    3.01
   3   4  -5   83.52    3.27
   3   4  -5   80.47    3.16
  -3   4   5   81.98    3.21
  -3   4   5   79.60    3.12
   3  -4  -4  180.77    7.03
   3  -4  -4  194.69    7.56
  -3  -4   4  195.73    7.60
  -3  -4   4  194.95    7.58
   3   4  -4  191.03    7.43
  -3   4   4  178.91    6.95
  -3   4   4  191.49    7.44
   3  -4  -3  113.99    4.45
   3  -4  -3  115.55    4.51
  -3  -4   3  115.87    4.53
  -3  -4   3  119.50    4.66
   3   4  -3  120.58    4.71
   3   4  -3  120.65    4.70
  -3   4   3  114.65    4.47
  -3   4   3  111.56    4.35
   3  -4  -2   26.26    1.07
   3  -4  -2   26.99    1.10
  -3  -4   2   24.10    0.98
  -3  -4   2   26.38    1.09
   3   4  -2   25.06    1.03
   3   4  -2   24.99    1.02
  -3   4   2   25.43    1.04
  -3   4   2   26.38    1.07
   3  -4  -1   84.72    3.32
  -3  -4   1   85.45    3.36
  -3  -4   1   79.82    3.12
   3   4  -1   87.30    3.43
   3   4  -1   94.83    3.71
  -3   4   1   85.89    3.36
  -3   4   1   86.98    3.40
   3  -4   1   -0.03    0.17
   3  -4   1    0.14    0.17
  -3  -4  -1    0.06    0.17
  -3  -4  -1    0.32    0.23
   3   4   1   -0.14    0.19
   3   4   1    0.15    0.19
  -3   4  -1    0.09    0.18
  -3   4  -1    0.09    0.18
   3  -4   2  184.81    7.19
   3  -4   2  182.23    7.08
  -3  -4  -2  184.69    7.20
  -3  -4  -2  182.35    7.09
   3   4   2  188.23    7.33
   3   4   2  191.76    7.45
  -3   4  -2  195.47    7.60
  -3   4  -2  191.05    7.43
   3  -4   3  299.85   11.64
   3  -4   3  304.00   11.78
  -3  -4  -3  293.27   11.38
   3  -4   5   60.07    2.37
   3  -4   5   55.95    2.21
  -3  -4  -5   60.00    2.37
  -3  -4  -5   58.29    2.32
   3   4   5   59.41    2.35
   3   4   5   57.19    2.27
  -3   4  -5   58.00    2.29
  -3   4  -5   59.85    2.37
   3  -4   6   84.84    3.33
   3  -4   6   88.27    3.46
  -3  -4  -6   84.91    3.35
  -3  -4  -6   87.76    3.44
   3   4   6   86.47    3.39
   3   4   6   91.13    3.58
  -3   4  -6   90.30    3.54
  -3   4  -6   84.18    3.30
   3  -4   7    1.43    0.21
   3  -4   7    1.54    0.22
  -3  -4  -7    1.77    0.21
  -3  -4  -7    1.51    0.27
   3   4   7    1.40    0.22
   3   4   7    1.20    0.22
  -3   4  -7    1.74    0.22
  -3   4  -7    1.61    0.23
   3  -4   8  525.35   20.37
  -3  -4  -8  524.13   20.33
   3   4   8  539.01   20.90
  -3   4  -8  529.01   20.51
   3  -4   9   99.95    3.91
   3  -4   9  100.20    3.92
  -3  -4  -9   96.49    3.79
  -3  -4  -9   97.07    3.80
   3   4   9  101.24    3.96
   3   4   9   94.88    3.71
  -3   4  -9   98.93    3.88
  -3   4  -9   94.59    3.71
   3  -4  10    7.21    0.37
   3  -4  10    7.53    0.37
  -3  -4 -10    7.13    0.35
  -3  -4 -10    7.70    0.41
   3   4  10    7.26    0.36
   3   4  10    7.09    0.37
  -3   4 -10    7.67    0.40
  -3   4 -10    7.70    0.39
   3  -4  11   20.63    0.87
   3  -4  11   18.67    0.80
  -3  -4 -11   20.52    0.90
  -3  -4 -11   20.51    0.87
   3   4  11   20.31    0.85
   3   4  11   21.00    0.89
  -3   4 -11   20.01    0.86
  -3   4 -11   22.25    0.95
   3  -4  12  278.89   10.86
   3  -4  12  289.86   11.29
  -3  -4 -12  269.38   10.51
  -3  -4 -12  301.07   11.72
   3   4  12  302.29   11.77
   3   4  12  294.25   11.44
  -3   4 -12  273.53   10.66
  -3   4 -12  285.71   11.15
   3  -4  13   22.68    0.96
  -3  -4 -13   22.23    0.98
  -3  -4 -13   21.29    0.93
   3   4  13   21.88    0.94
  -3   4 -13   21.42    0.94
  -3   4 -13   22.96    1.01
  -3  -4 -14   21.75    0.98
  -3  -4 -14   23.62    1.03
  -3   4 -14   22.65    1.01
  -3   4 -14   21.64    0.99
   3  -5 -13  256.46   10.15
   3  -5 -12  144.93    5.67
   3  -5 -12  150.44    5.88
  -3  -5  12  146.08    5.72
   3   5 -12  154.44    6.05
   3   5 -12  165.38    6.47
  -3   5  12  150.83    5.90
  -3   5  12  156.34    6.11
   3  -5 -11   55.39    2.19
   3  -5 -11   50.24    1.99
  -3  -5  11   52.19    2.06
   3   5 -11   50.34    1.99
   3   5 -11   57.51    2.28
  -3   5  11   56.68    2.24
   3  -5  -9   30.81    1.24
   3  -5  -9   36.84    1.48
  -3  -5   9   33.06    1.33
  -3  -5   9   34.35    1.37
   3   5  -9   34.08    1.37
   3   5  -9   36.01    1.46
  -3   5   9   33.55    1.36
  -3   5   9   36.54    1.46
   3  -5  -8  234.11    9.10
   3  -5  -8  231.55    8.99
  -3  -5   8  235.98    9.16
  -3  -5   8  230.84    8.97
   3   5  -8  241.83    9.40
   3   5  -8  229.40    8.91
  -3   5   8  242.91    9.44
  -3   5   8  237.25    9.22
   3  -5  -5   12.85    0.57
   3  -5  -5   12.66    0.56
  -3  -5   5   12.66    0.56
  -3  -5   5   13.93    0.62
   3   5  -5   12.67    0.58
   3   5  -5   13.41    0.59
  -3   5   5   12.74    0.56
  -3   5   5   13.43    0.60
  -3  -5   3  402.73   15.60
   3   5  -3  360.80   14.00
   3   5  -3  380.30   14.74
   3  -5  -1  158.85    6.18
   3  -5  -1  176.11    6.85
  -3  -5   1  158.75    6.18
  -3  -5   1  170.01    6.62
   3   5  -1  162.19    6.32
   3   5  -1  171.06    6.66
  -3   5   1  165.82    6.46
  -3   5   1  160.58    6.25
   3  -5   0  140.57    5.48
   3  -5   0  125.82    4.90
  -3  -5   0  128.64    5.03
  -3  -5   0  133.86    5.22
   3   5   0  137.42    5.37
   3   5   0  129.67    5.05
  -3   5   0  130.86    5.10
  -3   5   0  132.86    5.18
   3  -5   2  256.22    9.95
   3  -5   2  255.49    9.92
  -3  -5  -2  246.47    9.57
  -3  -5  -2  259.63   10.09
   3   5   2  274.01   10.64
   3   5   2  258.17   10.02
  -3   5  -2  246.22    9.56
   3  -5   4   69.06    2.72
   3  -5   4   70.06    2.76
  -3  -5  -4   73.16    2.89
  -3  -5  -4   69.67    2.74
   3   5   4   69.77    2.75
   3   5   4   71.89    2.84
  -3   5  -4   69.28    2.73
  -3   5  -4   74.11    2.91
   3  -5   5  279.62   10.86
   3  -5   5  268.89   10.44
  -3  -5  -5  281.33   10.92
  -3  -5  -5  288.40   11.21
   3   5   5  282.55   10.97
   3   5   5  268.16   10.42
  -3   5  -5  274.26   10.64
  -3   5  -5  276.69   10.74
   3  -5   6  213.38    8.30
   3  -5   6  228.52    8.88
  -3  -5  -6  214.04    8.32
  -3  -5  -6  212.17    8.26
   3   5   6  213.99    8.33
   3   5   6  211.90    8.23
  -3   5  -6  218.55    8.49
  -3   5  -6  225.62    8.77
   3  -5   7  383.23   14.86
   3  -5   7  355.19   13.78
  -3  -5  -7  375.91   14.58
  -3  -5  -7  349.59   13.58
   3   5   7  354.71   13.76
   3   5   7  349.59   13.56
  -3   5  -7  362.51   14.07
  -3   5  -7  370.79   14.38
   3  -5   8   73.65    2.89
   3  -5   8   75.67    2.98
  -3  -5  -8   68.72    2.70
  -3  -5  -8   75.45    2.98
   3   5   8   78.33    3.08
   3   5   8   75.96    2.98
  -3   5  -8   75.99    2.99
  -3   5  -8   78.13    3.07
   3  -5   9   62.90    2.48
   3  -5   9   61.09    2.41
  -3  -5  -9   56.07    2.21
  -3  -5  -9   58.53    2.32
   3   5   9   56.95    2.25
   3   5   9   62.29    2.46
  -3   5  -9   59.85    2.37
   3  -5  10    6.14    0.32
   3  -5  10    6.30    0.33
  -3  -5 -10    6.36    0.37
  -3  -5 -10    6.24    0.33
   3   5  10    6.05    0.32
   3   5  10    5.46    0.32
  -3   5 -10    6.71    0.36
  -3   5 -10    6.67    0.36
   3  -5  11  166.60    6.50
   3  -5  11  147.37    5.76
  -3  -5 -11  155.78    6.09
  -3  -5 -11  160.58    6.29
   3   5  11  155.70    6.08
   3   5  11  152.54    5.97
  -3   5 -11  151.66    5.94
  -3   5 -11  149.03    5.83
   3  -5  12   68.24    2.71
   3  -5  12   67.09    2.67
  -3  -5 -12   68.41    2.73
  -3  -5 -12   70.60    2.83
   3   5  12   69.50    2.77
  -3   5 -12   72.16    2.89
  -3   5 -12   67.02    2.68
   3  -5  13   66.75    2.66
  -3  -5 -13   59.02    2.39
  -3  -5 -13   62.48    2.51
   3   5  13   68.21    2.74
   3   5  13   68.28    2.72
  -3   5 -13   61.48    2.49
  -3   5 -13   63.99    2.58
   3  -5  14   17.55    0.81
  -3  -5 -14   18.86    0.90
  -3  -5 -14   19.96    0.93
   3   5  14   17.65    0.82
  -3   5 -14   17.39    0.87
  -3   5 -14   18.85    0.92
   3  -6 -12   91.52    3.60
   3  -6 -12   91.42    3.59
  -3  -6  12   95.95    3.76
  -3  -6  12   90.44    3.55
   3   6 -12   95.27    3.75
   3   6 -12   97.86    3.84
  -3   6  12   94.88    3.73
  -3   6  12   89.49    3.53
   3  -6 -11    1.09    0.17
   3  -6 -11    1.12    0.18
  -3  -6  11    1.48    0.17
  -3  -6  11    1.35    0.18
   3   6 -11    1.59    0.21
   3   6 -11    1.34    0.18
  -3   6  11    1.22    0.21
  -3   6  11    1.14    0.17
   3  -6 -10  146.47    5.71
   3  -6 -10  155.07    6.05
  -3  -6  10  159.58    6.21
  -3  -6  10  157.14    6.12
   3   6 -10  154.29    6.01
   3   6 -10  165.07    6.44
  -3   6  10  147.34    5.75
  -3   6  10  152.46    5.94
   3  -6  -9  142.56    5.56
   3  -6  -9  146.17    5.70
  -3  -6   9  146.73    5.71
  -3  -6   9  145.73    5.68
   3   6  -9  144.66    5.65
   3   6  -9  137.27    5.35
  -3   6   9  135.35    5.28
  -3   6   9  146.44    5.71
   3  -6  -8   43.27    1.73
   3  -6  -8   43.30    1.72
  -3  -6   8   43.44    1.74
  -3  -6   8   43.71    1.74
   3   6  -8   45.69    1.83
   3   6  -8   41.74    1.67
  -3   6   8   40.86    1.64
  -3   6   8   41.44    1.66
   3  -6  -7  317.16   12.30
   3  -6  -7  335.93   13.03
  -3  -6   7  321.31   12.47
   3   6  -7  334.47   12.99
   3   6  -7  317.41   12.32
  -3   6   7  341.05   13.24
  -3   6   7  320.09   12.43
   3  -6  -6  225.45    8.75
   3  -6  -6  211.04    8.21
  -3  -6   6  231.67    9.00
  -3  -6   6  205.02    7.98
   3   6  -6  210.12    8.18
   3   6  -6  228.79    8.89
  -3   6   6  209.02    8.13
  -3   6   6  241.81    9.40
   3  -6  -5  108.12    4.22
   3  -6  -5  115.55    4.51
  -3  -6   5  110.85    4.34
  -3  -6   5  113.16    4.42
   3   6  -5  114.68    4.48
   3   6  -5  112.04    4.39
  -3   6   5  118.77    4.64
  -3   6   5  111.21    4.35
   3  -6  -4  155.53    6.06
   3  -6  -4  145.61    5.67
  -3  -6   4  165.90    6.47
  -3  -6   4  169.09    6.58
   3   6  -4  164.85    6.43
   3   6  -4  177.55    6.91
  -3   6   4  169.94    6.62
  -3   6   4  167.04    6.50
   3  -6  -1    1.45    0.22
   3  -6  -1    1.62    0.23
  -3  -6   1    1.39    0.27
  -3  -6   1    1.35    0.21
   3   6  -1    1.83    0.24
   3   6  -1    1.39    0.24
  -3   6   1    1.81    0.24
  -3   6   1    1.67    0.23
   3  -6   0  121.31    4.73
   3  -6   0  119.99    4.69
  -3  -6   0  127.57    4.99
  -3  -6   0  121.94    4.76
   3   6   0  119.99    4.70
   3   6   0  122.75    4.79
  -3   6   0  126.69    4.94
  -3   6   0  121.94    4.76
   3  -6   2   89.18    3.49
   3  -6   2   84.62    3.33
  -3  -6  -2   84.72    3.33
  -3  -6  -2   80.03    3.16
   3   6   2   90.20    3.54
   3   6   2   92.47    3.64
  -3   6  -2   88.13    3.46
  -3   6  -2   84.93    3.33
   3  -6   3  104.80    4.10
   3  -6   3  103.95    4.07
  -3  -6  -3  103.17    4.03
  -3  -6  -3   99.59    3.92
   3   6   3   96.86    3.79
   3   6   3   98.03    3.85
  -3   6  -3  104.51    4.09
  -3   6  -3  103.83    4.07
   3  -6   4   55.75    2.21
   3  -6   4   55.63    2.21
  -3  -6  -4   55.10    2.21
  -3  -6  -4   55.31    2.19
   3   6   4   55.05    2.18
   3   6   4   58.61    2.34
  -3   6  -4   55.10    2.20
  -3   6  -4   58.63    2.33
   3  -6   5  282.79   10.99
   3  -6   5  279.38   10.84
  -3  -6  -5  291.81   11.34
  -3  -6  -5  274.99   10.68
   3   6   5  303.27   11.77
   3   6   5  278.89   10.83
  -3   6  -5  295.71   11.48
  -3   6  -5  293.76   11.40
   3  -6   6  158.58    6.18
   3  -6   6  168.31    6.55
  -3  -6  -6  168.65    6.57
  -3  -6  -6  157.70    6.16
   3   6   6  151.49    5.91
   3   6   6  170.16    6.63
  -3   6  -6  164.02    6.40
  -3   6  -6  153.00    5.96
   3  -6   7  126.74    4.95
   3  -6   7  129.69    5.06
  -3  -6  -7  130.64    5.11
  -3  -6  -7  121.40    4.74
   3   6   7  140.15    5.47
   3   6   7  123.55    4.84
  -3   6  -7  126.01    4.92
  -3   6  -7  129.06    5.04
   3  -6   8    5.83    0.32
  -3  -6  -8    7.13    0.36
  -3  -6  -8    6.31    0.38
   3   6   8    6.22    0.34
   3   6   8    6.58    0.34
  -3   6  -8    5.97    0.33
   3  -6   9   21.97    0.91
   3  -6   9   23.47    0.97
  -3  -6  -9   19.87    0.83
  -3  -6  -9   22.30    0.94
   3   6   9   21.13    0.87
   3   6   9   23.02    0.96
  -3   6  -9   23.63    0.98
  -3   6  -9   22.16    0.92
   3  -6  10   86.93    3.42
   3  -6  10   89.08    3.50
  -3  -6 -10   89.96    3.54
  -3  -6 -10   78.57    3.11
   3   6  10   86.57    3.42
   3   6  10   84.18    3.31
  -3   6 -10   87.69    3.46
  -3   6 -10   85.96    3.39
   3  -6  11  158.00    6.17
   3  -6  11  145.37    5.69
  -3  -6 -11  153.07    5.99
  -3  -6 -11  150.88    5.92
   3   6  11  152.90    5.99
   3   6  11  154.12    6.02
  -3   6 -11  152.61    5.98
  -3   6 -11  146.86    5.76
   3  -6  12   11.34    0.54
   3  -6  12   11.18    0.56
  -3  -6 -12   10.62    0.54
  -3  -6 -12   11.16    0.59
   3   6  12   11.60    0.59
  -3   6 -12   11.98    0.61
  -3   6 -12   10.09    0.57
   3  -6  13    7.47    0.44
  -3  -6 -13    9.02    0.54
  -3  -6 -13    8.88    0.53
   3   6  13    8.49    0.49
  -3   6 -13    8.02    0.51
  -3   6 -13    8.75    0.58
   3  -6  14   43.95    1.85
  -3  -6 -14   43.44    1.82
  -3  -6 -14   42.86    1.81
   3   6  14   44.42    1.85
  -3   6 -14   42.61    1.83
  -3   6 -14   43.52    1.89
   3  -7 -13    0.69    0.23
   3  -7 -13    0.60    0.21
   3   7 -13    0.41    0.23
   3   7 -13    0.55    0.23
  -3   7  13    0.55    0.21
   3  -7 -12  122.99    4.83
   3  -7 -12  109.12    4.28
  -3  -7  12  119.19    4.67
  -3  -7  12  117.19    4.60
   3   7 -12  124.13    4.88
   3   7 -12  114.14    4.48
  -3   7  12  120.14    4.71
  -3   7  12  116.68    4.59
   3  -7 -11    0.41    0.19
   3  -7 -11    0.38    0.17
  -3  -7  11    0.38    0.16
  -3  -7  11    0.47    0.18
   3   7 -11    0.45    0.21
   3   7 -11    0.59    0.18
  -3   7  11    0.55    0.17
  -3   7  11    0.51    0.21
   3  -7 -10   62.34    2.46
   3  -7 -10   57.85    2.28
  -3  -7  10   61.09    2.41
  -3  -7  10   60.63    2.39
   3   7 -10   61.07    2.42
   3   7 -10   58.87    2.33
  -3   7  10   62.48    2.46
  -3   7  10   56.73    2.26
   3  -7  -9   13.93    0.60
   3  -7  -9   14.86    0.64
  -3  -7   9   14.30    0.63
  -3  -7   9   14.12    0.61
   3   7  -9   13.87    0.61
   3   7  -9   15.14    0.67
  -3   7   9   13.53    0.61
  -3   7   9   13.70    0.60
   3  -7  -8   36.03    1.45
   3  -7  -8   35.76    1.44
  -3  -7   8   35.20    1.43
  -3  -7   8   36.57    1.47
   3   7  -8   37.40    1.50
   3   7  -8   35.25    1.43
  -3   7   8   36.79    1.49
  -3   7   8   34.69    1.40
   3  -7  -7   64.68    2.56
   3  -7  -7   57.87    2.29
  -3  -7   7   60.09    2.38
  -3  -7   7   60.24    2.39
   3   7  -7   57.73    2.29
   3   7  -7   60.19    2.40
  -3   7   7   61.46    2.43
  -3   7   7   59.92    2.38
   3  -7  -6  370.79   14.39
   3  -7  -6  385.67   14.95
  -3  -7   6  368.11   14.28
  -3  -7   6  374.21   14.51
   3   7  -6  369.33   14.33
   3   7  -6  372.99   14.48
  -3   7   6  404.44   15.69
  -3   7   6  366.16   14.20
   3  -7  -5    3.26    0.26
   3  -7  -5    4.31    0.31
  -3  -7   5    3.98    0.33
  -3  -7   5    3.42    0.27
   3   7  -5    4.30    0.34
   3   7  -5    3.49    0.28
  -3   7   5    3.78    0.30
  -3   7   5    4.33    0.30
  -3  -7   4  434.67   16.86
  -3  -7   4  458.80   17.78
   3   7  -4  452.95   17.57
   3  -7  -3  101.05    3.96
   3  -7  -3  104.56    4.10
  -3  -7   3  100.44    3.93
  -3  -7   3  106.66    4.19
   3   7  -3  100.63    3.96
   3   7  -3  109.17    4.27
  -3   7   3  104.97    4.11
  -3   7   3  104.85    4.11
   3  -7  -2   25.60    1.07
   3  -7  -2   25.99    1.07
  -3  -7   2   25.91    1.09
  -3  -7   2   23.96    1.00
   3   7  -2   23.32    1.00
   3   7  -2   26.72    1.10
  -3   7   2   25.35    1.06
  -3   7   2   25.60    1.07
   3  -7  -1   10.05    0.49
   3  -7  -1   11.68    0.55
  -3  -7   1    9.86    0.48
  -3  -7   1   10.99    0.57
   3   7  -1    9.75    0.49
   3   7  -1   11.77    0.58
  -3   7   1   10.76    0.53
  -3   7   1   11.20    0.52
   3  -7   1   32.35    1.32
   3  -7   1   32.52    1.32
  -3  -7  -1   30.96    1.27
  -3  -7  -1   34.06    1.42
   3   7   1   30.81    1.26
   3   7   1   32.03    1.32
  -3   7  -1   33.84    1.38
  -3   7  -1   31.45    1.29
   3  -7   2   37.30    1.51
   3  -7   2   40.20    1.61
  -3  -7  -2   38.52    1.55
  -3  -7  -2   37.45    1.53
   3   7   2   35.89    1.47
  -3   7  -2   34.08    1.39
  -3   7  -2   38.45    1.55
   3  -7   3   30.38    1.24
   3  -7   3   27.11    1.12
  -3  -7  -3   25.33    1.05
  -3  -7  -3   28.33    1.20
   3   7   3   28.16    1.15
   3   7   3   27.94    1.18
  -3   7  -3   27.26    1.13
  -3   7  -3   26.38    1.10
   3  -7   5  125.13    4.89
   3  -7   5  119.04    4.66
  -3  -7  -5  117.02    4.58
  -3  -7  -5  130.55    5.12
   3   7   5  131.13    5.14
   3   7   5  125.87    4.92
  -3   7  -5  127.11    4.97
  -3   7  -5  119.60    4.69
   3  -7   6   60.80    2.41
   3  -7   6   66.38    2.62
  -3  -7  -6   64.97    2.58
  -3  -7  -6   60.41    2.41
   3   7   6   62.51    2.47
   3   7   6   66.89    2.67
  -3   7  -6   56.63    2.25
  -3   7  -6   61.80    2.46
   3  -7   7  128.86    5.03
   3  -7   7  129.57    5.06
  -3  -7  -7  130.30    5.09
  -3  -7  -7  134.03    5.25
   3   7   7  135.42    5.30
   3   7   7  137.71    5.37
  -3   7  -7  127.69    4.99
  -3   7  -7  131.03    5.12
   3  -7   8  538.03   20.84
   3  -7   8  461.48   17.89
  -3  -7  -8  476.35   18.47
  -3  -7  -8  512.19   19.85
   3   7   8  456.36   17.70
   3   7   8  493.42   19.12
  -3   7  -8  490.25   19.00
  -3   7  -8  465.38   18.05
   3  -7   9   12.29    0.56
   3  -7   9   12.64    0.58
  -3  -7  -9   12.93    0.59
  -3  -7  -9   12.98    0.62
   3   7   9   11.70    0.54
   3   7   9   12.87    0.60
  -3   7  -9   12.33    0.58
  -3   7  -9   12.45    0.58
   3  -7  10   32.06    1.33
   3  -7  10   30.96    1.28
  -3  -7 -10   34.23    1.43
  -3  -7 -10   31.55    1.30
   3   7  10   31.86    1.31
   3   7  10   34.11    1.42
  -3   7 -10   35.69    1.47
  -3   7 -10   31.69    1.33
   3  -7  11   87.91    3.47
   3  -7  11   90.79    3.58
  -3  -7 -11   86.47    3.43
  -3  -7 -11   90.37    3.59
   3   7  11   87.03    3.46
   3   7  11   80.91    3.20
  -3   7 -11   86.13    3.43
  -3   7 -11   85.01    3.38
   3  -7  12  198.61    7.76
   3  -7  12  203.34    7.94
  -3  -7 -12  194.47    7.61
  -3  -7 -12  206.36    8.07
   3   7  12  205.36    8.02
   3   7  12  192.44    7.54
  -3   7 -12  209.22    8.20
  -3   7 -12  199.56    7.82
  -3  -7 -13   12.93    0.69
  -3  -7 -13   11.77    0.64
   3   7  13   10.14    0.56
  -3   7 -13   10.89    0.64
  -3   7 -13   12.90    0.75
   3  -8 -15    5.21    0.44
   3  -8 -14  215.04    8.43
   3  -8 -14  209.80    8.21
   3   8 -14  213.19    8.36
   3   8 -14  211.36    8.29
  -3   8  14  201.97    7.91
   3  -8 -13   46.42    1.88
   3  -8 -13   46.17    1.88
  -3  -8  13   43.27    1.76
   3   8 -13   48.76    1.99
   3   8 -13   44.56    1.82
  -3   8  13   48.66    1.97
  -3   8  13   43.83    1.81
   3  -8 -12   67.09    2.67
  -3  -8  12   71.67    2.84
  -3  -8  12   69.87    2.77
   3   8 -12   68.45    2.72
   3   8 -12   74.48    2.98
  -3   8  12   68.04    2.70
  -3   8  12   69.80    2.80
   3  -8 -11    1.39    0.23
   3  -8 -11    1.54    0.22
  -3  -8  11    1.46    0.21
  -3  -8  11    1.33    0.22
   3   8 -11    1.47    0.27
   3   8 -11    1.38    0.21
  -3   8  11    1.70    0.28
  -3   8  11    1.55    0.21
   3  -8 -10  264.75   10.30
   3  -8 -10  287.91   11.18
  -3  -8  10  298.39   11.59
  -3  -8  10  291.32   11.31
   3   8 -10  242.10    9.43
  -3   8  10  257.92   10.02
  -3   8  10  278.89   10.85
   3  -8  -9    3.14    0.24
   3  -8  -9    3.92    0.26
  -3  -8   9    4.09    0.26
  -3  -8   9    3.43    0.26
   3   8  -9    4.05    0.30
   3   8  -9    2.90    0.24
  -3   8   9    3.64    0.25
  -3   8   9    3.57    0.28
   3  -8  -8  243.00    9.44
   3  -8  -8  217.33    8.45
  -3  -8   8  238.64    9.27
   3   8  -8  242.00    9.41
  -3   8   8  225.84    8.79
  -3   8   8  219.84    8.55
   3  -8  -7    0.88    0.18
   3  -8  -7    0.79    0.21
  -3  -8   7    1.16    0.23
  -3  -8   7    1.30    0.20
   3   8  -7    0.75    0.20
   3   8  -7    1.23    0.25
  -3   8   7    1.29    0.23
  -3   8   7    0.89    0.21
   3  -8  -6   56.66    2.25
   3  -8  -6   54.73    2.18
  -3  -8   6   58.70    2.33
  -3  -8   6   54.36    2.17
   3   8  -6   54.97    2.21
  -3   8   6   55.22    2.21
  -3   8   6   54.27    2.16
   3  -8  -5   81.25    3.21
  -3  -8   5   82.47    3.24
  -3  -8   5   72.01    2.85
   3   8  -5   86.01    3.38
   3   8  -5   74.60    2.97
  -3   8   5   77.62    3.07
  -3   8   5   71.97    2.85
   3   8  -4  485.13   18.82
   3  -8  -3   74.28    2.94
   3  -8  -3   68.38    2.71
  -3  -8   3   74.11    2.92
  -3  -8   3   75.35    2.98
   3   8  -3   75.40    2.99
   3   8  -3   75.26    2.97
  -3   8   3   73.60    2.92
  -3   8   3   73.57    2.91
   3  -8  -2   74.50    2.95
   3  -8  -2   77.06    3.04
  -3  -8   2   78.33    3.10
  -3  -8   2   83.15    3.28
   3   8  -2   79.11    3.15
   3   8  -2   79.06    3.12
  -3   8   2   82.16    3.25
  -3   8   2   76.35    3.03
   3  -8  -1  153.51    5.99
   3  -8  -1  147.27    5.75
  -3  -8   1  145.71    5.69
  -3  -8   1  147.83    5.79
   3   8  -1  144.98    5.69
   3   8  -1  142.96    5.59
  -3   8   1  149.78    5.86
  -3   8   1  159.14    6.21
   3  -8   0   14.48    0.66
   3  -8   0   13.87    0.65
  -3  -8   0   13.42    0.68
  -3  -8   0   12.97    0.63
   3   8   0   14.06    0.70
   3   8   0   14.62    0.68
  -3   8   0   14.01    0.67
  -3   8   0   13.35    0.64
   3  -8   1  397.37   15.42
   3  -8   1  384.45   14.92
  -3  -8  -1  404.68   15.70
  -3  -8  -1  408.34   15.86
   3   8   1  362.99   14.10
   3   8   1  402.49   15.61
  -3   8  -1  397.61   15.43
   3  -8   2  263.04   10.23
   3  -8   2  257.92   10.04
  -3  -8  -2  251.58    9.78
  -3  -8  -2  261.82   10.20
   3   8   2  246.22    9.59
   3   8   2  269.62   10.48
  -3   8  -2  267.67   10.41
  -3   8  -2  256.70    9.99
   3  -8   3    7.08    0.43
   3  -8   3    6.50    0.39
  -3  -8  -3    7.99    0.52
   3   8   3    6.23    0.41
   3   8   3    7.22    0.44
  -3   8  -3    7.33    0.43
  -3   8  -3    6.55    0.42
   3  -8   4   16.65    0.74
   3  -8   4   17.47    0.77
  -3  -8  -4   16.92    0.78
  -3  -8  -4   15.07    0.69
   3   8   4   15.70    0.70
   3   8   4   16.55    0.78
  -3   8  -4   15.73    0.70
  -3   8  -4   17.99    0.81
   3  -8   5   24.45    1.03
   3  -8   5   22.70    0.96
  -3  -8  -5   25.55    1.07
  -3  -8  -5   23.46    1.02
   3   8   5   26.91    1.12
   3   8   5   24.55    1.06
  -3   8  -5   24.07    1.02
  -3   8  -5   23.80    1.00
   3  -8   6  262.31   10.20
   3  -8   6  273.04   10.61
  -3  -8  -6  269.62   10.50
  -3  -8  -6  259.87   10.11
   3   8   6  259.14   10.07
   3   8   6  272.79   10.62
  -3   8  -6  268.40   10.44
  -3   8  -6  265.24   10.31
   3  -8   7   11.58    0.54
   3  -8   7   12.73    0.58
  -3  -8  -7   13.36    0.61
  -3  -8  -7   12.02    0.59
   3   8   7   12.28    0.57
   3   8   7   11.40    0.57
  -3   8  -7   11.63    0.55
  -3   8  -7   10.87    0.54
   3  -8   8   20.46    0.87
   3  -8   8   18.99    0.81
  -3  -8  -8   20.16    0.88
  -3  -8  -8   19.96    0.85
   3   8   8   20.10    0.85
   3   8   8   19.82    0.87
  -3   8  -8   19.48    0.85
   3  -8   9    0.99    0.24
   3  -8   9    0.71    0.23
  -3  -8  -9    1.05    0.28
  -3  -8  -9    1.00    0.24
   3   8   9    0.96    0.24
   3   8   9    1.09    0.27
  -3   8  -9    1.30    0.25
  -3   8  -9    1.11    0.28
   3  -8  10   16.54    0.76
   3  -8  10   17.18    0.77
  -3  -8 -10   16.25    0.75
  -3  -8 -10   18.15    0.84
   3   8  10   17.99    0.83
   3   8  10   15.71    0.71
  -3   8 -10   16.52    0.77
  -3   8 -10   17.19    0.81
   3  -8  11   19.31    0.87
   3  -8  11   21.72    0.95
  -3  -8 -11   18.40    0.86
  -3  -8 -11   19.56    0.88
   3   8  11   19.89    0.88
   3   8  11   20.45    0.93
  -3   8 -11   18.56    0.88
  -3   8 -11   19.08    0.87
   3  -8  12   14.23    0.70
  -3  -8 -12   13.80    0.69
  -3  -8 -12   14.78    0.74
   3   8  12   14.29    0.69
  -3   8 -12   15.22    0.81
  -3   8 -12   14.47    0.73
   3  -9 -14    2.80    0.40
   3  -9 -14    1.85    0.37
  -3  -9  14    2.17    0.43
   3   9 -14    1.71    0.37
   3   9 -14    2.15    0.42
  -3   9  14    2.33    0.38
   3  -9 -13   70.33    2.83
   3  -9 -13   66.87    2.68
  -3  -9  13   63.68    2.56
   3   9 -13   67.53    2.75
   3   9 -13   67.97    2.73
  -3   9  13   70.28    2.81
   3  -9 -12  204.49    7.99
   3  -9 -12  204.80    8.00
  -3  -9  12  199.61    7.79
  -3  -9  12  197.73    7.72
   3   9 -12  204.24    8.01
   3   9 -12  202.36    7.91
  -3   9  12  198.49    7.75
  -3   9  12  201.46    7.89
   3  -9 -11   16.45    0.75
   3  -9 -11   17.13    0.78
  -3  -9  11   16.00    0.72
  -3  -9  11   17.31    0.78
   3   9 -11   15.98    0.73
   3   9 -11   16.48    0.79
  -3   9  11   16.49    0.75
  -3   9  11   17.17    0.80
   3  -9 -10   49.17    1.98
  -3  -9  10   49.59    1.99
  -3  -9  10   55.07    2.20
   3   9 -10   53.51    2.14
   3   9 -10   53.54    2.18
  -3   9  10   52.63    2.11
  -3   9  10   51.07    2.07
   3  -9  -9   17.84    0.77
   3  -9  -9   15.71    0.69
  -3  -9   9   18.40    0.79
  -3  -9   9   17.67    0.76
   3   9  -9   17.75    0.80
   3   9  -9   18.02    0.78
  -3   9   9   17.23    0.77
  -3   9   9   16.25    0.71
   3  -9  -8  167.21    6.52
   3  -9  -8  168.99    6.58
  -3  -9   8  164.80    6.42
  -3  -9   8  187.35    7.30
   3   9  -8  173.92    6.77
   3   9  -8  165.38    6.47
  -3   9   8  167.58    6.53
  -3   9   8  177.89    6.94
   3  -9  -7  146.42    5.72
   3  -9  -7  131.86    5.16
  -3  -9   7  130.99    5.12
  -3  -9   7  137.06    5.36
   3   9  -7  131.94    5.15
   3   9  -7  125.31    4.92
  -3   9   7  140.98    5.52
  -3   9   7  136.81    5.35
   3  -9  -6   33.13    1.36
  -3  -9   6   33.50    1.36
  -3  -9   6   29.62    1.23
   3   9  -6   29.64    1.25
   3   9  -6   31.81    1.30
  -3   9   6   29.79    1.23
  -3   9   6   27.79    1.17
   3  -9  -5  101.19    3.98
   3  -9  -5   90.05    3.55
  -3  -9   5  104.75    4.12
  -3  -9   5   93.47    3.68
   3   9  -5   93.42    3.70
   3   9  -5   99.98    3.92
  -3   9   5   98.78    3.90
  -3   9   5   91.20    3.59
   3  -9  -4  341.30   13.25
   3  -9  -4  351.29   13.64
  -3  -9   4  369.33   14.34
  -3  -9   4  342.27   13.29
   3   9  -4  333.01   12.96
   3   9  -4  370.55   14.38
  -3   9   4  361.53   14.05
  -3   9   4  349.10   13.55
   3  -9  -3  265.97   10.33
   3  -9  -3  248.17    9.66
  -3  -9   3  271.09   10.55
  -3  -9   3  264.02   10.27
   3   9  -3  257.92   10.06
   3   9  -3  271.58   10.55
  -3   9   3  247.68    9.64
  -3   9   3  276.21   10.75
   3  -9  -2   82.37    3.25
   3  -9  -2   73.77    2.92
  -3  -9   2   85.45    3.37
  -3  -9   2   81.47    3.24
   3   9  -2   78.23    3.12
   3   9  -2   85.59    3.38
  -3   9   2   82.55    3.27
  -3   9   2   80.57    3.20
   3  -9  -1    2.02    0.25
   3  -9  -1    2.17    0.27
  -3  -9   1    1.93    0.27
  -3  -9   1    2.12    0.32
   3   9  -1    1.52    0.28
   3   9  -1    1.75    0.27
  -3   9   1    1.81    0.31
  -3   9   1    1.75    0.24
   3  -9   0  253.54    9.87
   3  -9   0  255.97    9.96
  -3  -9   0  251.58    9.79
  -3  -9   0  262.56   10.22
   3   9   0  254.27    9.91
   3   9   0  259.39   10.09
  -3   9   0  262.07   10.20
  -3   9   0  245.73    9.57
   3  -9   1  310.82   12.08
   3  -9   1  325.94   12.67
  -3  -9  -1  333.50   12.96
  -3  -9  -1  320.33   12.46
   3   9   1  336.67   13.07
   3   9   1  295.71   11.51
  -3   9  -1  313.26   12.18
  -3   9  -1  336.42   13.07
   3  -9   2    5.93    0.37
   3  -9   2    5.39    0.33
  -3  -9  -2    4.80    0.34
  -3  -9  -2    6.21    0.43
   3   9   2    5.56    0.40
   3   9   2    5.36    0.35
  -3   9  -2    5.41    0.36
  -3   9  -2    6.25    0.40
   3  -9   3   23.35    0.99
   3  -9   3   21.50    0.92
  -3  -9  -3   22.30    0.95
  -3  -9  -3   21.47    0.95
   3   9   3   23.63    1.00
   3   9   3   22.34    0.98
  -3   9  -3   21.81    0.94
  -3   9  -3   23.20    1.00
   3  -9   4   76.79    3.04
   3  -9   4   79.99    3.17
  -3  -9  -4   79.08    3.14
   3   9   4   76.65    3.06
   3   9   4   75.18    2.98
  -3   9  -4   75.45    3.00
  -3   9  -4   76.82    3.04
   3  -9   5  105.17    4.14
   3  -9   5   93.88    3.69
  -3  -9  -5  107.22    4.23
  -3  -9  -5  100.93    3.97
   3   9   5  105.75    4.15
   3   9   5  105.49    4.17
  -3   9  -5   97.83    3.86
  -3   9  -5  103.51    4.07
   3  -9   6    6.28    0.37
  -3  -9  -6    5.72    0.39
   3   9   6    6.76    0.43
   3   9   6    6.98    0.39
  -3   9  -6    5.45    0.39
  -3   9  -6    6.11    0.37
   3  -9   7  137.32    5.38
   3  -9   7  150.22    5.87
  -3  -9  -7  146.08    5.72
  -3  -9  -7  150.71    5.91
   3   9   7  149.73    5.88
   3   9   7  145.15    5.68
  -3   9  -7  148.68    5.82
  -3   9  -7  138.49    5.43
   3  -9   8    3.09    0.28
   3  -9   8    2.50    0.27
  -3  -9  -8    2.99    0.32
  -3  -9  -8    3.30    0.30
   3   9   8    2.88    0.33
   3   9   8    3.39    0.28
  -3   9  -8    3.25    0.33
  -3   9  -8    3.01    0.30
   3  -9   9   49.05    1.97
   3  -9   9   50.07    2.03
  -3  -9  -9   55.10    2.23
  -3  -9  -9   50.34    2.04
   3   9   9   47.61    1.95
   3   9   9   48.42    1.95
  -3   9  -9   52.37    2.12
  -3   9  -9   48.51    1.99
   3  -9  10    0.18    0.27
   3  -9  10   -0.20    0.25
  -3  -9 -10    0.00    0.26
  -3  -9 -10    0.33    0.29
   3   9  10    0.14    0.31
   3   9  10    0.42    0.25
  -3   9 -10   -0.23    0.33
  -3   9 -10   -0.08    0.28
   3  -9  11  105.58    4.18
   3  -9  11  104.00    4.11
  -3  -9 -11  108.36    4.29
  -3  -9 -11  103.73    4.11
   3   9  11  104.44    4.16
   3   9  11  108.39    4.27
  -3   9 -11  105.41    4.20
  -3   9 -11  105.29    4.17
   3 -10 -13    1.14    0.36
   3 -10 -13    0.68    0.38
  -3 -10  13    0.70    0.37
   3  10 -13    1.18    0.37
   3  10 -13    0.82    0.46
  -3  10  13    1.28    0.36
   3 -10 -12    7.50    0.48
   3 -10 -12    8.76    0.52
  -3 -10  12    8.07    0.50
  -3 -10  12    7.72    0.47
   3  10 -12    8.71    0.52
   3  10 -12    8.15    0.58
  -3  10  12    7.39    0.47
  -3  10  12    8.56    0.59
   3 -10 -11   19.71    0.88
   3 -10 -11   19.56    0.89
  -3 -10  11   19.61    0.87
  -3 -10  11   19.39    0.87
   3  10 -11   19.61    0.88
   3  10 -11   20.07    0.95
  -3  10  11   19.38    0.86
  -3  10  11   20.19    0.94
   3 -10 -10   36.79    1.53
   3 -10 -10   38.45    1.57
  -3 -10  10   37.08    1.53
  -3 -10  10   38.84    1.59
   3  10 -10   38.06    1.61
   3  10 -10   36.47    1.51
  -3  10  10   38.62    1.61
  -3  10  10   37.08    1.53
   3 -10  -9   82.64    3.27
   3 -10  -9   83.33    3.30
  -3 -10   9   83.18    3.29
  -3 -10   9   80.03    3.17
   3  10  -9   80.42    3.21
   3  10  -9   78.47    3.11
  -3  10   9   81.20    3.22
  -3  10   9   84.81    3.38
   3 -10  -8    6.44    0.38
   3 -10  -8    5.35    0.34
  -3 -10   8    5.50    0.36
   3  10  -8    6.12    0.42
   3  10  -8    6.06    0.37
  -3  10   8    6.18    0.37
  -3  10   8    6.02    0.40
   3 -10  -7   77.94    3.08
   3 -10  -7   84.62    3.34
  -3 -10   7   84.62    3.34
  -3 -10   7   91.42    3.60
   3  10  -7   86.13    3.42
   3  10  -7   87.49    3.45
  -3  10   7   87.13    3.44
  -3  10   7   91.54    3.63
   3 -10  -6   63.73    2.54
   3 -10  -6   56.68    2.27
  -3 -10   6   61.46    2.45
  -3 -10   6   55.66    2.24
   3  10  -6   56.92    2.31
   3  10  -6   61.07    2.43
  -3  10   6   59.61    2.38
  -3  10   6   59.02    2.38
   3 -10  -5  191.69    7.47
   3 -10  -5  185.59    7.24
  -3 -10   5  175.77    6.86
  -3 -10   5  185.42    7.24
   3  10  -5  198.12    7.72
   3  10  -5  181.89    7.12
  -3  10   5  193.22    7.55
  -3  10   5  183.86    7.18
   3 -10  -4  148.98    5.83
   3 -10  -4  162.24    6.33
  -3 -10   4  154.05    6.02
  -3 -10   4  150.93    5.91
   3  10  -4  148.17    5.82
   3  10  -4  152.88    5.98
  -3  10   4  151.61    5.93
  -3  10   4  145.64    5.71
   3 -10  -3  107.95    4.24
   3 -10  -3  104.73    4.12
  -3 -10   3  109.12    4.29
  -3 -10   3   99.24    3.90
   3  10  -3  102.68    4.06
   3  10  -3  108.53    4.26
  -3  10   3  104.44    4.11
  -3  10   3  113.09    4.45
   3 -10  -2   15.41    0.71
   3 -10  -2   15.55    0.71
  -3 -10   2   16.73    0.75
  -3 -10   2   16.67    0.75
   3  10  -2   17.12    0.81
   3  10  -2   16.86    0.75
  -3  10   2   17.61    0.82
  -3  10   2   17.34    0.78
   3 -10  -1   97.78    3.85
   3 -10  -1   93.39    3.68
  -3 -10   1   98.07    3.86
  -3 -10   1   95.66    3.78
   3  10  -1   95.88    3.80
   3  10  -1   96.78    3.81
  -3  10   1   95.81    3.78
  -3  10   1   99.32    3.92
   3 -10   0  283.28   11.01
   3 -10   0  291.57   11.34
  -3 -10   0  284.50   11.06
  -3 -10   0  278.16   10.83
   3  10   0  278.64   10.86
   3  10   0  296.93   11.54
  -3  10   0  295.95   11.51
  -3  10   0  289.37   11.26
   3 -10   1   81.86    3.23
   3 -10   1   78.79    3.12
  -3 -10  -1   81.94    3.25
  -3 -10  -1   78.11    3.09
   3  10   1   77.04    3.04
   3  10   1   77.30    3.09
  -3  10  -1   79.28    3.14
  -3  10  -1   79.77    3.17
   3 -10   2   29.79    1.24
   3 -10   2   30.52    1.27
  -3 -10  -2   31.03    1.30
  -3 -10  -2   29.77    1.24
   3  10   2   31.08    1.32
   3  10   2   30.52    1.26
  -3  10  -2   31.03    1.29
  -3  10  -2   30.69    1.30
   3 -10   3    7.08    0.41
   3 -10   3    8.18    0.46
  -3 -10  -3    7.11    0.40
  -3 -10  -3    8.44    0.49
   3  10   3    7.68    0.47
   3  10   3    7.43    0.42
  -3  10  -3    7.81    0.48
  -3  10  -3    7.91    0.45
   3 -10   4  152.88    5.98
   3 -10   4  156.88    6.13
  -3 -10  -4  161.99    6.34
  -3 -10  -4  154.02    6.03
   3  10   4  161.17    6.33
   3  10   4  157.78    6.17
  -3  10  -4  156.46    6.12
  -3  10  -4  148.29    5.82
   3 -10   5   35.57    1.47
   3 -10   5   35.01    1.44
  -3 -10  -5   31.23    1.30
  -3 -10  -5   33.16    1.39
   3  10   5   35.06    1.44
   3  10   5   33.79    1.43
  -3  10  -5   32.37    1.34
  -3  10  -5   35.91    1.50
   3 -10   6   58.87    2.36
   3 -10   6   57.66    2.30
  -3 -10  -6   57.19    2.29
  -3 -10  -6   54.22    2.19
   3  10   6   58.80    2.38
   3  10   6   56.53    2.27
  -3  10  -6   57.41    2.31
  -3  10  -6   57.92    2.34
   3 -10   7   93.08    3.68
   3 -10   7   96.20    3.79
  -3 -10  -7   88.32    3.49
  -3 -10  -7   92.10    3.64
   3  10   7   87.03    3.46
   3  10   7   91.42    3.60
  -3  10  -7   90.08    3.56
  -3  10  -7   91.61    3.64
   3 -10   8  123.33    4.83
  -3 -10  -8  110.73    4.37
  -3 -10  -8  112.26    4.42
   3  10   8  112.77    4.43
   3  10   8  111.00    4.39
  -3  10  -8  119.33    4.71
  -3  10  -8  117.99    4.65
   3 -10   9   47.47    1.94
   3 -10   9   49.42    2.00
  -3 -10  -9   50.76    2.07
  -3 -10  -9   48.51    1.98
   3  10   9   48.66    1.97
   3  10   9   46.64    1.93
  -3  10  -9   51.29    2.11
  -3  10  -9   44.20    1.82
   3 -10  10   38.15    1.58
   3 -10  10   35.79    1.51
  -3 -10 -10   36.81    1.54
  -3 -10 -10   38.64    1.62
   3  10  10   40.49    1.66
   3  10  10   38.01    1.61
  -3  10 -10   41.71    1.77
  -3  10 -10   38.49    1.61
   3 -11 -11   15.60    0.76
  -3 -11  11   16.59    0.79
   3  11 -11   14.84    0.81
   3  11 -11   13.34    0.67
  -3  11  11   14.04    0.69
  -3  11  11   15.22    0.80
   3 -11 -10  190.96    7.47
   3 -11 -10  195.39    7.63
  -3 -11  10  211.24    8.24
  -3 -11  10  206.68    8.06
   3  11 -10  199.03    7.78
   3  11 -10  194.30    7.64
  -3  11  10  194.88    7.63
  -3  11  10  186.08    7.27
   3 -11  -9    1.60    0.29
   3 -11  -9    1.79    0.29
  -3 -11   9    1.02    0.26
  -3 -11   9    1.52    0.28
   3  11  -9    1.23    0.27
   3  11  -9    1.73    0.35
  -3  11   9    1.73    0.27
  -3  11   9    1.88    0.33
   3 -11  -8    3.78    0.33
   3 -11  -8    3.76    0.30
  -3 -11   8    4.05    0.31
  -3 -11   8    4.30    0.35
   3  11  -8    4.05    0.37
   3  11  -8    4.32    0.34
  -3  11   8    4.63    0.39
  -3  11   8    4.41    0.34
   3 -11  -7    2.10    0.26
   3 -11  -7    1.20    0.26
  -3 -11   7    1.91    0.26
   3  11  -7    1.16    0.31
   3  11  -7    0.83    0.26
  -3  11   7    0.97    0.30
  -3  11   7    1.31    0.26
   3 -11  -6  160.14    6.27
   3 -11  -6  171.82    6.71
  -3 -11   6  162.95    6.37
  -3 -11   6  172.82    6.76
   3  11  -6  169.84    6.64
   3  11  -6  171.21    6.71
  -3  11   6  159.39    6.25
  -3  11   6  167.28    6.54
   3 -11  -5   33.40    1.39
   3 -11  -5   30.25    1.26
  -3 -11   5   33.94    1.42
  -3 -11   5   33.37    1.38
   3  11  -5   32.45    1.35
   3  11  -5   33.25    1.41
  -3  11   5   31.94    1.34
  -3  11   5   31.89    1.35
   3 -11  -4    0.52    0.24
  -3 -11   4    0.72    0.26
  -3 -11   4    0.50    0.25
   3  11  -4    0.62    0.21
   3  11  -4    0.61    0.32
  -3  11   4    0.80    0.26
  -3  11   4    0.89    0.31
   3 -11  -3   10.91    0.53
  -3 -11   3    9.68    0.54
  -3 -11   3   11.48    0.57
   3  11  -3   10.36    0.53
   3  11  -3   10.16    0.59
  -3  11   3   10.04    0.53
  -3  11   3    9.36    0.52
   3 -11  -2  234.35    9.12
   3 -11  -2  229.77    8.96
  -3 -11   2  239.42    9.32
  -3 -11   2  237.01    9.23
   3  11  -2  247.20    9.65
   3  11  -2  244.76    9.53
  -3  11   2  242.76    9.46
  -3  11   2  246.95    9.63
   3 -11  -1   80.86    3.21
   3 -11  -1   86.42    3.42
  -3 -11   1   83.30    3.31
  -3 -11   1   82.76    3.28
   3  11  -1   82.03    3.25
   3  11  -1   86.01    3.43
  -3  11   1   83.35    3.30
  -3  11   1   86.67    3.45
   3 -11   0   53.34    2.14
   3 -11   0   47.17    1.91
  -3 -11   0   53.27    2.15
  -3 -11   0   51.00    2.06
   3  11   0   51.10    2.05
   3  11   0   52.49    2.15
  -3  11   0   49.73    2.04
  -3  11   0   52.90    2.13
   3 -11   1   60.21    2.40
   3 -11   1   52.68    2.13
  -3 -11  -1   59.43    2.38
  -3 -11  -1   54.46    2.21
   3  11   1   57.80    2.31
   3  11   1   52.76    2.15
  -3  11  -1   55.80    2.26
  -3  11  -1   58.19    2.34
   3 -11   2  255.97    9.97
   3 -11   2  262.07   10.19
  -3 -11  -2  273.53   10.65
  -3 -11  -2  270.84   10.55
   3  11   2  271.09   10.55
   3  11   2  256.46   10.01
  -3  11  -2  273.04   10.64
  -3  11  -2  263.04   10.24
   3 -11   3   99.63    3.94
   3 -11   3   96.71    3.81
  -3 -11  -3   99.61    3.93
  -3 -11  -3   88.23    3.49
   3  11   3   99.34    3.94
   3  11   3   96.44    3.80
  -3  11  -3  105.68    4.18
  -3  11  -3   93.37    3.69
   3 -11   4   46.12    1.86
   3 -11   4   42.15    1.72
  -3 -11  -4   44.27    1.80
  -3 -11  -4   42.39    1.74
   3  11   4   43.49    1.77
   3  11   4   45.59    1.88
  -3  11  -4   43.74    1.78
  -3  11  -4   45.27    1.86
   3 -11   5    2.51    0.29
   3 -11   5    3.34    0.33
  -3 -11  -5    3.67    0.33
   3  11   5    2.61    0.29
   3  11   5    3.31    0.38
  -3  11  -5    2.72    0.30
  -3  11  -5    3.20    0.38
   3 -11   6  215.92    8.42
   3 -11   6  207.51    8.09
  -3 -11  -6  211.78    8.26
  -3 -11  -6  200.68    7.84
   3  11   6  210.63    8.21
   3  11   6  206.56    8.08
  -3  11  -6  217.55    8.49
  -3  11  -6  206.63    8.08
   3 -11   7   14.18    0.67
   3 -11   7   15.45    0.73
  -3 -11  -7   15.13    0.72
  -3 -11  -7   13.62    0.65
   3  11   7   13.78    0.65
   3  11   7   15.10    0.74
  -3  11  -7   14.06    0.68
  -3  11  -7   15.25    0.75
   3 -11   8   29.08    1.23
   3 -11   8   29.18    1.24
  -3 -11  -8   29.60    1.27
  -3 -11  -8   29.62    1.26
   3  11   8   29.38    1.23
   3  11   8   28.86    1.26
  -3  11  -8   29.74    1.29
  -3  11  -8   27.96    1.20
   3 -11   9    9.44    0.54
   3 -11   9    8.12    0.51
  -3 -11  -9    8.41    0.53
  -3 -11  -9    8.48    0.52
   3  11   9    7.65    0.46
   3  11   9    8.75    0.59
  -3  11  -9    9.43    0.62
  -3  11  -9    9.13    0.54
   3 -12 -10    8.03    0.53
   3 -12 -10    8.06    0.50
  -3 -12  10    8.05    0.52
  -3 -12  10    6.88    0.44
   3  12 -10    7.48    0.48
   3  12 -10    6.88    0.51
  -3  12  10    8.73    0.51
  -3  12  10    7.25    0.54
   3 -12  -9   18.73    0.85
   3 -12  -9   17.12    0.79
  -3 -12   9   18.43    0.84
  -3 -12   9   19.66    0.89
   3  12  -9   17.58    0.81
   3  12  -9   17.95    0.90
  -3  12   9   18.39    0.89
  -3  12   9   18.97    0.86
   3 -12  -8  134.69    5.29
   3 -12  -8  138.47    5.43
  -3 -12   8  137.84    5.41
  -3 -12   8  134.20    5.27
   3  12  -8  142.78    5.60
   3  12  -8  135.71    5.37
  -3  12   8  139.05    5.47
  -3  12   8  136.37    5.36
   3 -12  -7    7.90    0.44
   3 -12  -7    7.61    0.45
  -3 -12   7    8.59    0.47
  -3 -12   7    7.32    0.45
   3  12  -7    8.07    0.53
   3  12  -7    8.04    0.46
  -3  12   7    9.18    0.50
  -3  12   7    7.81    0.48
   3 -12  -6    2.48    0.29
   3 -12  -6    2.84    0.31
  -3 -12   6    3.25    0.28
  -3 -12   6    2.09    0.29
   3  12  -6    2.97    0.29
   3  12  -6    3.09    0.35
  -3  12   6    2.45    0.36
  -3  12   6    3.29    0.31
   3 -12  -5   20.53    0.91
   3 -12  -5   20.47    0.90
  -3 -12   5   20.28    0.89
  -3 -12   5   19.93    0.89
   3  12  -5   20.15    0.93
   3  12  -5   20.74    0.92
  -3  12   5   20.92    0.93
  -3  12   5   18.30    0.85
   3 -12  -4  211.53    8.25
   3 -12  -4  228.45    8.91
  -3 -12   4  219.21    8.55
  -3 -12   4  224.87    8.76
   3  12  -4  213.46    8.33
   3  12  -4  221.84    8.68
  -3  12   4  220.21    8.59
  -3  12   4  219.23    8.56
   3 -12  -3   40.18    1.64
   3 -12  -3   38.13    1.57
  -3 -12   3   40.57    1.66
  -3 -12   3   42.76    1.75
   3  12  -3   40.86    1.67
   3  12  -3   39.25    1.65
  -3  12   3   38.69    1.61
  -3  12   3   38.79    1.60
   3 -12  -2    5.50    0.38
  -3 -12   2    5.02    0.36
  -3 -12   2    4.12    0.37
   3  12  -2    4.99    0.37
   3  12  -2    3.51    0.36
  -3  12   2    4.28    0.32
  -3  12   2    4.41    0.41
   3 -12  -1    1.86    0.28
   3 -12  -1    1.58    0.25
  -3 -12   1    1.06    0.32
  -3 -12   1    1.87    0.29
   3  12  -1    1.50    0.34
   3  12  -1    1.77    0.29
  -3  12   1    1.90    0.29
  -3  12   1    1.19    0.35
   3 -12   0  130.28    5.12
   3 -12   0  136.08    5.33
  -3 -12   0  142.66    5.60
  -3 -12   0  135.23    5.30
   3  12   0  132.42    5.22
   3  12   0  140.15    5.49
  -3  12   0  141.78    5.58
  -3  12   0  137.42    5.39
   3 -12   1   64.48    2.57
   3 -12   1   60.90    2.44
  -3 -12  -1   59.68    2.40
  -3 -12  -1   65.87    2.62
   3  12   1   64.14    2.56
   3  12   1   59.80    2.43
  -3  12  -1   65.41    2.61
  -3  12  -1   61.68    2.49
   3 -12   2   39.71    1.63
   3 -12   2   37.23    1.53
  -3 -12  -2   39.76    1.63
  -3 -12  -2   38.74    1.59
   3  12   2   40.32    1.68
   3  12   2   37.30    1.53
  -3  12  -2   39.91    1.66
  -3  12  -2   41.05    1.69
   3 -12   3    6.00    0.41
   3 -12   3    6.76    0.40
  -3 -12  -3    6.42    0.40
  -3 -12  -3    7.23    0.41
   3  12   3    6.27    0.45
   3  12   3    6.96    0.41
  -3  12  -3    7.36    0.44
  -3  12  -3    6.97    0.47
   3 -12   4   54.61    2.21
   3 -12   4   55.19    2.21
  -3 -12  -4   51.41    2.07
  -3 -12  -4   54.63    2.20
   3  12   4   57.97    2.32
   3  12   4   53.61    2.19
  -3  12  -4   55.83    2.25
  -3  12  -4   55.66    2.25
   3 -12   5   15.62    0.74
   3 -12   5   16.36    0.74
  -3 -12  -5   16.70    0.78
  -3 -12  -5   15.99    0.73
   3  12   5   15.41    0.75
   3  12   5   16.24    0.74
  -3  12  -5   14.73    0.74
  -3  12  -5   16.07    0.75
   3 -12   6   24.92    1.07
   3 -12   6   23.08    1.00
  -3 -12  -6   22.70    1.00
  -3 -12  -6   22.19    0.97
   3  12   6   24.77    1.10
   3  12   6   23.45    1.00
  -3  12  -6   22.83    1.00
  -3  12  -6   26.60    1.17
   3 -12   7   41.59    1.70
   3 -12   7   37.88    1.57
  -3 -12  -7   39.05    1.62
  -3 -12  -7   40.40    1.67
   3  12   7   37.81    1.60
   3  12   7   40.42    1.65
  -3  12  -7   39.08    1.62
  -3  12  -7   39.54    1.67
   3 -13  -7    1.63    0.31
   3 -13  -7    2.30    0.32
  -3 -13   7    2.14    0.33
  -3 -13   7    1.85    0.31
   3  13  -7    1.89    0.39
   3  13  -7    1.65    0.31
  -3  13   7    1.41    0.36
  -3  13   7    1.62    0.29
   3 -13  -6    0.89    0.27
   3 -13  -6    0.46    0.28
  -3 -13   6    0.67    0.29
  -3 -13   6    0.48    0.29
   3  13  -6    0.51    0.27
   3  13  -6    1.14    0.37
  -3  13   6    0.57    0.33
  -3  13   6    0.90    0.25
   3 -13  -5   10.70    0.55
   3 -13  -5   11.15    0.56
  -3 -13   5   10.57    0.55
  -3 -13   5   10.56    0.54
   3  13  -5   11.10    0.54
   3  13  -5   11.26    0.61
  -3  13   5   10.44    0.58
  -3  13   5   10.65    0.56
   3 -13  -4    0.56    0.26
   3 -13  -4    0.69    0.28
  -3 -13   4    0.89    0.30
  -3 -13   4    0.95    0.27
   3  13  -4    1.22    0.36
   3  13  -4    1.20    0.28
  -3  13   4    1.24    0.29
  -3  13   4    1.19    0.30
   3 -13  -3    5.62    0.40
   3 -13  -3    4.99    0.38
  -3 -13   3    5.49    0.36
  -3 -13   3    5.57    0.42
   3  13  -3    5.95    0.44
   3  13  -3    5.66    0.39
  -3  13   3    5.99    0.39
  -3  13   3    5.10    0.44
   3 -13  -2   13.71    0.68
   3 -13  -2   13.32    0.64
  -3 -13   2   14.86    0.72
  -3 -13   2   13.64    0.66
   3  13  -2   13.85    0.67
   3  13  -2   14.52    0.74
  -3  13   2   13.20    0.65
  -3  13   2   13.55    0.67
   3 -13  -1   54.00    2.19
   3 -13  -1   55.68    2.23
  -3 -13   1   55.12    2.23
  -3 -13   1   54.32    2.18
   3  13  -1   54.66    2.23
   3  13  -1   52.37    2.11
  -3  13   1   52.44    2.14
  -3  13   1   55.63    2.24
   3 -13   0   29.04    1.23
   3 -13   0   30.55    1.28
  -3 -13   0   32.33    1.35
  -3 -13   0   30.06    1.28
   3  13   0   30.47    1.33
   3  13   0   31.23    1.31
  -3  13   0   29.47    1.28
  -3  13   0   30.18    1.27
   3 -13   1    6.37    0.38
   3 -13   1    6.14    0.42
  -3 -13  -1    7.05    0.45
  -3 -13  -1    6.23    0.39
   3  13   1    6.69    0.40
   3  13   1    5.89    0.46
  -3  13  -1    6.50    0.40
  -3  13  -1    6.15    0.43
   3 -13   2   38.62    1.60
   3 -13   2   37.23    1.53
  -3 -13  -2   37.10    1.53
  -3 -13  -2   40.32    1.66
   3  13   2   37.81    1.56
   3  13   2   39.76    1.66
  -3  13  -2   40.01    1.67
  -3  13  -2   39.91    1.65
   3 -13   3   49.66    2.02
   3 -13   3   46.83    1.90
  -3 -13  -3   49.95    2.02
  -3 -13  -3   52.44    2.11
   3  13   3   52.34    2.15
   3  13   3   49.83    2.01
  -3  13  -3   50.51    2.07
  -3  13  -3   47.32    1.92
   3 -13   4    9.48    0.49
   3 -13   4    8.46    0.49
  -3 -13  -4    9.76    0.54
  -3 -13  -4   10.09    0.55
   3  13   4    8.98    0.56
   3  13   4    9.80    0.50
  -3  13  -4    9.01    0.54
  -3  13  -4    9.75    0.51
   4   0  -9    0.11    0.12
   4   0  -9   -0.10    0.12
  -4   0   9   -0.04    0.14
  -4   0   9   -0.05    0.11
   4   0  -7   -0.01    0.12
   4   0  -7    0.04    0.12
  -4   0   7    0.04    0.14
  -4   0   7   -0.03    0.12
   4   0  -6  124.31    4.84
   4   0  -6  117.21    4.57
  -4   0   6  125.18    4.87
  -4   0   6  116.19    4.53
   4   0  -5   -0.05    0.13
   4   0  -5   -0.02    0.14
  -4   0   5    0.09    0.13
  -4   0   5    0.10    0.15
   4   0  -3   -0.03    0.14
   4   0  -3    0.11    0.15
  -4   0   3   -0.08    0.14
  -4   0   3    0.05    0.16
   4   0  -2   34.72    1.39
   4   0  -2   35.59    1.42
  -4   0   2   34.37    1.37
  -4   0   2   36.10    1.45
   4   0  -1    0.07    0.16
   4   0  -1    0.00    0.14
  -4   0   1   -0.10    0.14
  -4   0   1    0.13    0.18
   4   0   1   -0.02    0.17
   4   0   1    0.07    0.15
  -4   0  -1    0.02    0.14
  -4   0  -1   -0.10    0.19
   4   0   3    0.05    0.16
   4   0   3    0.04    0.15
  -4   0  -3    0.00    0.16
  -4   0  -3    0.13    0.14
   4   0   5    0.09    0.19
   4   0   5   -0.09    0.18
  -4   0  -5    0.15    0.21
  -4   0  -5   -0.05    0.17
   4   0   6  387.13   15.01
   4   0   6  403.71   15.66
  -4   0  -6  378.11   14.67
   4   0   7   -0.06    0.18
   4   0   7   -0.22    0.19
  -4   0  -7    0.13    0.19
  -4   0  -7    0.09    0.22
   4   0   9    0.06    0.15
   4   0   9    0.27    0.16
  -4   0  -9    0.03    0.16
  -4   0  -9    0.02    0.19
   4   0  10   31.67    1.28
   4   0  10   31.47    1.27
  -4   0 -10   31.38    1.27
  -4   0 -10   29.38    1.22
   4   0  11    0.33    0.22
   4   0  11   -0.11    0.18
  -4   0 -11   -0.57    0.24
  -4   0 -11    0.00    0.20
   4   0  12  609.70   23.66
   4   0  12  603.61   23.44
  -4   0 -12  605.80   23.52
  -4   0 -12  575.57   22.37
   4   0  13    0.12    0.24
  -4   0 -13   -0.49    0.32
  -4   0 -13   -0.04    0.25
  -4   0 -14    0.09    0.38
  -4   0 -14    0.15    0.30
  -4  -1   9  247.93    9.65
  -4   1   9  247.44    9.63
   4  -1  -7   94.05    3.67
   4  -1  -7   97.34    3.80
  -4  -1   7   98.42    3.85
  -4  -1   7   93.93    3.66
   4   1  -7   94.00    3.67
   4   1  -7   98.07    3.83
  -4   1   7   95.76    3.73
  -4   1   7  100.24    3.92
   4  -1  -4    7.93    0.37
   4  -1  -4    7.34    0.35
  -4  -1   4    7.18    0.34
  -4  -1   4    8.23    0.40
   4   1  -4    7.74    0.37
   4   1  -4    7.97    0.38
  -4   1   4    7.36    0.36
  -4   1   4    8.47    0.38
   4  -1  -1   80.77    3.16
   4  -1  -1   82.86    3.25
  -4  -1   1   81.89    3.22
  -4  -1   1   80.18    3.14
   4   1  -1   82.28    3.22
   4   1  -1   81.47    3.20
  -4   1   1   81.52    3.20
  -4   1   1   81.69    3.20
   4  -1   0  233.30    9.05
  -4  -1   0  241.39    9.38
   4   1   0  245.00    9.51
   4   1   0  245.73    9.54
  -4   1   0  234.62    9.12
  -4  -1  -3  303.02   11.76
   4   1   3  299.12   11.61
   4   1   3  316.92   12.29
   4  -1   4   17.37    0.74
   4  -1   4   18.76    0.79
  -4  -1  -4   17.24    0.76
  -4  -1  -4   16.68    0.70
   4   1   4   17.06    0.72
   4   1   4   18.25    0.77
  -4   1  -4   17.23    0.74
  -4   1  -4   17.27    0.73
   4  -1   5  353.49   13.71
   4  -1   5  330.57   12.83
  -4  -1  -5  350.80   13.62
  -4   1  -5  339.10   13.16
   4  -1   7  198.12    7.71
   4  -1   7  181.55    7.06
  -4  -1  -7  187.62    7.32
  -4  -1  -7  180.45    7.02
   4   1   7  188.96    7.35
   4   1   7  174.48    6.79
  -4   1  -7  177.69    6.91
  -4   1  -7  175.77    6.85
   4  -1   8   23.93    0.99
   4  -1   8   21.96    0.91
  -4  -1  -8   21.93    0.90
  -4  -1  -8   22.41    0.95
   4   1   8   24.08    1.00
   4   1   8   21.61    0.90
  -4   1  -8   24.07    1.01
  -4   1  -8   20.92    0.87
   4  -1   9   65.41    2.58
   4  -1   9   64.80    2.55
  -4  -1  -9   58.97    2.34
  -4  -1  -9   62.31    2.46
   4   1   9   62.92    2.48
  -4   1  -9   61.04    2.42
  -4   1  -9   58.73    2.32
   4  -1  10   49.95    1.99
   4  -1  10   51.90    2.06
  -4  -1 -10   50.02    1.99
  -4  -1 -10   54.51    2.18
   4   1  10   53.02    2.10
   4   1  10   52.93    2.10
  -4   1 -10   53.10    2.13
  -4   1 -10   48.66    1.93
   4  -1  11   49.49    1.97
   4  -1  11   51.88    2.07
  -4  -1 -11   46.00    1.85
  -4  -1 -11   49.76    2.02
   4   1  11   45.69    1.83
   4   1  11   50.95    2.04
  -4   1 -11   54.92    2.19
  -4   1 -11   49.54    2.01
   4  -1  12    0.78    0.23
   4  -1  12    0.65    0.22
  -4  -1 -12    0.51    0.28
  -4  -1 -12    0.38    0.22
   4   1  12    0.45    0.21
   4   1  12    0.53    0.24
  -4   1 -12    0.58    0.28
  -4   1 -12    0.91    0.23
   4  -1  13   34.76    1.42
  -4  -1 -13   37.84    1.56
  -4  -1 -13   35.25    1.49
   4   1  13   33.79    1.39
  -4   1 -13   34.13    1.42
  -4   1 -13   35.54    1.52
   4  -1  14   29.18    1.23
  -4  -1 -14   27.57    1.18
  -4  -1 -14   26.62    1.19
   4   1  14   28.30    1.21
  -4   1 -14   28.23    1.22
  -4   1 -14   29.16    1.29
   4  -2 -11   28.72    1.15
   4  -2 -11   30.84    1.23
  -4  -2  11   31.84    1.27
  -4  -2  11   28.65    1.15
   4   2 -11   27.26    1.09
   4   2 -11   30.55    1.22
  -4   2  11   28.79    1.15
   4  -2  -9   35.54    1.41
   4  -2  -9   33.23    1.32
  -4  -2   9   34.25    1.37
  -4  -2   9   34.57    1.37
   4   2  -9   36.45    1.45
   4   2  -9   34.57    1.37
  -4   2   9   36.06    1.44
  -4   2   9   33.94    1.35
   4  -2   3   29.28    1.18
   4  -2   3   27.11    1.11
  -4  -2  -3   27.43    1.12
  -4  -2  -3   28.69    1.18
   4   2   3   26.96    1.09
   4   2   3   28.06    1.14
  -4   2  -3   29.28    1.19
  -4   2  -3   29.52    1.20
   4  -2   4   34.76    1.40
   4  -2   4   35.98    1.45
  -4  -2  -4   35.69    1.43
  -4  -2  -4   37.54    1.52
   4   2   4   34.50    1.39
   4   2   4   36.23    1.45
  -4   2  -4   35.20    1.41
  -4   2  -4   36.08    1.46
   4  -2   5   94.05    3.68
   4  -2   5   92.39    3.62
  -4  -2  -5   85.69    3.36
   4   2   5   94.34    3.70
   4   2   5   97.44    3.82
  -4   2  -5   92.78    3.63
  -4   2  -5   91.74    3.60
   4  -2   6   31.94    1.29
   4  -2   6   29.67    1.21
  -4  -2  -6   32.89    1.33
  -4  -2  -6   31.79    1.31
   4   2   6   32.45    1.32
   4   2   6   34.20    1.38
  -4   2  -6   30.99    1.25
  -4   2  -6   33.03    1.35
   4  -2   7  586.54   22.72
  -4  -2  -7  521.70   20.23
   4   2   7  546.56   21.18
  -4   2  -7  563.38   21.83
  -4   2  -7  572.89   22.21
   4  -2   8   17.41    0.74
   4  -2   8   16.55    0.71
  -4  -2  -8   16.05    0.68
   4   2   8   15.99    0.69
   4   2   8   16.77    0.71
  -4   2  -8   17.15    0.75
  -4   2  -8   15.16    0.65
   4  -2   9   69.99    2.75
   4  -2   9   69.50    2.73
  -4  -2  -9   68.94    2.71
   4   2   9   66.50    2.62
   4   2   9   70.65    2.78
  -4   2  -9   69.43    2.74
  -4   2  -9   69.04    2.72
   4  -2  10    7.47    0.37
   4  -2  10    7.60    0.38
  -4  -2 -10    7.98    0.39
  -4  -2 -10    7.88    0.42
   4   2  10    7.32    0.37
   4   2  10    7.91    0.39
  -4   2 -10    7.42    0.40
  -4   2 -10    7.79    0.39
   4  -2  11    7.82    0.41
   4  -2  11    7.49    0.38
  -4  -2 -11    8.71    0.44
  -4  -2 -11    8.24    0.47
   4   2  11    8.27    0.42
   4   2  11    8.88    0.44
  -4   2 -11    8.27    0.47
  -4   2 -11    8.10    0.42
   4  -2  12    5.89    0.37
   4  -2  12    6.10    0.36
  -4  -2 -12    6.14    0.43
  -4  -2 -12    5.77    0.37
   4   2  12    6.37    0.36
   4   2  12    5.79    0.37
  -4   2 -12    5.98    0.42
  -4   2 -12    6.07    0.37
   4  -2  13   86.32    3.41
  -4  -2 -13   86.01    3.42
  -4  -2 -13   87.06    3.48
   4   2  13   86.69    3.42
  -4   2 -13   85.59    3.43
  -4   2 -13   87.45    3.47
   4  -2  14    2.84    0.36
  -4  -2 -14    2.34    0.43
  -4  -2 -14    2.86    0.39
   4   2  14    2.51    0.35
  -4   2 -14    2.43    0.40
  -4   2 -14    2.62    0.44
   4  -3 -12   62.80    2.51
   4  -3 -12   60.39    2.41
  -4   3  12   61.09    2.44
   4  -3 -11   74.43    2.92
   4  -3 -11   80.89    3.17
  -4  -3  11   72.50    2.85
  -4  -3  11   78.43    3.08
   4   3 -11   82.69    3.25
  -4   3  11   81.57    3.21
  -4   3  11   76.74    3.02
   4  -3 -10   57.66    2.27
   4  -3 -10   53.68    2.12
  -4  -3  10   58.85    2.31
  -4  -3  10   54.63    2.16
   4   3 -10   52.95    2.09
   4   3 -10   56.36    2.22
  -4   3  10   49.27    1.95
  -4   3  10   57.63    2.27
   4  -3  -9    4.24    0.25
   4  -3  -9    3.49    0.23
  -4  -3   9    3.27    0.25
  -4  -3   9    3.70    0.23
   4   3  -9    3.41    0.22
   4   3  -9    3.52    0.24
  -4   3   9    3.76    0.25
  -4   3   9    3.24    0.24
   4  -3  -8  194.95    7.58
   4  -3  -8  185.32    7.21
  -4  -3   8  191.61    7.45
  -4  -3   8  175.67    6.84
   4   3  -8  189.18    7.36
   4   3  -8  184.54    7.17
  -4   3   8  175.26    6.82
  -4   3   8  184.15    7.16
   4  -3  -7   28.40    1.15
   4  -3  -7   28.86    1.17
  -4  -3   7   27.08    1.09
  -4  -3   7   27.74    1.13
   4   3  -7   26.94    1.09
   4   3  -7   29.06    1.18
  -4   3   7   28.77    1.16
  -4   3   7   28.86    1.16
   4  -3  -6   32.86    1.31
   4  -3  -6   33.67    1.35
  -4  -3   6   32.55    1.30
  -4  -3   6   34.59    1.39
   4   3  -6   34.18    1.37
   4   3  -6   31.40    1.26
  -4   3   6   32.45    1.30
  -4   3   6   31.77    1.27
   4  -3  -5  176.84    6.88
   4  -3  -5  165.80    6.45
  -4  -3   5  165.72    6.46
   4   3  -5  160.85    6.26
   4   3  -5  160.95    6.26
  -4   3   5  167.82    6.53
  -4   3   5  174.13    6.77
   4  -3  -3   50.46    2.00
   4  -3  -3   54.14    2.14
  -4  -3   3   51.66    2.04
  -4  -3   3   53.12    2.11
   4   3  -3   53.34    2.11
   4   3  -3   51.51    2.04
  -4   3   3   53.27    2.11
  -4   3   3   52.51    2.07
   4   3  -2  283.03   10.99
   4  -3  -1  353.00   13.69
   4  -3   1    1.67    0.21
   4  -3   1    1.25    0.17
  -4  -3  -1    1.84    0.21
  -4  -3  -1    1.76    0.24
   4   3   1    1.65    0.22
   4   3   1    2.00    0.22
  -4   3  -1    1.55    0.20
  -4   3  -1    1.61    0.20
   4  -3   2    2.62    0.22
   4  -3   2    2.87    0.24
  -4  -3  -2    2.85    0.25
  -4  -3  -2    2.76    0.23
   4   3   2    3.10    0.23
   4   3   2    2.67    0.25
  -4   3  -2    2.83    0.23
  -4   3  -2    3.14    0.23
   4  -3   3  293.52   11.39
  -4  -3  -3  312.77   12.14
  -4  -3  -3  318.62   12.36
   4   3   3  318.14   12.34
   4   3   3  311.80   12.10
  -4   3  -3  331.30   12.86
  -4  -3  -4  434.18   16.84
   4   3   4  439.54   17.04
   4   3   4  431.25   16.72
   4  -3   5    4.31    0.29
   4  -3   5    4.14    0.27
  -4  -3  -5    4.06    0.33
  -4  -3  -5    4.06    0.28
   4   3   5    4.04    0.30
   4   3   5    3.99    0.29
  -4   3  -5    4.77    0.32
  -4   3  -5    4.59    0.28
   4  -3   6   36.30    1.46
   4  -3   6   37.74    1.52
  -4  -3  -6   37.98    1.52
  -4  -3  -6   38.18    1.56
   4   3   6   37.93    1.53
   4   3   6   38.54    1.55
  -4   3  -6   38.08    1.54
  -4   3  -6   38.64    1.55
   4  -3   7  166.41    6.48
   4  -3   7  168.89    6.57
  -4  -3  -7  168.60    6.57
  -4  -3  -7  166.26    6.49
   4   3   7  167.72    6.53
   4   3   7  158.58    6.18
  -4   3  -7  166.87    6.51
  -4   3  -7  174.72    6.80
   4  -3   8  188.42    7.33
   4  -3   8  199.83    7.77
  -4  -3  -8  198.64    7.74
  -4  -3  -8  191.57    7.45
   4   3   8  195.08    7.58
   4   3   8  196.08    7.63
  -4   3  -8  198.49    7.72
  -4   3  -8  206.51    8.04
   4  -3   9    3.11    0.22
   4  -3   9    2.96    0.22
  -4  -3  -9    2.85    0.25
  -4  -3  -9    2.46    0.20
   4   3   9    2.95    0.22
   4   3   9    3.03    0.22
  -4   3  -9    2.90    0.21
  -4   3  -9    2.80    0.23
   4  -3  10   33.42    1.35
   4  -3  10   31.74    1.29
  -4  -3 -10   28.50    1.17
  -4  -3 -10   32.25    1.33
   4   3  10   31.94    1.29
   4   3  10   32.08    1.30
  -4   3 -10   32.94    1.35
  -4   3 -10   32.25    1.31
   4  -3  11   11.51    0.54
   4  -3  11   11.74    0.55
  -4  -3 -11   13.27    0.61
  -4  -3 -11   12.50    0.62
   4   3  11   12.63    0.59
   4   3  11   10.97    0.52
  -4   3 -11   12.02    0.59
  -4   3 -11   11.83    0.56
   4  -3  12  194.59    7.59
   4  -3  12  191.59    7.48
  -4  -3 -12  190.91    7.47
  -4  -3 -12  191.81    7.52
   4   3  12  198.25    7.75
   4   3  12  195.00    7.61
  -4   3 -12  181.16    7.11
  -4   3 -12  200.00    7.82
   4  -3  13   45.27    1.84
  -4  -3 -13   42.69    1.78
  -4  -3 -13   41.64    1.72
   4   3  13   42.37    1.73
  -4   3 -13   42.30    1.78
  -4   3 -13   41.22    1.71
   4  -3  14   13.34    0.68
  -4  -3 -14   14.79    0.77
  -4  -3 -14   14.04    0.76
   4   3  14   13.72    0.70
  -4   3 -14   13.89    0.79
  -4   3 -14   13.88    0.76
   4  -4 -12    4.76    0.25
   4  -4 -12    4.63    0.24
  -4  -4  12    4.96    0.25
   4   4 -12    4.81    0.25
   4   4 -12    4.97    0.25
  -4   4  12    5.57    0.29
   4  -4 -11   59.80    2.36
   4  -4 -11   56.12    2.21
  -4  -4  11   58.44    2.30
  -4  -4  11   52.88    2.09
   4   4 -11   56.19    2.22
   4   4 -11   53.68    2.12
  -4   4  11   58.70    2.32
  -4   4  11   56.14    2.22
   4  -4 -10  138.35    5.40
   4  -4 -10  129.64    5.06
  -4  -4  10  135.01    5.27
  -4  -4  10  134.23    5.23
   4   4 -10  124.89    4.88
   4   4 -10  137.10    5.36
  -4   4  10  143.35    5.59
  -4   4  10  122.16    4.77
   4  -4  -9  206.44    8.03
   4  -4  -9  218.60    8.50
  -4  -4   9  206.78    8.04
  -4  -4   9  203.88    7.93
   4   4  -9  212.75    8.28
   4   4  -9  206.97    8.04
  -4   4   9  212.07    8.25
   4  -4  -8   72.23    2.84
   4  -4  -8   67.58    2.65
  -4  -4   8   69.82    2.74
  -4  -4   8   69.11    2.73
   4   4  -8   70.36    2.77
   4   4  -8   65.70    2.58
  -4   4   8   71.67    2.82
  -4   4   8   67.75    2.66
   4  -4  -7   31.98    1.29
   4  -4  -7   33.81    1.36
  -4  -4   7   32.28    1.30
  -4  -4   7   34.23    1.39
   4   4  -7   34.47    1.38
   4   4  -7   33.40    1.35
  -4   4   7   38.30    1.53
  -4   4   7   35.79    1.44
   4  -4  -5    0.25    0.17
   4  -4  -5    0.29    0.18
  -4  -4   5    0.32    0.18
  -4  -4   5    0.48    0.21
   4   4  -5    0.51    0.18
   4   4  -5    0.42    0.18
  -4   4   5    0.34    0.18
  -4   4   5    0.47    0.18
   4  -4  -4   97.05    3.79
   4  -4  -4   97.95    3.83
  -4  -4   4  100.37    3.92
  -4  -4   4   98.81    3.87
   4   4  -4   97.54    3.82
   4   4  -4  101.12    3.95
  -4   4   4   96.17    3.76
  -4   4   4  100.85    3.94
   4  -4  -3  294.25   11.42
  -4  -4   3  295.71   11.48
   4   4  -3  285.96   11.11
   4  -4  -1   44.00    1.75
   4  -4  -1   46.56    1.85
  -4  -4   1   47.25    1.90
  -4  -4   1   44.20    1.76
   4   4  -1   42.54    1.70
   4   4  -1   44.76    1.80
  -4   4   1   44.86    1.79
  -4   4   1   47.83    1.90
   4   4   0  407.36   15.79
   4  -4   1  148.56    5.79
   4  -4   1  148.81    5.79
  -4  -4  -1  169.11    6.58
  -4  -4  -1  144.56    5.65
   4   4   1  149.93    5.85
   4   4   1  155.46    6.05
  -4   4  -1  153.44    5.98
  -4   4  -1  151.02    5.88
   4  -4   3   72.04    2.84
   4  -4   3   73.26    2.88
  -4  -4  -3   66.70    2.65
  -4  -4  -3   70.21    2.76
   4   4   3   65.33    2.57
   4   4   3   65.87    2.61
  -4   4  -3   71.38    2.82
  -4   4  -3   73.48    2.89
   4  -4   4    4.64    0.31
   4  -4   4    5.19    0.33
  -4  -4  -4    4.84    0.31
  -4  -4  -4    5.45    0.36
   4   4   4    4.98    0.34
   4   4   4    4.63    0.29
  -4   4  -4    4.45    0.31
  -4   4  -4    5.79    0.34
   4  -4   5  172.26    6.71
   4  -4   5  169.04    6.58
  -4  -4  -5  176.55    6.89
  -4  -4  -5  162.60    6.33
   4   4   5  183.62    7.14
   4   4   5  171.31    6.68
  -4   4  -5  172.26    6.72
  -4   4  -5  171.75    6.69
   4  -4   6  729.64   28.25
   4  -4   7    0.26    0.19
   4  -4   7    0.23    0.17
  -4  -4  -7    0.19    0.17
  -4  -4  -7   -0.02    0.24
   4   4   7    0.03    0.18
   4   4   7    0.09    0.20
  -4   4  -7    0.36    0.19
  -4   4  -7    0.57    0.20
   4  -4   8    3.17    0.23
   4  -4   8    2.73    0.22
  -4  -4  -8    3.05    0.22
  -4  -4  -8    2.97    0.27
   4   4   8    2.94    0.23
   4   4   8    3.25    0.24
  -4   4  -8    2.99    0.24
  -4   4  -8    3.13    0.23
   4  -4   9    0.25    0.16
   4  -4   9    0.40    0.17
  -4  -4  -9    0.19    0.21
  -4  -4  -9    0.44    0.16
   4   4   9    0.20    0.17
   4   4   9    0.20    0.17
  -4   4  -9    0.32    0.19
  -4   4  -9    0.21    0.17
   4  -4  10  234.03    9.11
   4  -4  10  235.98    9.18
  -4  -4 -10  238.66    9.29
  -4  -4 -10  238.30    9.29
   4   4  10  236.67    9.22
   4   4  10  238.15    9.26
  -4   4 -10  240.15    9.35
  -4   4 -10  237.96    9.27
   4  -4  11    6.98    0.40
   4  -4  11    7.59    0.41
  -4  -4 -11    5.78    0.40
  -4  -4 -11    6.47    0.38
   4   4  11    6.90    0.40
   4   4  11    6.84    0.38
  -4   4 -11    7.32    0.43
  -4   4 -11    6.05    0.38
   4  -4  12    0.45    0.25
   4  -4  12    0.11    0.22
  -4  -4 -12    0.40    0.26
  -4  -4 -12    0.54    0.31
   4   4  12    0.74    0.24
   4   4  12    0.48    0.25
  -4   4 -12    0.50    0.28
  -4   4 -12    0.59    0.29
   4  -4  13    5.68    0.39
  -4  -4 -13    6.01    0.49
  -4  -4 -13    5.85    0.44
   4   4  13    5.32    0.39
  -4   4 -13    6.08    0.49
  -4   4 -13    5.80    0.46
   4  -4  14   99.44    3.97
  -4  -4 -14   96.10    3.85
  -4  -4 -14  106.46    4.25
   4   4  14  101.32    4.03
  -4   4 -14   97.37    3.96
  -4   4 -14   92.91    3.75
   4  -5 -13   18.22    0.76
   4  -5 -12  575.82   22.38
   4  -5 -11  207.00    8.06
   4  -5 -11  212.21    8.26
  -4  -5  11  203.39    7.92
  -4  -5  11  200.71    7.82
   4   5 -11  199.10    7.75
   4   5 -11  211.53    8.24
  -4   5  11  212.92    8.29
  -4   5  11  199.12    7.76
   4  -5 -10  187.32    7.29
   4  -5 -10  184.96    7.20
  -4  -5  10  177.89    6.93
  -4  -5  10  199.59    7.76
   4   5 -10  188.69    7.35
   4   5 -10  191.47    7.46
  -4   5  10  175.43    6.83
  -4   5  10  187.98    7.32
   4  -5  -9  137.52    5.36
   4  -5  -9  131.69    5.13
  -4  -5   9  152.56    5.94
  -4  -5   9  132.47    5.17
   4   5  -9  144.73    5.65
   4   5  -9  134.01    5.22
  -4   5   9  140.18    5.47
  -4   5   9  134.13    5.23
  -4  -5   8  792.78   30.72
   4  -5  -6   59.56    2.35
   4  -5  -6   56.75    2.25
  -4  -5   6   56.92    2.25
  -4  -5   6   55.78    2.22
   4   5  -6   52.97    2.11
   4   5  -6   58.12    2.30
  -4   5   6   55.36    2.19
  -4   5   6   55.73    2.21
   4  -5  -5  132.13    5.16
   4  -5  -5  130.30    5.08
  -4  -5   5  130.40    5.10
  -4  -5   5  128.38    5.01
   4   5  -5  133.18    5.20
   4   5  -5  126.23    4.92
  -4   5   5  136.54    5.32
  -4   5   5  123.79    4.83
   4  -5  -3  175.50    6.83
   4  -5  -3  186.37    7.25
  -4  -5   3  169.50    6.59
  -4  -5   3  173.33    6.76
   4   5  -3  174.21    6.79
   4   5  -3  169.11    6.58
  -4   5   3  184.20    7.17
  -4   5   3  174.70    6.79
   4  -5  -2   78.50    3.08
   4  -5  -2   83.91    3.29
  -4  -5   2   82.62    3.24
   4   5  -2   82.18    3.24
   4   5  -2   80.30    3.15
  -4   5   2   84.35    3.31
   4   5   1  414.92   16.09
  -4   5  -1  429.55   16.65
   4  -5   2    6.23    0.35
   4  -5   2    5.46    0.34
  -4  -5  -2    6.27    0.39
   4   5   2    4.60    0.30
   4   5   2    5.46    0.36
  -4   5  -2    5.31    0.34
  -4   5  -2    5.45    0.32
   4  -5   3  235.42    9.15
   4  -5   3  262.31   10.19
  -4  -5  -3  264.99   10.29
  -4  -5  -3  246.71    9.60
   4   5   3  251.58    9.77
   4   5   3  249.88    9.72
  -4   5  -3  261.34   10.15
  -4   5  -3  246.95    9.61
   4  -5   4  273.04   10.60
   4  -5   4  295.22   11.47
  -4  -5  -4  266.46   10.37
   4   5   4  283.03   11.00
   4   5   4  296.93   11.52
  -4   5  -4  285.23   11.07
  -4   5  -4  287.91   11.17
   4  -5   5  175.74    6.85
   4  -5   5  183.76    7.15
  -4  -5  -5  177.43    6.91
  -4  -5  -5  172.23    6.72
   4   5   5  189.88    7.40
   4   5   5  182.62    7.11
  -4   5  -5  173.11    6.75
  -4   5  -5  168.26    6.55
   4  -5   6   72.60    2.87
   4  -5   6   67.72    2.67
  -4  -5  -6   68.92    2.74
  -4  -5  -6   63.41    2.51
   4   5   6   67.58    2.67
   4   5   6   69.87    2.77
  -4   5  -6   69.14    2.73
  -4   5  -6   69.06    2.73
   4  -5   7  413.46   16.03
   4  -5   7  440.03   17.06
  -4  -5  -7  452.22   17.54
  -4  -5  -7  461.24   17.88
   4   5   7  444.66   17.25
   4   5   7  404.92   15.70
  -4   5  -7  450.76   17.48
  -4   5  -7  458.31   17.77
   4  -5   8   26.60    1.09
  -4  -5  -8   28.72    1.17
  -4  -5  -8   26.62    1.10
   4   5   8   26.99    1.11
   4   5   8   26.74    1.08
  -4   5  -8   26.09    1.07
  -4   5  -8   29.67    1.20
   4  -5   9   57.95    2.29
   4  -5   9   61.12    2.42
  -4  -5  -9   57.12    2.28
  -4  -5  -9   57.90    2.29
   4   5   9   59.31    2.36
   4   5   9   59.48    2.35
  -4   5  -9   59.36    2.36
  -4   5  -9   58.63    2.33
   4  -5  10   67.60    2.68
   4  -5  10   61.85    2.46
  -4  -5 -10   67.58    2.70
  -4  -5 -10   64.97    2.58
   4   5  10   64.16    2.55
   4   5  10   65.02    2.59
  -4   5 -10   62.34    2.50
  -4   5 -10   70.84    2.82
   4  -5  11   39.86    1.62
   4  -5  11   39.15    1.60
  -4  -5 -11   39.69    1.65
  -4  -5 -11   39.62    1.63
   4   5  11   39.57    1.61
   4   5  11   39.23    1.61
  -4   5 -11   37.91    1.58
  -4   5 -11   40.25    1.66
   4  -5  12    1.09    0.28
   4  -5  12    0.67    0.25
  -4  -5 -12    0.66    0.33
  -4  -5 -12    0.78    0.28
   4   5  12    0.43    0.28
   4   5  12    1.04    0.26
  -4   5 -12    0.79    0.32
  -4   5 -12    1.06    0.30
   4  -5  13   55.22    2.24
  -4  -5 -13   55.83    2.29
  -4  -5 -13   56.58    2.32
   4   5  13   59.02    2.38
  -4   5 -13   56.22    2.31
  -4   5 -13   54.85    2.26
   4  -6 -13    3.19    0.25
   4  -6 -13    2.87    0.23
  -4  -6  13    3.09    0.25
  -4   6  13    3.27    0.27
   4  -6 -12   49.81    1.99
   4  -6 -12   56.95    2.27
  -4  -6  12   51.32    2.04
  -4  -6  12   56.83    2.25
   4   6 -12   55.12    2.20
   4   6 -12   51.17    2.04
  -4   6  12   55.90    2.22
  -4   6  12   49.10    1.97
   4  -6 -11  130.25    5.09
   4  -6 -11  133.15    5.20
  -4  -6  11  132.89    5.19
  -4  -6  11  120.31    4.71
   4   6 -11  131.15    5.14
   4   6 -11  130.47    5.10
  -4   6  11  133.08    5.20
  -4   6  11  125.62    4.92
   4  -6 -10   29.69    1.20
   4  -6 -10   31.84    1.28
  -4  -6  10   34.91    1.41
  -4  -6  10   32.84    1.32
   4   6 -10   34.42    1.39
   4   6 -10   34.11    1.37
  -4   6  10   32.74    1.32
  -4   6  10   31.86    1.29
   4  -6  -9   19.15    0.80
  -4  -6   9   17.04    0.72
  -4  -6   9   17.28    0.74
   4   6  -9   16.55    0.70
   4   6  -9   18.52    0.79
  -4   6   9   17.59    0.74
  -4   6   9   17.09    0.74
   4  -6  -8  128.38    5.01
   4  -6  -8  131.89    5.14
  -4  -6   8  135.81    5.29
  -4  -6   8  131.06    5.12
   4   6  -8  138.84    5.42
   4   6  -8  138.59    5.40
  -4   6   8  127.91    5.00
  -4   6   8  134.25    5.24
   4  -6  -6    8.29    0.42
  -4  -6   6    9.89    0.51
  -4  -6   6    8.04    0.40
   4   6  -6    9.02    0.45
   4   6  -6    9.76    0.50
  -4   6   6    9.42    0.46
  -4   6   6   10.27    0.50
   4  -6  -5  233.67    9.07
   4  -6  -5  236.96    9.21
  -4  -6   5  225.16    8.75
  -4  -6   5  226.79    8.82
   4   6  -5  235.20    9.15
   4   6  -5  225.57    8.76
  -4   6   5  236.57    9.20
  -4   6   5  240.18    9.33
  -4  -6   4  401.02   15.56
   4   6  -4  393.71   15.27
   4  -6  -3  289.62   11.25
   4  -6  -3  267.67   10.40
  -4  -6   3  273.28   10.61
  -4  -6   3  273.28   10.63
   4   6  -3  288.40   11.21
   4   6  -3  277.67   10.78
  -4   6   3  277.67   10.79
  -4   6   3  284.98   11.06
   4  -6  -2   34.69    1.40
   4  -6  -2   33.67    1.37
  -4  -6   2   36.81    1.52
   4   6  -2   31.28    1.29
   4   6  -2   33.30    1.36
  -4   6   2   31.13    1.27
  -4   6   2   34.62    1.40
   4  -6   0   90.49    3.55
   4  -6   0   78.77    3.10
  -4  -6   0   80.18    3.17
  -4  -6   0   88.03    3.45
   4   6   0   84.03    3.32
   4   6   0   89.66    3.52
  -4   6   0   85.64    3.37
  -4   6   0   82.52    3.24
   4  -6   1    1.50    0.25
   4  -6   1    1.29    0.25
  -4  -6  -1    1.31    0.20
  -4  -6  -1    1.30    0.30
   4   6   1    1.06    0.24
   4   6   1    1.54    0.25
  -4   6  -1    1.42    0.26
  -4   6  -1    1.48    0.26
   4  -6   2   63.85    2.53
   4  -6   2   64.80    2.57
  -4  -6  -2   59.26    2.35
  -4  -6  -2   64.19    2.56
   4   6   2   61.36    2.43
   4   6   2   63.97    2.54
  -4   6  -2   63.16    2.50
  -4   6  -2   62.26    2.47
   4  -6   4   92.69    3.65
   4  -6   4  106.39    4.17
  -4  -6  -4   96.71    3.80
  -4  -6  -4   97.12    3.83
   4   6   4   95.42    3.76
   4   6   4   96.00    3.77
  -4   6  -4  100.34    3.94
  -4   6  -4  100.88    3.96
   4  -6   5    7.68    0.42
   4  -6   5    7.37    0.41
  -4  -6  -5    7.38    0.41
  -4  -6  -5    8.56    0.51
   4   6   5    7.85    0.45
   4   6   5    7.41    0.40
  -4   6  -5    7.99    0.43
  -4   6  -5    7.36    0.43
   4  -6   6    2.56    0.25
   4  -6   6    2.24    0.25
  -4  -6  -6    1.71    0.23
  -4  -6  -6    2.22    0.28
   4   6   6    2.36    0.27
   4   6   6    2.12    0.22
  -4   6  -6    2.22    0.24
  -4   6  -6    2.52    0.27
   4  -6   7  257.19   10.00
   4  -6   7  262.56   10.20
  -4  -6  -7  269.62   10.49
  -4  -6  -7  257.92   10.02
   4   6   7  265.72   10.32
   4   6   7  260.12   10.12
  -4   6  -7  270.36   10.51
  -4   6  -7  247.20    9.61
   4  -6   8   42.96    1.72
   4  -6   8   45.25    1.81
  -4  -6  -8   44.71    1.80
  -4  -6  -8   44.37    1.78
   4   6   8   43.66    1.76
   4   6   8   42.74    1.71
  -4   6  -8   46.10    1.85
  -4   6  -8   42.18    1.70
   4  -6   9   15.15    0.67
   4  -6   9   15.13    0.67
  -4  -6  -9   15.05    0.67
  -4  -6  -9   14.72    0.70
   4   6   9   16.39    0.72
   4   6   9   15.56    0.70
  -4   6  -9   15.91    0.72
  -4   6  -9   13.84    0.65
   4  -6  10    1.03    0.26
   4  -6  10    1.06    0.24
  -4  -6 -10    1.37    0.30
  -4  -6 -10    1.31    0.24
   4   6  10    1.09    0.27
   4   6  10    1.07    0.23
  -4   6 -10    0.91    0.26
  -4   6 -10    1.18    0.29
   4  -6  11   14.63    0.67
   4  -6  11   14.10    0.66
  -4  -6 -11   17.24    0.83
  -4  -6 -11   14.37    0.69
   4   6  11   15.23    0.72
   4   6  11   15.98    0.73
  -4   6 -11   15.58    0.75
  -4   6 -11   15.43    0.73
   4  -6  12   78.86    3.14
  -4  -6 -12   76.23    3.06
  -4  -6 -12   78.96    3.18
   4   6  12   78.69    3.15
   4   6  12   81.47    3.24
  -4   6 -12   78.43    3.14
  -4   6 -12   76.55    3.08
   4  -6  13   90.54    3.60
  -4  -6 -13   86.91    3.49
  -4  -6 -13   85.32    3.42
   4   6  13   81.81    3.26
  -4   6 -13   84.98    3.43
  -4   6 -13   90.37    3.63
   4  -7 -14  184.93    7.25
   4  -7 -13    2.12    0.24
   4  -7 -13    2.57    0.27
  -4  -7  13    2.72    0.28
   4   7 -13    2.10    0.25
  -4   7  13    2.06    0.25
   4  -7 -12   16.73    0.73
   4  -7 -12   16.15    0.72
  -4  -7  12   15.23    0.68
  -4  -7  12   18.02    0.78
   4   7 -12   16.45    0.74
   4   7 -12   17.24    0.76
  -4   7  12   16.59    0.76
  -4   7  12   17.64    0.77
   4  -7 -11   19.39    0.82
   4  -7 -11   19.35    0.83
  -4  -7  11   19.66    0.83
  -4  -7  11   19.17    0.82
   4   7 -11   20.56    0.89
   4   7 -11   19.26    0.83
  -4   7  11   19.50    0.83
  -4   7  11   18.27    0.80
   4  -7 -10  115.07    4.50
  -4  -7  10  129.28    5.04
  -4  -7  10  123.53    4.83
   4   7 -10  126.74    4.96
   4   7 -10  115.60    4.51
  -4   7  10  116.38    4.55
  -4   7  10  118.63    4.63
   4  -7  -9   11.44    0.51
   4  -7  -9    9.49    0.45
  -4  -7   9   10.12    0.48
   4   7  -9   12.13    0.56
   4   7  -9   12.60    0.55
  -4   7   9   10.41    0.49
  -4   7   9   11.77    0.53
   4  -7  -8  283.28   11.00
   4  -7  -8  267.92   10.40
  -4  -7   8  258.41   10.03
  -4  -7   8  255.97    9.95
   4   7  -8  251.34    9.76
  -4   7   8  282.79   10.98
  -4   7   8  274.01   10.64
   4  -7  -7  109.41    4.28
   4  -7  -7  117.38    4.59
  -4  -7   7  103.39    4.04
  -4  -7   7  105.44    4.13
   4   7  -7  112.60    4.41
   4   7  -7  103.90    4.06
  -4   7   7  113.48    4.44
  -4   7   7  106.22    4.16
   4  -7  -6   91.00    3.58
   4  -7  -6   90.27    3.54
  -4  -7   6   91.78    3.60
  -4  -7   6   80.23    3.17
   4   7  -6   93.54    3.68
   4   7  -6   90.30    3.54
  -4   7   6   89.52    3.52
  -4   7   6   92.49    3.63
   4  -7  -5  146.27    5.70
   4  -7  -5  143.83    5.61
  -4  -7   5  142.88    5.57
  -4  -7   5  150.46    5.88
   4   7  -5  140.49    5.48
   4   7  -5  146.39    5.73
  -4   7   5  155.49    6.06
  -4   7   5  140.69    5.49
   4  -7  -4  446.61   17.32
   4  -7  -4  452.22   17.53
  -4  -7   4  461.97   17.92
  -4  -7   4  423.94   16.43
   4   7  -4  422.48   16.38
   4   7  -4  422.48   16.40
  -4   7   4  436.62   16.93
   4  -7  -3    6.73    0.38
  -4  -7   3    6.39    0.37
   4   7  -3    8.31    0.47
   4   7  -3    7.22    0.39
  -4   7   3    7.23    0.41
  -4   7   3    8.70    0.44
   4  -7  -2  404.68   15.70
  -4  -7   2  383.72   14.88
  -4  -7   2  447.59   17.37
   4   7  -2  412.48   16.00
   4   7  -2  388.35   15.08
   4  -7  -1  120.06    4.70
   4  -7  -1  128.35    5.02
  -4  -7   1  130.84    5.13
  -4  -7   1  121.04    4.74
   4   7  -1  108.34    4.25
   4   7  -1  110.04    4.33
  -4   7   1  121.92    4.77
   4  -7   1    0.54    0.29
   4  -7   1    0.36    0.21
  -4  -7  -1    0.40    0.26
  -4  -7  -1    0.24    0.27
   4   7   1    0.86    0.23
   4   7   1    0.57    0.32
  -4   7  -1    0.76    0.25
  -4   7  -1    0.54    0.30
   4  -7   2  289.13   11.24
   4  -7   2  288.88   11.23
  -4  -7  -2  272.31   10.58
  -4  -7  -2  271.58   10.58
   4   7   2  292.78   11.38
   4   7   2  290.83   11.33
  -4   7  -2  286.45   11.14
  -4   7  -2  277.91   10.80
   4  -7   3   65.58    2.61
   4  -7   3   66.55    2.65
  -4  -7  -3   63.85    2.55
  -4  -7  -3   67.31    2.69
   4   7   3   69.16    2.76
   4   7   3   63.90    2.54
  -4   7  -3   67.75    2.70
  -4   7  -3   65.68    2.61
   4  -7   4   19.56    0.85
   4  -7   4   16.92    0.75
  -4  -7  -4   19.14    0.87
  -4  -7  -4   16.94    0.75
   4   7   4   18.17    0.82
   4   7   4   19.05    0.83
  -4   7  -4   17.14    0.77
  -4   7  -4   19.02    0.84
   4  -7   5    0.27    0.21
   4  -7   5    0.79    0.22
  -4  -7  -5    0.23    0.21
  -4  -7  -5    0.45    0.28
   4   7   5    0.72    0.25
   4   7   5    0.27    0.21
  -4   7  -5    0.23    0.22
  -4   7  -5    0.52    0.23
   4  -7   6  524.62   20.33
   4  -7   6  521.94   20.23
  -4  -7  -6  549.73   21.32
  -4  -7  -6  555.83   21.55
   4   7   6  562.41   21.79
   4   7   6  539.49   20.93
  -4   7  -6  493.42   19.14
  -4   7  -6  550.95   21.36
   4  -7   7   48.54    1.94
   4  -7   7   53.88    2.15
  -4  -7  -7   51.32    2.07
  -4  -7  -7   49.76    1.99
   4   7   7   52.76    2.10
   4   7   7   48.17    1.95
  -4   7  -7   51.80    2.08
  -4   7  -7   50.78    2.04
   4  -7   8   31.74    1.30
   4  -7   8   32.86    1.35
  -4  -7  -8   31.64    1.30
  -4  -7  -8   31.55    1.32
   4   7   8   32.55    1.35
   4   7   8   33.06    1.34
  -4   7  -8   32.76    1.35
  -4   7  -8   30.89    1.28
   4  -7   9   61.82    2.48
   4  -7   9   60.58    2.42
  -4  -7  -9   63.04    2.54
  -4  -7  -9   57.85    2.32
   4   7   9   57.73    2.30
   4   7   9   57.66    2.33
  -4   7  -9   59.78    2.40
  -4   7  -9   63.09    2.53
   4  -7  10  285.23   11.10
   4  -7  10  278.16   10.82
  -4  -7 -10  264.02   10.31
  -4  -7 -10  283.03   11.03
   4   7  10  277.91   10.81
   4   7  10  268.65   10.47
  -4   7 -10  269.38   10.51
  -4   7 -10  264.51   10.32
   4  -7  11   23.21    1.00
   4  -7  11   24.55    1.06
  -4  -7 -11   24.36    1.06
  -4  -7 -11   24.57    1.10
   4   7  11   25.16    1.07
   4   7  11   23.76    1.05
  -4   7 -11   24.16    1.07
  -4   7 -11   26.13    1.15
   4  -7  12   18.23    0.83
  -4  -7 -12   17.30    0.86
   4   7  12   17.93    0.83
  -4   7 -12   18.22    0.88
  -4   7 -12   17.76    0.89
   4  -8 -15   55.24    2.27
   4  -8 -15   56.07    2.29
   4  -8 -14   12.80    0.64
   4  -8 -14   13.06    0.66
  -4  -8  14   11.32    0.61
   4   8 -14   12.18    0.63
   4   8 -14   12.85    0.67
  -4   8  14   12.14    0.63
   4  -8 -13    0.82    0.26
   4  -8 -13    1.00    0.27
  -4  -8  13    0.77    0.24
  -4  -8  13    1.05    0.27
   4   8 -13    0.95    0.30
   4   8 -13    0.67    0.26
  -4   8  13    1.32    0.27
  -4   8  13    1.26    0.33
   4  -8 -12  327.16   12.74
   4  -8 -12  347.88   13.53
  -4  -8  12  345.69   13.45
  -4  -8  12  336.91   13.10
   4   8 -12  343.25   13.37
   4   8 -12  342.27   13.32
  -4   8  12  334.47   13.02
  -4   8  12  350.07   13.61
   4  -8 -11   42.35    1.72
   4  -8 -11   47.88    1.93
  -4  -8  11   45.54    1.83
  -4  -8  11   45.25    1.82
   4   8 -11   48.90    1.97
   4   8 -11   44.69    1.83
  -4   8  11   44.32    1.81
  -4   8  11   45.49    1.83
   4  -8 -10   51.17    2.04
   4  -8 -10   54.71    2.18
  -4  -8  10   54.95    2.19
  -4  -8  10   53.19    2.12
   4   8 -10   53.80    2.17
   4   8 -10   52.22    2.08
  -4   8  10   52.07    2.09
  -4   8  10   53.78    2.14
   4  -8  -9    0.83    0.19
   4  -8  -9    0.97    0.19
  -4  -8   9    1.22    0.22
  -4  -8   9    0.86    0.17
   4   8  -9    0.93    0.19
   4   8  -9    1.17    0.22
  -4   8   9    0.85    0.18
  -4   8   9    1.24    0.22
   4  -8  -8  220.16    8.56
   4  -8  -8  209.87    8.16
  -4  -8   8  198.46    7.72
  -4  -8   8  189.74    7.38
   4   8  -8  198.34    7.71
   4   8  -8  214.19    8.34
  -4   8   8  205.53    7.99
  -4   8   8  219.97    8.56
   4  -8  -7   44.91    1.80
   4  -8  -7   46.08    1.84
  -4  -8   7   44.76    1.79
  -4  -8   7   44.39    1.78
   4   8  -7   44.17    1.76
   4   8  -7   43.71    1.77
  -4   8   7   44.47    1.80
  -4   8   7   44.47    1.78
   4  -8  -6  106.17    4.16
   4  -8  -6  107.00    4.20
  -4  -8   6  104.17    4.09
  -4  -8   6  108.80    4.27
   4   8  -6  106.22    4.16
   4   8  -6  103.41    4.08
  -4   8   6  102.51    4.02
  -4   8   6  109.14    4.29
   4  -8  -5   30.03    1.24
   4  -8  -5   27.86    1.16
  -4  -8   5   29.06    1.20
  -4  -8   5   30.13    1.26
   4   8  -5   27.86    1.15
   4   8  -5   30.06    1.27
  -4   8   5   26.45    1.12
  -4   8   5   30.11    1.25
   4  -8  -4   32.42    1.35
   4  -8  -4   31.91    1.32
  -4  -8   4   33.13    1.36
  -4  -8   4   32.11    1.36
   4   8  -4   31.72    1.34
   4   8  -4   35.03    1.44
  -4   8   4   30.72    1.28
  -4   8   4   32.52    1.35
   4  -8  -3   10.22    0.51
   4  -8  -3   10.76    0.55
  -4  -8   3   11.30    0.54
  -4  -8   3   11.88    0.65
   4   8  -3   11.18    0.59
   4   8  -3   11.50    0.58
  -4   8   3   10.23    0.52
  -4   8   3   10.02    0.53
   4  -8  -2   68.53    2.72
   4  -8  -2   62.26    2.48
  -4  -8   2   65.29    2.62
  -4  -8   2   64.65    2.57
   4   8  -2   69.09    2.74
   4   8  -2   63.29    2.55
  -4   8   2   67.07    2.67
  -4   8   2   63.02    2.51
   4  -8  -1  192.35    7.50
   4  -8  -1  204.97    7.99
  -4  -8   1  198.90    7.77
  -4  -8   1  194.66    7.59
   4   8  -1  193.27    7.53
   4   8  -1  186.01    7.27
  -4   8   1  204.97    7.99
  -4   8   1  189.81    7.40
   4  -8   0  179.52    7.01
   4  -8   0  182.74    7.13
  -4  -8   0  176.67    6.89
  -4  -8   0  184.45    7.21
   4   8   0  179.30    6.99
   4   8   0  175.18    6.86
  -4   8   0  195.00    7.61
  -4   8   0  175.45    6.85
   4  -8   1   69.84    2.77
   4  -8   1   71.45    2.84
  -4  -8  -1   80.86    3.23
  -4  -8  -1   69.50    2.76
   4   8   1   72.18    2.86
   4   8   1   73.72    2.95
  -4   8  -1   67.14    2.67
  -4   8  -1   73.21    2.91
   4  -8   2    6.13    0.36
   4  -8   2    5.82    0.36
  -4  -8  -2    5.56    0.36
  -4  -8  -2    6.04    0.44
   4   8   2    5.25    0.36
   4   8   2    6.07    0.43
  -4   8  -2    5.68    0.34
  -4   8  -2    6.33    0.40
   4  -8   3  174.87    6.82
   4  -8   3  169.65    6.63
  -4  -8  -3  180.33    7.06
  -4  -8  -3  171.33    6.68
   4   8   3  166.99    6.54
   4   8   3  169.82    6.63
  -4   8  -3  162.17    6.34
  -4   8  -3  167.58    6.55
   4  -8   4  225.13    8.76
   4  -8   4  245.00    9.54
  -4  -8  -4  234.23    9.13
  -4  -8  -4  235.74    9.18
   4   8   4  242.93    9.45
   4   8   4  241.61    9.42
  -4   8  -4  232.33    9.05
  -4   8  -4  245.00    9.54
   4  -8   5    7.57    0.42
   4  -8   5    7.29    0.41
  -4  -8  -5    7.20    0.41
  -4  -8  -5    8.24    0.48
   4   8   5    7.17    0.44
   4   8   5    7.53    0.41
  -4   8  -5    8.51    0.47
  -4   8  -5    7.96    0.42
   4  -8   6   40.54    1.65
   4  -8   6   36.52    1.49
  -4  -8  -6   38.03    1.55
  -4  -8  -6   41.66    1.71
   4   8   6   39.25    1.62
   4   8   6   39.10    1.58
  -4   8  -6   39.64    1.62
  -4   8  -6   40.13    1.65
   4  -8   7   61.04    2.44
   4  -8   7   65.58    2.60
  -4  -8  -7   66.50    2.65
  -4  -8  -7   62.70    2.52
   4   8   7   65.65    2.63
   4   8   7   63.34    2.52
  -4   8  -7   64.65    2.58
  -4   8  -7   67.48    2.69
   4  -8   8   45.03    1.83
   4  -8   8   43.98    1.77
  -4  -8  -8   44.71    1.84
  -4  -8  -8   42.13    1.71
   4   8   8   43.27    1.77
   4   8   8   42.91    1.73
  -4   8  -8   43.35    1.76
  -4   8  -8   43.25    1.77
   4  -8   9    1.34    0.27
   4  -8   9    1.56    0.29
  -4  -8  -9    1.15    0.26
  -4  -8  -9    1.60    0.33
   4   8   9    1.41    0.31
   4   8   9    0.99    0.24
  -4   8  -9    1.78    0.31
  -4   8  -9    1.57    0.29
   4  -8  10   15.93    0.74
   4  -8  10   16.10    0.73
  -4  -8 -10   16.19    0.76
  -4  -8 -10   17.88    0.85
   4   8  10   17.82    0.84
   4   8  10   16.58    0.75
  -4   8 -10   16.77    0.81
  -4   8 -10   17.79    0.82
   4  -8  11    0.94    0.29
   4  -8  11    1.81    0.35
  -4  -8 -11    1.60    0.36
  -4  -8 -11    1.49    0.31
   4   8  11    1.07    0.35
   4   8  11    0.92    0.30
  -4   8 -11    1.49    0.40
  -4   8 -11    0.83    0.34
   4  -9 -14    8.74    0.56
   4  -9 -14   10.14    0.61
  -4  -9  14    9.43    0.61
   4   9 -14    9.07    0.63
   4   9 -14    8.89    0.56
  -4   9  14    9.14    0.58
   4  -9 -13    1.12    0.31
   4  -9 -13    1.40    0.31
  -4  -9  13    0.95    0.30
   4   9 -13    0.77    0.37
   4   9 -13    1.40    0.32
  -4   9  13    1.33    0.31
   4  -9 -12   18.32    0.84
   4  -9 -12   19.77    0.88
  -4  -9  12   19.13    0.85
  -4  -9  12   19.62    0.87
   4   9 -12   18.55    0.84
   4   9 -12   19.09    0.90
  -4   9  12   18.54    0.83
  -4   9  12   18.27    0.87
   4  -9 -11   64.53    2.58
   4  -9 -11   60.85    2.44
  -4  -9  11   62.51    2.50
  -4  -9  11   65.68    2.62
   4   9 -11   64.26    2.57
   4   9 -11   57.90    2.36
  -4   9  11   61.68    2.49
  -4   9  11   63.34    2.53
   4  -9 -10  179.11    7.00
   4  -9 -10  181.06    7.07
  -4  -9  10  179.86    7.03
  -4  -9  10  168.67    6.59
   4   9 -10  177.57    6.96
   4   9 -10  175.33    6.85
  -4   9  10  169.28    6.63
  -4   9  10  173.65    6.78
   4  -9  -9   47.59    1.91
   4  -9  -9   47.86    1.93
  -4  -9   9   44.15    1.78
  -4  -9   9   47.44    1.92
   4   9  -9   46.59    1.90
   4   9  -9   48.10    1.93
  -4   9   9   47.95    1.94
  -4   9   9   44.76    1.80
   4  -9  -8   13.50    0.61
   4  -9  -8   11.79    0.55
  -4  -9   8   12.19    0.59
   4   9  -8   12.84    0.59
   4   9  -8   12.37    0.61
  -4   9   8   12.02    0.59
  -4   9   8   12.50    0.58
   4  -9  -7  257.43   10.01
   4  -9  -7  268.65   10.44
  -4  -9   7  251.10    9.77
  -4  -9   7  227.47    8.85
   4   9  -7  256.70    9.98
   4   9  -7  237.01    9.24
  -4   9   7  245.73    9.55
  -4   9   7  248.66    9.69
   4  -9  -6  117.02    4.59
   4  -9  -6  120.72    4.74
  -4  -9   6  112.65    4.42
  -4  -9   6  124.67    4.89
   4   9  -6  118.97    4.66
   4   9  -6  121.94    4.80
  -4   9   6  111.14    4.36
  -4   9   6  117.09    4.61
   4  -9  -5   65.02    2.59
   4  -9  -5   66.65    2.65
  -4  -9   5   60.90    2.42
  -4  -9   5   64.48    2.58
   4   9  -5   62.24    2.50
   4   9  -5   65.19    2.59
  -4   9   5   63.73    2.54
  -4   9   5   65.16    2.60
   4  -9  -4   39.23    1.60
   4  -9  -4   43.13    1.74
  -4  -9   4   39.64    1.63
  -4  -9   4   42.66    1.73
   4   9  -4   38.84    1.61
   4   9  -4   44.00    1.77
  -4   9   4   39.62    1.62
  -4   9   4   39.32    1.60
   4  -9  -3  110.36    4.34
   4  -9  -3  109.95    4.31
  -4  -9   3  117.58    4.63
  -4  -9   3  107.00    4.20
   4   9  -3  108.36    4.28
   4   9  -3  113.68    4.46
  -4   9   3  108.00    4.25
  -4   9   3  113.31    4.45
   4  -9  -2  411.75   15.99
   4  -9  -2  361.77   14.05
  -4  -9   2  388.10   15.07
  -4  -9   2  381.52   14.81
   4   9  -2  389.32   15.11
   4   9  -2  389.32   15.14
  -4   9   2  401.27   15.57
  -4   9   2  382.50   14.85
   4  -9  -1  569.48   22.08
   4   9  -1  547.29   21.23
   4  -9   0   10.47    0.51
   4  -9   0   12.45    0.60
  -4  -9   0   11.58    0.59
   4   9   0   11.26    0.59
   4   9   0   10.10    0.49
  -4   9   0   11.03    0.56
  -4   9   0   10.13    0.52
   4  -9   1    1.68    0.23
   4  -9   1    2.10    0.28
  -4  -9  -1    2.04    0.26
  -4  -9  -1    1.73    0.32
   4   9   1    2.48    0.27
   4   9   1    2.36    0.32
  -4   9  -1    1.93    0.25
  -4   9  -1    1.83    0.29
   4  -9   2  143.00    5.60
   4  -9   2  143.42    5.61
  -4  -9  -2  134.69    5.28
  -4  -9  -2  149.24    5.86
   4   9   2  151.10    5.91
   4   9   2  142.20    5.59
  -4   9  -2  142.03    5.56
  -4   9  -2  150.66    5.90
   4  -9   3  182.20    7.11
   4  -9   3  181.08    7.07
  -4  -9  -3  180.33    7.04
  -4  -9  -3  190.42    7.45
   4   9   3  189.40    7.41
   4   9   3  192.91    7.52
  -4   9  -3  187.93    7.34
  -4   9  -3  185.59    7.25
   4  -9   4    4.66    0.32
   4  -9   4    4.23    0.32
  -4  -9  -4    4.46    0.35
  -4  -9  -4    4.35    0.33
   4   9   4    4.90    0.39
   4   9   4    4.16    0.31
  -4   9  -4    4.49    0.32
  -4   9  -4    5.36    0.39
   4  -9   5   34.35    1.43
   4  -9   5   37.06    1.52
  -4  -9  -5   35.57    1.46
  -4  -9  -5   33.35    1.40
   4   9   5   34.20    1.44
   4   9   5   34.98    1.44
  -4   9  -5   33.72    1.41
  -4   9  -5   36.69    1.51
   4  -9   6   31.67    1.31
   4  -9   6   32.25    1.35
  -4  -9  -6   30.16    1.28
  -4  -9  -6   29.25    1.23
   4   9   6   30.42    1.30
   4   9   6   31.11    1.29
  -4   9  -6   31.52    1.32
  -4   9  -6   33.91    1.42
   4  -9   7  150.17    5.88
   4  -9   7  141.13    5.52
  -4  -9  -7  145.08    5.69
  -4  -9  -7  142.86    5.61
   4   9   7  144.42    5.65
   4   9   7  142.98    5.61
  -4   9  -7  147.27    5.78
  -4   9  -7  139.08    5.46
   4  -9   8    0.79    0.25
   4  -9   8    1.38    0.26
  -4  -9  -8    1.43    0.30
   4   9   8    0.79    0.29
   4   9   8    0.69    0.24
  -4   9  -8    1.10    0.26
  -4   9  -8    0.84    0.30
   4  -9   9   42.91    1.75
   4  -9   9   44.95    1.84
  -4  -9  -9   44.25    1.81
  -4  -9  -9   42.59    1.77
   4   9   9   42.71    1.74
   4   9   9   44.56    1.84
  -4   9  -9   42.74    1.76
  -4   9  -9   42.76    1.78
   4  -9  10    9.30    0.52
   4  -9  10    8.66    0.53
  -4  -9 -10    9.87    0.56
  -4  -9 -10    8.97    0.54
   4   9  10    9.37    0.58
   4   9  10    9.44    0.51
  -4   9 -10    9.33    0.59
  -4   9 -10    8.43    0.52
   4 -10 -13   30.16    1.31
   4 -10 -13   27.77    1.23
  -4 -10  13   32.74    1.40
   4  10 -13   30.60    1.37
   4  10 -13   32.47    1.39
  -4  10  13   32.35    1.39
   4 -10 -12    2.00    0.34
   4 -10 -12    2.43    0.36
  -4 -10  12    2.33    0.34
   4  10 -12    2.08    0.34
   4  10 -12    2.08    0.40
  -4  10  12    2.44    0.42
  -4  10  12    2.16    0.34
   4 -10 -11    1.19    0.29
   4 -10 -11    1.07    0.29
  -4 -10  11    1.63    0.29
  -4 -10  11    0.99    0.27
   4  10 -11    1.13    0.28
   4  10 -11    1.20    0.36
  -4  10  11    1.10    0.27
   4 -10 -10    9.98    0.54
   4 -10 -10    9.65    0.52
  -4 -10  10    8.71    0.47
  -4 -10  10    9.82    0.52
   4  10 -10    9.40    0.56
   4  10 -10   10.72    0.56
  -4  10  10    8.95    0.52
  -4  10  10    9.81    0.52
   4 -10  -9   34.25    1.42
   4 -10  -9   33.64    1.39
  -4 -10   9   33.18    1.36
   4  10  -9   35.54    1.51
   4  10  -9   36.57    1.51
  -4  10   9   34.37    1.44
  -4  10   9   33.76    1.40
   4 -10  -8   85.74    3.39
  -4 -10   8   88.27    3.48
  -4 -10   8   94.00    3.71
   4  10  -8   94.44    3.74
   4  10  -8   97.37    3.83
  -4  10   8   86.74    3.42
  -4  10   8   95.44    3.78
   4 -10  -7  143.69    5.62
   4 -10  -7  157.75    6.18
  -4 -10   7  145.54    5.69
  -4 -10   7  158.58    6.20
   4  10  -7  150.61    5.92
   4  10  -7  156.51    6.11
  -4  10   7  141.00    5.52
  -4  10   7  150.00    5.88
   4 -10  -6    7.82    0.44
  -4 -10   6    7.63    0.42
  -4 -10   6    6.60    0.42
   4  10  -6    7.69    0.42
   4  10  -6    6.40    0.43
  -4  10   6    7.23    0.46
  -4  10   6    7.31    0.43
   4 -10  -5  153.78    6.01
   4 -10  -5  157.44    6.17
  -4 -10   5  153.80    6.01
  -4 -10   5  169.28    6.62
   4  10  -5  149.76    5.89
   4  10  -5  163.48    6.38
  -4  10   5  154.39    6.04
  -4  10   5  167.21    6.55
   4 -10  -4   48.56    1.96
   4 -10  -4   54.32    2.18
  -4 -10   4   48.39    1.96
   4  10  -4   45.20    1.87
   4  10  -4   54.51    2.18
  -4  10   4   49.78    2.01
  -4  10   4   49.88    2.03
   4 -10  -3  276.45   10.76
   4 -10  -3  274.74   10.69
  -4 -10   3  267.19   10.39
  -4 -10   3  286.20   11.14
   4  10  -3  263.04   10.24
   4  10  -3  261.09   10.19
  -4  10   3  255.73    9.95
  -4  10   3  274.01   10.67
   4 -10  -2  128.96    5.06
   4 -10  -2  130.99    5.13
  -4 -10   2  138.13    5.41
  -4 -10   2  123.62    4.86
   4  10  -2  134.08    5.28
   4  10  -2  130.62    5.12
  -4  10   2  119.89    4.72
  -4  10   2  132.74    5.20
   4 -10  -1  126.26    4.96
   4 -10  -1  121.60    4.77
  -4 -10   1  122.92    4.82
  -4 -10   1  131.35    5.17
   4  10  -1  126.77    4.97
   4  10  -1  130.72    5.15
  -4  10   1  118.72    4.66
  -4  10   1  132.89    5.22
   4 -10   0   25.72    1.10
   4 -10   0   26.30    1.11
  -4 -10   0   26.38    1.11
  -4 -10   0   25.35    1.09
   4  10   0   27.60    1.15
   4  10   0   26.87    1.17
  -4  10   0   25.60    1.08
  -4  10   0   26.52    1.14
   4 -10   1   51.85    2.08
   4 -10   1   53.24    2.15
  -4 -10  -1   48.88    1.97
  -4 -10  -1   49.76    2.03
   4  10   1   53.12    2.16
   4  10   1   48.66    1.96
  -4  10  -1   51.54    2.08
  -4  10  -1   50.56    2.05
   4 -10   2   57.66    2.30
   4 -10   2   56.51    2.28
  -4 -10  -2   52.51    2.13
  -4 -10  -2   57.27    2.29
   4  10   2   59.51    2.41
   4  10   2   57.85    2.31
  -4  10  -2   58.26    2.34
  -4  10  -2   53.07    2.14
   4 -10   3   70.28    2.80
   4 -10   3   67.43    2.68
  -4 -10  -3   64.77    2.61
  -4 -10  -3   65.99    2.63
   4  10   3   62.87    2.51
   4  10   3   67.26    2.71
  -4  10  -3   67.60    2.70
  -4  10  -3   66.48    2.66
   4 -10   4    0.05    0.25
   4 -10   4    0.27    0.25
  -4 -10  -4    0.35    0.28
  -4 -10  -4    0.37    0.24
   4  10   4    0.11    0.23
   4  10   4    0.61    0.31
  -4  10  -4    0.18    0.29
  -4  10  -4   -0.07    0.23
   4 -10   5   64.97    2.60
  -4 -10  -5   64.33    2.57
  -4 -10  -5   68.75    2.76
   4  10   5   65.58    2.61
   4  10   5   64.31    2.59
  -4  10  -5   63.51    2.55
  -4  10  -5   65.92    2.64
   4 -10   6   87.96    3.47
   4 -10   6   89.37    3.54
  -4 -10  -6   95.83    3.79
   4  10   6   91.83    3.62
   4  10   6   93.91    3.73
  -4  10  -6   82.45    3.28
  -4  10  -6   95.27    3.77
   4 -10   7   16.89    0.76
   4 -10   7   16.27    0.76
  -4 -10  -7   18.28    0.84
  -4 -10  -7   15.85    0.75
   4  10   7   15.95    0.77
   4  10   7   15.28    0.70
  -4  10  -7   18.42    0.85
  -4  10  -7   16.00    0.76
   4 -10   8   34.45    1.44
   4 -10   8   32.16    1.34
  -4 -10  -8   31.91    1.36
  -4 -10  -8   33.08    1.39
   4  10   8   30.99    1.29
   4  10   8   30.21    1.31
  -4  10  -8   33.62    1.42
  -4  10  -8   32.84    1.40
   4 -10   9   38.10    1.59
   4 -10   9   40.71    1.68
  -4 -10  -9   39.59    1.65
  -4 -10  -9   36.25    1.52
   4  10   9   38.71    1.63
   4  10   9   36.47    1.50
  -4  10  -9   37.49    1.57
  -4  10  -9   38.59    1.64
   4 -11 -11    0.78    0.32
   4 -11 -11    0.88    0.33
  -4 -11  11    0.46    0.31
  -4 -11  11    1.15    0.34
   4  11 -11    0.54    0.43
   4  11 -11    0.37    0.31
  -4  11  11    0.44    0.32
  -4  11  11    0.45    0.41
   4 -11 -10   41.91    1.74
   4 -11 -10   40.40    1.67
  -4 -11  10   39.10    1.61
  -4 -11  10   37.71    1.56
   4  11 -10   37.13    1.60
   4  11 -10   39.64    1.64
  -4  11  10   39.01    1.64
  -4  11  10   37.84    1.56
   4 -11  -9   19.35    0.88
   4 -11  -9   18.71    0.85
  -4 -11   9   19.89    0.89
  -4 -11   9   16.90    0.78
   4  11  -9   17.04    0.85
   4  11  -9   18.33    0.83
  -4  11   9   18.95    0.89
  -4  11   9   17.76    0.81
   4 -11  -8  200.02    7.81
   4 -11  -8  211.26    8.23
  -4 -11   8  204.32    7.97
  -4 -11   8  221.45    8.63
   4  11  -8  222.36    8.67
   4  11  -8  217.26    8.50
  -4  11   8  217.65    8.50
  -4  11   8  206.85    8.07
   4 -11  -7    2.22    0.30
   4 -11  -7    1.22    0.26
  -4 -11   7    1.62    0.29
  -4 -11   7    1.15    0.23
   4  11  -7    1.51    0.33
   4  11  -7    1.65    0.28
  -4  11   7    1.02    0.26
  -4  11   7    2.00    0.31
   4 -11  -6   29.30    1.23
   4 -11  -6   28.11    1.19
  -4 -11   6   29.30    1.23
  -4 -11   6   27.16    1.15
   4  11  -6   26.65    1.16
   4  11  -6   28.67    1.20
  -4  11   6   30.99    1.32
  -4  11   6   26.91    1.14
   4 -11  -5    2.52    0.30
   4 -11  -5    1.99    0.28
  -4 -11   5    1.76    0.27
  -4 -11   5    2.62    0.30
   4  11  -5    2.51    0.28
   4  11  -5    2.51    0.35
  -4  11   5    2.15    0.29
  -4  11   5    2.79    0.36
   4 -11  -4  140.86    5.52
   4 -11  -4  128.96    5.07
  -4 -11   4  134.47    5.28
  -4 -11   4  129.28    5.07
   4  11  -4  135.93    5.32
   4  11  -4  124.33    4.91
  -4  11   4  134.15    5.27
  -4  11   4  126.13    4.96
   4 -11  -3   27.86    1.18
   4 -11  -3   24.13    1.02
  -4 -11   3   24.23    1.03
  -4 -11   3   25.74    1.11
   4  11  -3   25.48    1.08
   4  11  -3   25.26    1.11
  -4  11   3   27.84    1.19
  -4  11   3   25.87    1.10
   4 -11  -2   27.04    1.15
   4 -11  -2   27.16    1.14
  -4 -11   2   27.89    1.19
  -4 -11   2   29.01    1.22
   4  11  -2   26.55    1.16
   4  11  -2   28.18    1.18
  -4  11   2   27.01    1.15
  -4  11   2   27.13    1.18
   4 -11  -1   15.86    0.74
   4 -11  -1   18.14    0.81
  -4 -11   1   19.03    0.84
  -4 -11   1   16.77    0.77
   4  11  -1   16.32    0.77
   4  11  -1   18.16    0.80
  -4  11   1   15.54    0.75
  -4  11   1   16.62    0.75
   4 -11   0  276.69   10.77
   4 -11   0  291.81   11.34
  -4 -11   0  285.96   11.13
  -4 -11   0  268.40   10.44
   4  11   0  299.61   11.64
   4  11   0  293.03   11.42
  -4  11   0  291.08   11.33
  -4  11   0  304.00   11.83
   4 -11   1   77.06    3.05
   4 -11   1   85.91    3.41
  -4 -11  -1   82.57    3.28
  -4 -11  -1   78.57    3.11
   4  11   1   83.15    3.32
   4  11   1   79.40    3.14
  -4  11  -1   80.38    3.20
  -4  11  -1   84.28    3.35
   4 -11   2   36.03    1.49
   4 -11   2   37.47    1.55
  -4 -11  -2   35.15    1.47
  -4 -11  -2   35.20    1.45
   4  11   2   36.91    1.52
   4  11   2   37.23    1.58
  -4  11  -2   34.33    1.42
  -4  11  -2   34.57    1.45
   4 -11   3   12.82    0.62
   4 -11   3   11.61    0.57
  -4 -11  -3   13.16    0.64
  -4 -11  -3   12.06    0.61
   4  11   3   12.23    0.65
   4  11   3   12.57    0.61
  -4  11  -3   11.51    0.61
  -4  11  -3   12.17    0.60
   4 -11   4  210.17    8.19
   4 -11   4  216.48    8.45
  -4 -11  -4  211.80    8.26
  -4 -11  -4  214.65    8.38
   4  11   4  219.60    8.59
   4  11   4  223.60    8.71
  -4  11  -4  218.92    8.54
  -4  11  -4  219.99    8.58
   4 -11   5   38.47    1.59
   4 -11   5   35.84    1.47
  -4 -11  -5   40.57    1.67
  -4 -11  -5   38.06    1.57
   4  11   5   42.49    1.76
   4  11   5   35.84    1.48
  -4  11  -5   37.62    1.56
  -4  11  -5   39.25    1.63
   4 -11   6   42.44    1.72
   4 -11   6   41.61    1.70
  -4 -11  -6   41.76    1.71
  -4 -11  -6   39.30    1.62
   4  11   6   41.86    1.73
   4  11   6   38.10    1.56
  -4  11  -6   41.00    1.68
  -4  11  -6   42.00    1.74
   4 -11   7    0.25    0.29
   4 -11   7    0.02    0.27
  -4 -11  -7   -0.21    0.27
  -4 -11  -7    0.24    0.30
   4  11   7    0.78    0.25
   4  11   7    0.39    0.34
  -4  11  -7    0.87    0.37
  -4  11  -7    0.03    0.30
   4 -12  -9    1.69    0.35
   4 -12  -9    1.55    0.34
  -4 -12   9    2.28    0.33
  -4 -12   9    1.34    0.31
   4  12  -9    1.31    0.43
   4  12  -9    1.81    0.31
  -4  12   9    2.00    0.32
  -4  12   9    1.50    0.40
   4 -12  -8    0.41    0.29
   4 -12  -8    0.60    0.30
  -4 -12   8    0.25    0.30
  -4 -12   8    0.19    0.27
   4  12  -8   -0.27    0.37
   4  12  -8    0.51    0.26
  -4  12   8   -0.15    0.36
  -4  12   8    0.43    0.27
   4 -12  -7   90.08    3.57
   4 -12  -7   94.20    3.72
  -4 -12   7   91.74    3.63
  -4 -12   7   86.42    3.43
   4  12  -7   91.81    3.67
   4  12  -7   94.05    3.71
  -4  12   7   90.71    3.59
  -4  12   7   88.96    3.54
   4 -12  -6  134.50    5.27
   4 -12  -6  143.35    5.63
  -4 -12   6  126.40    4.96
  -4 -12   6  130.30    5.10
   4  12  -6  139.30    5.49
   4  12  -6  137.32    5.38
  -4  12   6  140.52    5.51
  -4  12   6  139.32    5.48
   4 -12  -5    0.23    0.27
   4 -12  -5    0.34    0.27
  -4 -12   5    0.32    0.29
  -4 -12   5    0.72    0.27
   4  12  -5    1.27    0.27
   4  12  -5    0.13    0.33
  -4  12   5    0.63    0.26
  -4  12   5    0.94    0.33
   4 -12  -4    1.96    0.29
   4 -12  -4    2.75    0.31
  -4 -12   4    2.29    0.29
  -4 -12   4    2.46    0.30
   4  12  -4    2.68    0.27
   4  12  -4    2.45    0.35
  -4  12   4    2.38    0.29
  -4  12   4    2.11    0.35
   4 -12  -3   18.81    0.85
   4 -12  -3   18.39    0.82
  -4 -12   3   19.65    0.87
  -4 -12   3   17.87    0.83
   4  12  -3   18.67    0.89
   4  12  -3   17.89    0.80
  -4  12   3   17.98    0.82
  -4  12   3   18.99    0.85
   4 -12  -2  293.52   11.42
   4 -12  -2  283.52   11.03
  -4 -12   2  288.64   11.23
  -4 -12   2  294.25   11.45
   4  12  -2  287.42   11.21
   4  12  -2  284.74   11.08
  -4  12   2  291.08   11.33
  -4  12   2  273.04   10.63
   4 -12  -1   76.13    3.04
   4 -12  -1   84.20    3.33
  -4 -12   1   80.79    3.22
  -4 -12   1   79.40    3.15
   4  12  -1   77.21    3.10
   4  12  -1   78.67    3.12
  -4  12   1   79.23    3.15
  -4  12   1   76.72    3.06
   4 -12   0    2.61    0.31
  -4 -12   0    2.52    0.31
   4  12   0    2.75    0.31
   4  12   0    3.41    0.39
  -4  12   0    3.32    0.33
  -4  12   0    3.44    0.38
   4 -12   1    2.04    0.27
   4 -12   1    2.19    0.25
  -4 -12  -1    1.75    0.30
  -4 -12  -1    2.55    0.31
   4  12   1    1.45    0.36
   4  12   1    1.97    0.25
  -4  12  -1    1.96    0.33
  -4  12  -1    1.99    0.27
   4 -12   2   87.86    3.47
   4 -12   2   88.57    3.52
  -4 -12  -2   89.57    3.54
  -4 -12  -2   86.69    3.43
   4  12   2   91.15    3.60
   4  12   2   90.93    3.62
  -4  12  -2   87.13    3.45
  -4  12  -2   90.91    3.62
   4 -12   3   36.01    1.50
   4 -12   3   35.89    1.47
  -4 -12  -3   36.84    1.52
  -4 -12  -3   32.94    1.38
   4  12   3   35.93    1.48
   4  12   3   36.10    1.53
  -4  12  -3   33.76    1.43
  -4  12  -3   34.67    1.44
   4 -12   4   27.18    1.16
   4 -12   4   24.79    1.06
  -4 -12  -4   27.52    1.19
  -4 -12  -4   25.65    1.10
   4  12   4   25.13    1.12
   4  12   4   26.65    1.13
  -4  12  -4   26.82    1.17
  -4  12  -4   25.26    1.09
   4 -12   5    3.10    0.30
   4 -12   5    2.19    0.32
  -4 -12  -5    2.24    0.32
  -4 -12  -5    2.88    0.35
   4  12   5    2.41    0.38
   4  12   5    2.85    0.29
  -4  12  -5    2.45    0.32
  -4  12  -5    2.31    0.33
   4 -13  -6    4.53    0.39
   4 -13  -6    4.60    0.35
  -4 -13   6    4.86    0.38
  -4 -13   6    5.43    0.42
   4  13  -6    5.03    0.39
   4  13  -6    4.41    0.46
  -4  13   6    4.79    0.41
  -4  13   6    4.56    0.37
   4 -13  -5    2.46    0.34
   4 -13  -5    2.90    0.31
  -4 -13   5    2.54    0.34
  -4 -13   5    2.15    0.31
   4  13  -5    1.95    0.39
   4  13  -5    2.08    0.31
  -4  13   5    2.23    0.31
  -4  13   5    2.05    0.27
   4 -13  -4    4.80    0.39
   4 -13  -4    3.85    0.35
  -4 -13   4    4.10    0.37
  -4 -13   4    4.86    0.37
   4  13  -4    4.17    0.38
   4  13  -4    3.72    0.33
  -4  13   4    4.02    0.42
  -4  13   4    4.23    0.33
   4 -13  -3   26.55    1.12
   4 -13  -3   24.37    1.07
  -4 -13   3   24.67    1.08
  -4 -13   3   25.18    1.09
   4  13  -3   25.06    1.12
   4  13  -3   23.86    1.03
  -4  13   3   23.84    1.06
  -4  13   3   23.97    1.04
   4 -13  -2    1.91    0.31
   4 -13  -2    2.46    0.28
  -4 -13   2    2.41    0.32
  -4 -13   2    1.59    0.32
   4  13  -2    2.11    0.29
   4  13  -2    1.75    0.39
  -4  13   2    1.66    0.30
  -4  13   2    2.29    0.34
   4 -13  -1    1.63    0.33
   4 -13  -1    1.92    0.27
  -4 -13   1    2.11    0.35
  -4 -13   1    1.75    0.32
   4  13  -1    1.98    0.39
   4  13  -1    2.01    0.30
  -4  13   1    1.34    0.34
  -4  13   1    1.96    0.32
   4 -13   0   11.62    0.62
   4 -13   0   10.48    0.55
  -4 -13   0   10.21    0.55
  -4 -13   0   11.98    0.63
   4  13   0   10.09    0.58
   4  13   0   10.91    0.57
  -4  13   0   10.15    0.56
  -4  13   0   11.91    0.66
   4 -13   1   44.69    1.84
   4 -13   1   42.83    1.74
  -4 -13  -1   42.64    1.75
  -4 -13  -1   42.71    1.76
   4  13   1   44.27    1.80
   4  13   1   43.93    1.83
  -4  13  -1   42.05    1.75
  -4  13  -1   43.98    1.80
   5   0 -11   -0.03    0.14
   5   0 -11   -0.02    0.15
  -5   0  11    0.05    0.18
  -5   0  11   -0.10    0.14
   5   0  -9    0.12    0.15
   5   0  -9    0.04    0.16
  -5   0   9    0.01    0.16
  -5   0   9    0.69    0.19
   5   0  -7    0.11    0.16
   5   0  -7    0.01    0.16
  -5   0   7    0.22    0.19
  -5   0   7    0.13    0.15
   5   0  -5   -0.05    0.16
   5   0  -5   -0.13    0.16
  -5   0   5   -0.04    0.17
  -5   0   5   -0.01    0.16
   5   0  -4   53.54    2.12
   5   0  -4   56.83    2.25
  -5   0   4   55.51    2.19
  -5   0   4   51.51    2.05
   5   0  -3    0.08    0.15
   5   0  -3    0.00    0.16
  -5   0   3   -0.04    0.14
  -5   0   3    0.06    0.17
   5   0  -1    0.17    0.18
   5   0  -1   -0.12    0.19
  -5   0   1   -0.14    0.17
  -5   0   1    0.10    0.20
   5   0   0  203.68    7.92
   5   0   0  207.78    8.07
  -5   0   0  191.32    7.45
  -5   0   0  210.80    8.19
   5   0   1   -0.14    0.19
   5   0   1   -0.06    0.20
  -5   0  -1    0.09    0.22
  -5   0  -1    0.10    0.18
   5   0   3    0.12    0.21
   5   0   3    0.07    0.19
  -5   0  -3   -0.18    0.23
  -5   0  -3    0.04    0.19
   5   0   4   87.47    3.43
   5   0   4   81.81    3.22
  -5   0  -4   84.42    3.32
  -5   0  -4   86.88    3.43
   5   0   5   -0.12    0.20
   5   0   5    0.04    0.19
  -5   0  -5    0.00    0.20
  -5   0  -5   -0.03    0.22
  -5   0  -6  772.06   29.91
   5   0   7   -0.03    0.17
   5   0   7   -0.02    0.17
  -5   0  -7    0.01    0.21
  -5   0  -7   -0.07    0.17
   5   0   8    0.10    0.15
   5   0   8    0.00    0.16
  -5   0  -8    0.06    0.16
  -5   0  -8    0.22    0.20
   5   0   9   -0.13    0.17
   5   0   9   -0.09    0.15
  -5   0  -9   -0.05    0.20
  -5   0  -9   -0.04    0.17
   5   0  10  462.46   17.94
   5   0  10  445.88   17.30
  -5   0 -10  424.43   16.50
  -5   0 -10  478.79   18.58
   5   0  11    0.14    0.24
   5   0  11   -0.14    0.23
  -5   0 -11   -0.03    0.29
  -5   0 -11   -0.22    0.24
   5   0  12   22.96    1.01
   5   0  12   22.46    0.97
  -5   0 -12   22.94    1.01
  -5   0 -12   23.01    1.04
   5   0  13    0.22    0.29
  -5   0 -13   -0.02    0.36
  -5   0 -13    0.13    0.39
  -5  -1  11  294.00   11.45
  -5  -1  11  299.61   11.67
  -5   1  11  300.10   11.69
  -5   1  11  315.21   12.27
   5  -1 -10   28.18    1.13
   5  -1 -10   30.11    1.21
  -5  -1  10   30.57    1.22
  -5  -1  10   30.16    1.23
   5   1 -10   27.40    1.11
   5   1 -10   28.74    1.15
  -5   1  10   29.23    1.17
  -5   1  10   30.13    1.22
   5  -1  -9    8.49    0.40
   5  -1  -9    8.76    0.41
  -5  -1   9    8.13    0.41
  -5  -1   9    7.66    0.36
   5   1  -9    8.27    0.39
   5   1  -9    7.67    0.38
  -5   1   9    7.98    0.40
  -5   1   9    8.08    0.38
   5  -1  -5  127.60    4.98
   5  -1  -5  134.06    5.22
  -5  -1   5  130.06    5.08
  -5  -1   5  138.91    5.41
   5   1  -5  139.10    5.42
   5   1  -5  133.96    5.22
  -5   1   5  134.15    5.23
  -5   1   5  136.40    5.32
   5  -1  -3  180.03    7.00
   5  -1  -3  184.76    7.18
  -5  -1   3  183.67    7.14
  -5  -1   3  183.30    7.14
   5   1  -3  173.23    6.74
   5   1  -3  174.62    6.79
  -5   1   3  171.92    6.70
  -5   1   3  175.65    6.83
   5  -1  -2   14.18    0.63
   5  -1  -2   14.84    0.65
  -5  -1   2   15.02    0.67
   5   1  -2   14.47    0.64
   5   1  -2   13.63    0.60
  -5   1   2   14.61    0.65
  -5   1   2   15.55    0.67
   5  -1   1  174.43    6.79
   5  -1   1  170.67    6.64
  -5  -1  -1  170.21    6.62
  -5  -1  -1  171.11    6.67
   5   1   1  163.55    6.37
   5   1   1  172.40    6.71
  -5   1  -1  163.80    6.37
  -5   1  -1  170.16    6.63
   5  -1   2    0.13    0.20
   5  -1   2   -0.06    0.17
  -5  -1  -2    0.04    0.21
  -5  -1  -2    0.18    0.20
   5   1   2    0.05    0.20
   5   1   2    0.28    0.19
  -5   1  -2    0.02    0.19
  -5   1  -2    0.24    0.19
   5  -1   3  313.26   12.16
   5  -1   3  323.26   12.54
  -5  -1  -3  315.21   12.25
  -5  -1  -3  317.41   12.31
   5   1   3  330.57   12.83
   5   1   3  323.74   12.57
  -5   1  -3  318.62   12.38
   5  -1   4  392.25   15.21
  -5  -1  -4  431.01   16.71
  -5  -1  -4  393.22   15.26
   5   1   4  403.22   15.64
   5   1   4  421.01   16.32
  -5   1  -4  414.68   16.09
  -5   1  -4  390.30   15.13
   5  -1   5   53.73    2.13
   5  -1   5   47.56    1.89
  -5  -1  -5   50.78    2.02
  -5  -1  -5   50.12    2.01
   5   1   5   50.80    2.02
   5   1   5   51.27    2.04
  -5   1  -5   48.78    1.94
  -5   1  -5   50.05    2.01
   5  -1   6    0.04    0.21
   5  -1   6    0.50    0.21
  -5  -1  -6    0.12    0.26
  -5  -1  -6    0.09    0.20
   5   1   6    0.26    0.21
   5   1   6    0.17    0.22
  -5   1  -6   -0.12    0.21
  -5   1  -6    0.00    0.25
   5  -1   7  119.87    4.68
   5  -1   7  114.82    4.49
  -5  -1  -7  114.51    4.49
  -5  -1  -7  117.85    4.61
   5   1   7  116.26    4.54
   5   1   7  124.04    4.85
  -5   1  -7  124.04    4.84
  -5   1  -7  114.36    4.48
   5  -1   8   87.20    3.42
   5  -1   8   87.13    3.42
  -5  -1  -8   86.25    3.38
  -5  -1  -8   97.00    3.81
   5   1   8   89.23    3.49
  -5   1  -8   87.81    3.45
  -5   1  -8   90.57    3.55
   5  -1   9    0.67    0.18
   5  -1   9    0.45    0.19
  -5  -1  -9    0.66    0.24
  -5  -1  -9    0.69    0.18
   5   1   9    0.70    0.18
   5   1   9    0.80    0.19
  -5   1  -9    0.55    0.19
  -5   1  -9    0.59    0.22
   5  -1  10   27.60    1.15
   5  -1  10   27.26    1.13
  -5  -1 -10   24.94    1.08
  -5  -1 -10   24.17    1.02
   5   1  10   26.18    1.09
   5   1  10   26.01    1.09
  -5   1 -10   27.21    1.16
  -5   1 -10   27.57    1.15
   5  -1  11   51.07    2.05
   5  -1  11   51.07    2.05
  -5  -1 -11   57.68    2.34
  -5  -1 -11   55.36    2.23
   5   1  11   54.66    2.19
   5   1  11   52.63    2.12
  -5   1 -11   54.80    2.23
  -5   1 -11   49.05    1.99
   5  -1  12    5.01    0.37
   5  -1  12    5.62    0.39
  -5  -1 -12    4.64    0.37
  -5  -1 -12    5.56    0.45
   5   1  12    5.25    0.36
   5   1  12    5.44    0.40
  -5   1 -12    5.18    0.39
  -5   1 -12    5.15    0.43
   5  -1  13   20.03    0.91
  -5  -1 -13   18.67    0.89
  -5  -1 -13   18.65    0.91
   5   1  13   19.57    0.89
  -5   1 -13   19.24    0.94
  -5   1 -13   21.10    0.97
   5  -2 -12  130.91    5.13
   5  -2 -12  138.03    5.41
  -5  -2  12  132.67    5.21
   5   2 -12  138.40    5.43
   5   2 -12  125.84    4.94
  -5   2  12  136.81    5.37
   5  -2 -11  285.71   11.11
   5  -2 -11  272.06   10.58
  -5  -2  11  286.20   11.14
  -5  -2  11  279.86   10.89
   5   2 -11  296.20   11.52
   5   2 -11  265.24   10.32
  -5   2  11  272.06   10.58
  -5   2  11  288.40   11.23
   5  -2 -10  245.98    9.56
   5  -2 -10  256.70    9.98
  -5  -2  10  261.09   10.15
  -5  -2  10  253.29    9.86
   5   2 -10  233.67    9.08
   5   2 -10  260.85   10.14
  -5   2  10  244.03    9.49
  -5   2  10  246.95    9.60
   5  -2  -9   78.38    3.07
   5  -2  -9   85.81    3.36
  -5  -2   9   86.49    3.39
  -5  -2   9   86.08    3.38
   5   2  -9   81.23    3.18
   5   2  -9   86.69    3.40
  -5   2   9   88.20    3.46
  -5   2   9   92.69    3.63
   5  -2  -7  291.81   11.33
  -5  -2   7  293.52   11.39
  -5  -2   7  272.79   10.60
   5   2  -7  285.23   11.07
   5   2  -7  269.38   10.46
  -5   2   7  287.66   11.16
  -5   2   7  290.10   11.26
  -5  -2   2  414.43   16.08
   5  -2   1   16.22    0.69
   5  -2   1   16.07    0.69
  -5  -2  -1   16.29    0.70
  -5  -2  -1   16.56    0.74
   5   2   1   15.97    0.70
   5   2   1   15.52    0.68
  -5   2  -1   15.05    0.67
  -5   2  -1   16.94    0.71
   5  -2   2  404.92   15.70
   5  -2   2  379.57   14.71
  -5  -2  -2  389.57   15.10
  -5  -2  -2  402.97   15.63
   5  -2   3  328.86   12.76
   5  -2   3  327.16   12.69
  -5  -2  -3  332.76   12.91
  -5  -2  -3  351.54   13.65
   5   2   3  322.77   12.53
   5   2   3  327.40   12.70
  -5   2  -3  341.78   13.26
  -5   2  -3  321.06   12.46
   5  -2   4  331.30   12.86
   5  -2   4  357.63   13.87
  -5  -2  -4  327.40   12.72
   5   2   4  316.92   12.30
   5   2   4  320.09   12.42
  -5   2  -4  341.30   13.25
  -5   2  -4  320.33   12.42
   5  -2   5  131.81    5.15
   5  -2   5  131.62    5.13
  -5  -2  -5  131.86    5.16
  -5  -2  -5  131.23    5.12
   5   2   5  125.45    4.90
   5   2   5  115.53    4.52
  -5   2  -5  129.18    5.05
  -5   2  -5  137.03    5.35
   5  -2   6   11.74    0.54
   5  -2   6   10.47    0.49
  -5  -2  -6   10.61    0.53
  -5  -2  -6   10.47    0.49
   5   2   6   10.77    0.51
   5   2   6   10.11    0.49
  -5   2  -6   11.03    0.50
  -5   2  -6   10.36    0.51
   5  -2   7    5.05    0.29
   5  -2   7    5.27    0.32
  -5  -2  -7    5.34    0.30
  -5  -2  -7    5.79    0.36
   5   2   7    4.73    0.30
   5   2   7    4.71    0.29
  -5   2  -7    5.55    0.33
  -5   2  -7    5.38    0.31
   5  -2   8    6.27    0.34
  -5  -2  -8    5.57    0.31
  -5  -2  -8    5.71    0.34
   5   2   8    5.57    0.30
   5   2   8    5.73    0.33
  -5   2  -8    5.70    0.31
  -5   2  -8    5.82    0.33
   5  -2   9   36.42    1.47
   5  -2   9   37.06    1.49
  -5  -2  -9   39.40    1.61
  -5  -2  -9   37.10    1.50
   5   2   9   38.57    1.55
   5   2   9   38.18    1.53
  -5   2  -9   36.98    1.51
  -5   2  -9   35.25    1.43
   5  -2  10    1.33    0.23
   5  -2  10    1.65    0.23
  -5  -2 -10    1.71    0.30
  -5  -2 -10    1.40    0.25
   5   2  10    1.66    0.23
   5   2  10    1.93    0.26
  -5   2 -10    1.83    0.30
  -5   2 -10    1.50    0.25
   5  -2  11   30.72    1.27
   5  -2  11   32.79    1.36
  -5  -2 -11   32.64    1.37
  -5  -2 -11   32.37    1.38
   5   2  11   32.20    1.33
   5   2  11   32.28    1.34
  -5   2 -11   33.81    1.41
  -5   2 -11   33.25    1.41
   5  -2  12   21.07    0.92
   5  -2  12   22.49    0.99
  -5  -2 -12   21.30    0.96
  -5  -2 -12   21.58    0.99
   5   2  12   21.45    0.95
   5   2  12   22.39    0.97
  -5   2 -12   23.06    1.02
  -5   2 -12   20.61    0.96
   5  -2  13   30.42    1.29
  -5  -2 -13   30.42    1.36
  -5  -2 -13   27.74    1.23
   5   2  13   28.57    1.22
  -5   2 -13   27.94    1.27
  -5   2 -13   28.77    1.26
   5  -3 -12   21.74    0.89
  -5  -3  12   22.17    0.91
   5   3 -12   22.48    0.91
   5   3 -12   23.82    0.97
  -5   3  12   23.43    0.96
  -5   3  12   22.27    0.92
   5  -3 -11   10.02    0.45
   5  -3 -11   10.70    0.48
  -5  -3  11   11.02    0.48
  -5  -3  11   11.23    0.51
   5   3 -11   11.14    0.49
   5   3 -11   11.15    0.49
  -5   3  11   11.23    0.50
  -5   3  11   10.42    0.47
   5  -3 -10   65.87    2.60
   5  -3 -10   68.28    2.69
  -5  -3  10   65.48    2.59
  -5  -3  10   69.87    2.75
   5   3 -10   71.31    2.81
   5   3 -10   69.58    2.74
  -5   3  10   62.14    2.45
  -5   3  10   73.23    2.88
   5  -3  -9  335.69   13.03
  -5  -3   9  322.28   12.51
  -5  -3   9  336.18   13.05
   5   3  -9  322.04   12.50
  -5   3   9  347.64   13.49
  -5   3   9  363.97   14.12
   5  -3  -8  358.85   13.92
  -5  -3   8  351.29   13.64
  -5  -3   8  346.90   13.46
   5   3  -8  346.17   13.44
  -5   3   8  350.80   13.60
  -5   3   8  351.54   13.64
   5  -3  -7   16.68    0.71
   5  -3  -7   17.75    0.76
  -5  -3   7   18.99    0.82
  -5  -3   7   16.54    0.70
   5   3  -7   16.94    0.72
   5   3  -7   17.32    0.75
  -5   3   7   17.77    0.76
  -5   3   7   18.65    0.78
   5  -3  -6  288.15   11.19
   5  -3  -6  292.05   11.33
  -5  -3   6  289.62   11.25
  -5  -3   6  287.18   11.14
   5   3  -6  269.14   10.45
   5   3  -6  284.74   11.05
  -5   3   6  304.24   11.80
  -5   3   6  284.74   11.05
   5  -3  -5   56.05    2.22
   5  -3  -5   55.24    2.19
  -5  -3   5   58.17    2.31
  -5  -3   5   52.17    2.07
   5   3  -5   54.19    2.16
   5   3  -5   56.07    2.22
  -5   3   5   51.59    2.04
  -5   3   5   54.58    2.16
   5  -3  -4  135.47    5.28
   5  -3  -4  124.96    4.88
  -5  -3   4  134.25    5.25
  -5  -3   4  129.69    5.06
   5   3  -4  137.96    5.38
   5   3  -4  133.59    5.21
  -5   3   4  126.79    4.94
  -5   3   4  132.96    5.19
   5  -3  -3   32.28    1.31
   5  -3  -3   32.42    1.31
  -5  -3   3   33.18    1.36
  -5  -3   3   31.40    1.27
   5   3  -3   32.23    1.31
   5   3  -3   32.57    1.33
  -5   3   3   31.57    1.28
  -5   3   3   31.52    1.27
   5  -3  -2  472.21   18.29
  -5  -3   2  434.67   16.86
  -5  -3   2  478.30   18.53
   5  -3  -1    1.41    0.22
   5  -3  -1    1.13    0.20
  -5  -3   1    1.16    0.25
  -5  -3   1    1.32    0.18
   5   3  -1    1.49    0.20
   5   3  -1    1.30    0.22
  -5   3   1    1.02    0.20
  -5   3   1    1.15    0.19
   5  -3   0    0.31    0.20
   5  -3   0    0.48    0.20
  -5  -3   0    0.27    0.17
  -5  -3   0    0.63    0.26
   5   3   0    0.44    0.22
   5   3   0    0.30    0.19
  -5   3   0    0.19    0.20
  -5   3   0    0.47    0.17
   5  -3   1  105.58    4.13
  -5  -3  -1  118.04    4.61
  -5  -3  -1  106.75    4.19
   5   3   1  112.92    4.42
   5   3   1  107.46    4.20
  -5   3  -1  103.61    4.06
  -5   3  -1  108.44    4.24
   5  -3   2  292.78   11.36
   5  -3   2  306.68   11.90
  -5  -3  -2  298.39   11.58
  -5  -3  -2  287.42   11.17
   5   3   2  305.70   11.86
   5   3   2  303.75   11.79
  -5   3  -2  293.27   11.39
  -5   3  -2  277.18   10.76
   5  -3   3    4.29    0.31
   5  -3   3    4.24    0.31
  -5  -3  -3    4.85    0.29
  -5  -3  -3    4.58    0.33
   5   3   3    4.41    0.32
   5   3   3    4.49    0.30
  -5   3  -3    4.42    0.33
  -5   3  -3    4.03    0.30
   5  -3   4   50.24    2.00
   5  -3   4   52.27    2.08
  -5  -3  -4   48.17    1.95
  -5  -3  -4   49.49    1.97
   5   3   4   49.00    1.95
   5   3   4   52.02    2.07
  -5   3  -4   48.44    1.94
  -5   3  -4   48.68    1.94
   5  -3   5   38.76    1.56
   5  -3   5   37.62    1.52
  -5  -3  -5   34.76    1.41
  -5  -3  -5   38.20    1.56
   5   3   5   38.18    1.54
   5   3   5   36.54    1.48
  -5   3  -5   39.40    1.60
  -5   3  -5   40.22    1.62
   5  -3   6  262.07   10.18
   5  -3   6  298.15   11.58
  -5  -3  -6  272.06   10.58
  -5  -3  -6  278.40   10.83
   5   3   6  281.33   10.94
   5   3   6  267.19   10.38
  -5   3  -6  258.90   10.07
  -5   3  -6  273.28   10.62
   5  -3   7    1.96    0.23
   5  -3   7    1.37    0.18
  -5  -3  -7    1.85    0.25
  -5  -3  -7    2.21    0.22
   5   3   7    1.32    0.19
   5   3   7    1.88    0.22
  -5   3  -7    1.93    0.22
  -5   3  -7    2.18    0.23
   5  -3   8    9.18    0.43
   5  -3   8    9.49    0.45
  -5  -3  -8    8.00    0.40
  -5  -3  -8    9.18    0.46
   5   3   8    8.97    0.44
   5   3   8    8.13    0.39
  -5   3  -8    8.43    0.42
  -5   3  -8    8.90    0.43
   5  -3   9   32.13    1.31
   5  -3   9   35.01    1.41
  -5  -3  -9   33.40    1.39
  -5  -3  -9   30.89    1.27
   5   3   9   34.23    1.40
   5   3   9   32.89    1.33
  -5   3  -9   33.50    1.38
  -5   3  -9   34.81    1.41
   5  -3  10   81.35    3.22
   5  -3  10   77.65    3.07
  -5  -3 -10   79.64    3.16
  -5  -3 -10   82.57    3.29
   5   3  10   78.30    3.09
   5   3  10   75.48    3.00
  -5   3 -10   80.35    3.18
  -5   3 -10   79.43    3.16
   5  -3  11    0.61    0.26
   5  -3  11    0.96    0.24
  -5  -3 -11    0.86    0.27
  -5  -3 -11    1.09    0.32
   5   3  11    0.92    0.23
   5   3  11    1.20    0.27
  -5   3 -11    1.14    0.31
  -5   3 -11    1.11    0.28
   5  -3  12   33.11    1.39
   5  -3  12   31.96    1.33
  -5  -3 -12   31.08    1.33
  -5  -3 -12   31.55    1.37
   5   3  12   30.84    1.31
   5   3  12   34.98    1.44
  -5   3 -12   32.40    1.41
  -5   3 -12   31.40    1.34
   5  -3  13    5.88    0.43
  -5  -3 -13    6.16    0.56
  -5  -3 -13    7.16    0.53
   5   3  13    5.62    0.42
  -5   3 -13    6.14    0.56
  -5   3 -13    6.45    0.54
   5  -4 -12  333.01   12.95
   5  -4 -12  369.09   14.36
  -5  -4  12  356.90   13.89
  -5  -4  12  382.25   14.87
   5   4 -12  353.97   13.78
   5   4 -12  351.78   13.69
  -5   4  12  334.23   13.00
  -5   4  12  368.36   14.33
   5  -4 -11   92.69    3.63
   5  -4 -11   99.76    3.91
  -5  -4  11  101.71    3.98
  -5  -4  11   91.59    3.60
   5   4 -11   98.85    3.87
   5   4 -11   97.39    3.82
  -5   4  11   97.71    3.83
  -5   4  11   95.98    3.77
   5  -4 -10   28.69    1.16
   5  -4 -10   29.08    1.18
  -5  -4  10   26.33    1.07
  -5  -4  10   29.89    1.22
   5   4 -10   27.45    1.12
   5   4 -10   28.38    1.15
  -5   4  10   27.38    1.12
  -5   4  10   28.45    1.16
   5  -4  -9  115.87    4.52
   5  -4  -9  101.17    3.96
  -5  -4   9  109.97    4.29
  -5  -4   9  101.56    3.98
   5   4  -9  107.95    4.22
   5   4  -9  113.38    4.44
  -5   4   9  111.80    4.37
  -5   4   9   97.56    3.82
  -5  -4   7  529.01   20.51
  -5   4   7  514.87   19.96
   5  -4  -6   52.90    2.10
   5  -4  -6   53.78    2.13
  -5  -4   6   51.78    2.05
  -5  -4   6   48.32    1.94
   5   4  -6   53.12    2.11
   5   4  -6   54.53    2.17
  -5   4   6   52.63    2.10
  -5   4   6   52.07    2.06
   5  -4  -5   15.67    0.68
   5  -4  -5   16.66    0.72
  -5  -4   5   15.70    0.68
  -5  -4   5   16.38    0.73
   5   4  -5   15.32    0.67
   5   4  -5   15.07    0.65
  -5   4   5   16.67    0.73
  -5   4   5   16.74    0.72
   5  -4  -3  110.41    4.31
   5  -4  -3  107.66    4.21
  -5  -4   3  113.82    4.47
  -5  -4   3  111.34    4.35
   5   4  -3  112.80    4.41
   5   4  -3  111.17    4.36
  -5   4   3  106.31    4.15
  -5   4   3  110.02    4.31
   5  -4  -2  166.85    6.50
   5  -4  -2  164.41    6.40
  -5  -4   2  162.97    6.37
  -5  -4   2  162.26    6.32
   5   4  -2  157.22    6.12
   5   4  -2  163.87    6.39
  -5   4   2  160.29    6.25
  -5   4   2  154.36    6.01
  -5  -4   1  451.97   17.53
   5   4  -1  431.01   16.71
   5   4  -1  460.75   17.86
  -5   4   1  431.25   16.72
  -5  -4   0  596.54   23.12
   5  -4   1  104.97    4.11
   5  -4   1  110.53    4.32
  -5  -4  -1  112.48    4.40
  -5  -4  -1  115.02    4.52
   5   4   1  113.41    4.43
   5   4   1  108.22    4.25
  -5   4  -1  111.87    4.38
  -5   4  -1  109.70    4.30
   5  -4   2   26.35    1.09
   5  -4   2   26.04    1.07
  -5  -4  -2   23.32    0.97
  -5  -4  -2   25.45    1.09
   5   4   2   26.06    1.09
   5   4   2   25.82    1.07
  -5   4  -2   25.91    1.08
  -5   4  -2   27.55    1.13
   5  -4   3   93.86    3.68
   5  -4   3   88.35    3.47
  -5  -4  -3   89.79    3.53
  -5  -4  -3   84.67    3.36
   5   4   3   87.32    3.44
   5   4   3   91.22    3.58
  -5   4  -3   93.76    3.68
  -5   4  -3   92.10    3.62
   5  -4   4  178.06    6.94
   5  -4   4  158.46    6.18
  -5  -4  -4  168.99    6.58
   5   4   4  179.35    6.99
   5   4   4  175.18    6.83
  -5   4  -4  178.28    6.94
  -5   4  -4  171.09    6.68
   5  -4   5   26.62    1.10
   5  -4   5   28.74    1.19
  -5  -4  -5   29.18    1.21
  -5  -4  -5   32.45    1.36
   5   4   5   29.84    1.24
   5   4   5   26.89    1.12
  -5   4  -5   28.16    1.17
  -5   4  -5   28.47    1.19
   5  -4   6   22.88    0.96
   5  -4   6   21.36    0.89
  -5  -4  -6   22.26    0.94
  -5  -4  -6   21.96    0.95
   5   4   6   22.08    0.92
   5   4   6   22.78    0.96
  -5   4  -6   21.74    0.92
  -5   4  -6   24.94    1.04
   5  -4   7   88.25    3.46
   5  -4   7   85.98    3.37
  -5  -4  -7   95.64    3.76
  -5  -4  -7   79.84    3.16
   5   4   7   85.13    3.34
   5   4   7   85.76    3.38
  -5   4  -7   81.67    3.22
  -5   4  -7   88.45    3.48
   5  -4   8  158.83    6.19
   5  -4   8  157.14    6.13
  -5  -4  -8  181.28    7.06
  -5  -4  -8  171.77    6.71
   5   4   8  169.65    6.62
   5   4   8  171.58    6.68
  -5   4  -8  160.97    6.28
  -5   4  -8  160.63    6.26
   5  -4   9   12.93    0.59
   5  -4   9   14.54    0.66
  -5  -4  -9   13.95    0.64
  -5  -4  -9   14.44    0.69
   5   4   9   13.98    0.64
   5   4   9   14.29    0.65
  -5   4  -9   13.81    0.63
  -5   4  -9   14.91    0.70
   5  -4  10   12.94    0.61
   5  -4  10   11.23    0.56
  -5  -4 -10   11.86    0.59
  -5  -4 -10   11.27    0.60
   5   4  10   12.29    0.61
   5   4  10   10.72    0.53
  -5   4 -10   11.16    0.56
  -5   4 -10   12.02    0.60
   5  -4  11   11.73    0.59
   5  -4  11   12.50    0.61
  -5  -4 -11   12.50    0.63
  -5  -4 -11   12.24    0.65
   5   4  11   12.24    0.62
   5   4  11   12.58    0.60
  -5   4 -11   12.38    0.64
  -5   4 -11   11.92    0.61
   5  -4  12   86.32    3.43
  -5  -4 -12   88.27    3.53
  -5  -4 -12   85.69    3.44
   5   4  12   93.95    3.72
  -5   4 -12   92.39    3.70
  -5   4 -12   91.15    3.63
   5  -5 -13  347.64   13.54
   5  -5 -13  374.21   14.57
   5  -5 -12    1.69    0.21
   5  -5 -12    1.87    0.21
  -5  -5  12    1.41    0.21
  -5  -5  12    1.81    0.20
   5   5 -12    1.70    0.20
   5   5 -12    1.50    0.21
  -5   5  12    1.64    0.22
  -5   5  12    1.52    0.23
   5  -5 -11  128.67    5.02
  -5  -5  11  119.41    4.68
  -5  -5  11  133.50    5.21
   5   5 -11  121.72    4.76
   5   5 -11  127.57    4.99
  -5   5  11  132.76    5.19
  -5   5  11  123.50    4.83
   5  -5 -10  566.55   21.96
  -5  -5  10  625.30   24.23
  -5  -5  10  577.77   22.40
   5   5 -10  565.82   21.93
   5   5 -10  629.45   24.40
  -5   5  10  553.63   21.46
   5  -5  -9  291.08   11.30
   5  -5  -9  281.08   10.92
  -5  -5   9  298.88   11.60
  -5  -5   9  269.87   10.49
   5   5  -9  293.76   11.42
   5   5  -9  286.20   11.11
  -5   5   9  301.56   11.71
  -5   5   9  285.96   11.10
   5  -5  -8   19.77    0.83
   5  -5  -8   19.49    0.83
  -5  -5   8   18.90    0.82
   5   5  -8   20.76    0.88
   5   5  -8   21.02    0.88
  -5   5   8   21.12    0.88
  -5   5   8   20.53    0.86
   5  -5  -7  279.62   10.86
   5  -5  -7  288.64   11.20
  -5  -5   7  291.08   11.31
  -5  -5   7  290.83   11.29
   5   5  -7  290.35   11.27
   5   5  -7  297.90   11.57
  -5   5   7  293.03   11.37
  -5   5   7  275.72   10.71
  -5  -5   6  594.34   23.03
  -5  -5   5  447.34   17.35
   5   5  -5  463.19   17.95
   5   5  -5  420.77   16.32
  -5   5   5  434.18   16.83
   5  -5  -4   16.94    0.73
  -5  -5   4   18.56    0.79
  -5  -5   4   16.67    0.75
   5   5  -4   16.07    0.72
   5   5  -4   19.11    0.81
  -5   5   4   16.48    0.73
  -5   5   4   16.00    0.69
   5  -5  -3  186.64    7.26
   5  -5  -3  188.15    7.32
  -5  -5   3  198.03    7.71
  -5  -5   3  193.08    7.53
   5   5  -3  195.22    7.59
   5   5  -3  183.18    7.14
  -5   5   3  191.52    7.45
  -5   5   3  180.45    7.03
   5  -5  -1  309.36   12.01
   5  -5  -1  308.14   11.97
  -5  -5   1  313.26   12.18
  -5  -5   1  323.99   12.57
   5   5  -1  309.85   12.04
   5   5  -1  308.87   11.98
  -5   5   1  320.33   12.44
  -5   5   1  325.94   12.65
   5  -5   0  135.74    5.30
   5  -5   0  142.88    5.57
  -5  -5   0  154.32    6.01
  -5  -5   0  134.13    5.26
   5   5   0  139.05    5.43
   5   5   0  138.54    5.42
  -5   5   0  150.12    5.86
  -5   5   0  142.78    5.57
   5  -5   1  137.35    5.36
  -5  -5  -1  140.81    5.52
  -5  -5  -1  140.91    5.50
   5   5   1  138.81    5.43
   5   5   1  133.64    5.22
  -5   5  -1  135.76    5.31
  -5   5  -1  133.20    5.20
   5  -5   3  130.91    5.13
   5  -5   3  129.82    5.08
  -5  -5  -3  131.42    5.16
  -5  -5  -3  133.42    5.21
   5   5   3  134.50    5.25
   5   5   3  132.79    5.21
  -5   5  -3  130.60    5.11
  -5   5  -3  123.06    4.82
   5  -5   4   25.89    1.09
   5  -5   4   21.65    0.93
  -5  -5  -4   23.49    0.99
  -5  -5  -4   22.99    1.02
   5   5   4   24.79    1.06
   5   5   4   22.31    0.95
  -5   5  -4   25.52    1.08
  -5   5  -4   23.62    1.00
   5  -5   5  304.24   11.82
   5  -5   5  318.38   12.36
  -5  -5  -5  313.02   12.17
  -5  -5  -5  303.27   11.78
   5   5   5  329.60   12.80
   5   5   5  308.14   11.98
  -5   5  -5  319.60   12.42
  -5   5  -5  316.67   12.30
   5  -5   6  128.47    5.02
   5  -5   6  128.23    5.01
  -5  -5  -6  133.69    5.24
  -5  -5  -6  135.42    5.29
   5   5   6  137.27    5.38
   5   5   6  133.84    5.23
  -5   5  -6  131.67    5.15
  -5   5  -6  132.40    5.18
   5  -5   7   15.66    0.69
   5  -5   7   16.90    0.73
  -5  -5  -7   17.51    0.78
  -5  -5  -7   15.25    0.68
   5   5   7   16.31    0.73
   5   5   7   18.01    0.77
  -5   5  -7   16.50    0.73
  -5   5  -7   16.33    0.72
   5  -5   8   18.71    0.81
   5  -5   8   18.44    0.79
  -5  -5  -8   17.11    0.74
  -5  -5  -8   18.12    0.82
   5   5   8   18.77    0.80
   5   5   8   17.77    0.78
  -5   5  -8   16.65    0.73
  -5   5  -8   18.32    0.81
   5  -5   9   72.92    2.89
   5  -5   9   73.79    2.93
  -5  -5  -9   76.11    3.02
  -5  -5  -9   72.82    2.91
   5   5   9   70.43    2.81
   5   5   9   66.77    2.65
  -5   5  -9   69.65    2.77
  -5   5  -9   77.21    3.08
   5  -5  10    1.69    0.27
   5  -5  10    1.30    0.24
  -5  -5 -10    1.61    0.34
  -5  -5 -10    1.37    0.28
   5   5  10    1.08    0.25
   5   5  10    1.41    0.28
  -5   5 -10    1.31    0.30
  -5   5 -10    1.80    0.29
   5  -5  11   15.12    0.70
   5  -5  11   14.80    0.72
  -5  -5 -11   15.76    0.79
  -5  -5 -11   15.73    0.75
   5   5  11   14.15    0.66
   5   5  11   15.79    0.75
  -5   5 -11   15.71    0.77
  -5   5 -11   14.99    0.75
   5  -5  12   35.74    1.49
  -5  -5 -12   33.94    1.48
  -5  -5 -12   36.84    1.57
   5   5  12   34.59    1.44
  -5   5 -12   33.69    1.46
  -5   5 -12   36.30    1.55
   5  -6 -13   76.99    3.05
   5  -6 -13   72.36    2.86
  -5  -6  13   76.52    3.03
   5   6 -13   76.16    3.02
   5   6 -13   76.94    3.05
  -5   6  13   78.62    3.12
   5  -6 -12   30.11    1.23
   5  -6 -12   32.30    1.33
  -5  -6  12   30.84    1.26
  -5  -6  12   29.74    1.23
   5   6 -12   31.84    1.31
   5   6 -12   32.62    1.34
  -5   6  12   30.94    1.28
  -5   6  12   30.81    1.27
   5  -6 -11    2.18    0.22
   5  -6 -11    1.61    0.20
  -5  -6  11    1.75    0.20
  -5  -6  11    1.88    0.24
   5   6 -11    1.60    0.23
   5   6 -11    1.74    0.21
  -5   6  11    1.76    0.21
  -5   6  11    1.69    0.23
   5  -6 -10   31.98    1.29
   5  -6 -10   32.76    1.32
  -5  -6  10   36.25    1.45
  -5  -6  10   34.84    1.41
   5   6 -10   35.20    1.42
   5   6 -10   36.03    1.44
  -5   6  10   31.96    1.29
  -5   6  10   33.59    1.35
   5  -6  -9  326.43   12.67
   5  -6  -9  319.11   12.38
  -5  -6   9  336.91   13.08
  -5  -6   9  321.55   12.49
   5   6  -9  310.58   12.07
   5   6  -9  294.98   11.45
  -5   6   9  295.22   11.47
  -5   6   9  336.67   13.06
   5  -6  -8   23.57    0.97
   5  -6  -8   21.96    0.91
  -5  -6   8   24.60    1.01
   5   6  -8   24.40    1.00
  -5   6   8   21.58    0.90
  -5   6   8   23.52    0.97
   5  -6  -7   85.54    3.35
   5  -6  -7   84.18    3.31
  -5  -6   7   84.91    3.33
  -5  -6   7   94.22    3.71
   5   6  -7   87.91    3.45
   5   6  -7   78.35    3.09
  -5   6   7   86.57    3.40
  -5   6   7   91.13    3.57
   5  -6  -6  170.99    6.67
   5  -6  -6  174.33    6.78
  -5  -6   6  177.52    6.91
  -5  -6   6  165.07    6.45
   5   6  -6  175.38    6.83
   5   6  -6  169.70    6.62
  -5   6   6  166.07    6.47
  -5   6   6  169.84    6.61
   5  -6  -5  483.18   18.73
  -5  -6   5  545.34   21.14
   5   6  -5  519.99   20.16
   5   6  -5  535.10   20.73
  -5   6   5  553.63   21.44
   5  -6  -4   86.37    3.40
   5  -6  -4   86.40    3.40
  -5  -6   4   87.52    3.43
  -5  -6   4   88.08    3.48
   5   6  -4   81.42    3.22
   5   6  -4   88.42    3.47
  -5   6   4   86.69    3.41
  -5   6   4   82.84    3.26
   5  -6  -3  174.40    6.80
   5  -6  -3  184.06    7.17
  -5  -6   3  180.79    7.06
  -5  -6   3  177.16    6.90
   5   6  -3  168.31    6.57
   5   6  -3  170.65    6.65
  -5   6   3  177.94    6.93
  -5   6   3  181.20    7.06
   5  -6  -2  275.48   10.70
   5  -6  -2  249.88    9.72
  -5  -6   2  237.64    9.26
  -5  -6   2  273.04   10.61
   5   6  -2  254.51    9.90
   5   6  -2  265.48   10.31
  -5   6   2  255.49    9.93
  -5   6   2  251.83    9.79
   5  -6  -1  294.73   11.45
   5  -6  -1  321.79   12.49
  -5  -6   1  295.71   11.50
  -5  -6   1  300.10   11.66
   5   6  -1  290.35   11.29
   5   6  -1  306.19   11.88
  -5   6   1  313.75   12.19
  -5   6   1  292.78   11.38
   5  -6   0    7.35    0.41
  -5  -6   0    6.60    0.43
  -5  -6   0    7.67    0.43
   5   6   0    7.07    0.39
   5   6   0    6.48    0.40
  -5   6   0    6.82    0.42
  -5   6   0    6.15    0.40
   5  -6   2    3.68    0.33
   5  -6   2    3.05    0.31
  -5  -6  -2    3.73    0.30
  -5  -6  -2    3.54    0.35
   5   6   2    4.30    0.33
   5   6   2    3.06    0.31
  -5   6  -2    3.10    0.30
  -5   6  -2    3.53    0.34
   5  -6   3    5.42    0.35
   5  -6   3    5.59    0.36
  -5  -6  -3    5.87    0.43
  -5  -6  -3    5.67    0.36
   5   6   3    5.42    0.37
   5   6   3    5.88    0.37
  -5   6  -3    5.56    0.36
  -5   6  -3    5.46    0.35
   5  -6   4   95.95    3.78
   5  -6   4  101.80    4.00
  -5  -6  -4  104.29    4.12
  -5  -6  -4   97.32    3.83
   5   6   4   97.61    3.84
   5   6   4   98.32    3.88
  -5   6  -4   99.68    3.92
  -5   6  -4  106.27    4.18
   5  -6   5  269.87   10.49
   5  -6   5  278.64   10.83
  -5  -6  -5  263.53   10.25
  -5  -6  -5  277.67   10.82
   5   6   5  261.09   10.15
   5   6   5  267.19   10.40
  -5   6  -5  269.62   10.49
  -5   6  -5  273.28   10.63
   5  -6   6   89.88    3.54
   5  -6   6   83.45    3.29
  -5  -6  -6   90.59    3.57
  -5  -6  -6   85.40    3.39
   5   6   6   84.98    3.37
   5   6   6   91.39    3.59
  -5   6  -6   89.27    3.52
  -5   6  -6   89.52    3.53
   5  -6   7    1.39    0.24
   5  -6   7    1.46    0.22
  -5  -6  -7    1.50    0.29
  -5  -6  -7    1.18    0.20
   5   6   7    1.49    0.27
   5   6   7    1.17    0.23
  -5   6  -7    1.69    0.23
  -5   6  -7    1.22    0.23
   5  -6   8    0.87    0.22
   5  -6   8    1.11    0.24
  -5  -6  -8    1.44    0.31
  -5  -6  -8    1.20    0.23
   5   6   8    1.10    0.22
   5   6   8    0.66    0.24
  -5   6  -8    1.26    0.26
  -5   6  -8    1.01    0.25
   5  -6   9   78.35    3.11
   5  -6   9   78.62    3.12
  -5  -6  -9   75.57    3.01
  -5  -6  -9   78.94    3.15
   5   6   9   75.33    3.00
   5   6   9   75.67    3.00
  -5   6  -9   81.03    3.22
  -5   6  -9   82.30    3.28
   5  -6  10   42.61    1.73
   5  -6  10   42.05    1.72
  -5  -6 -10   38.76    1.63
   5   6  10   37.20    1.52
   5   6  10   39.20    1.62
  -5   6 -10   41.05    1.71
  -5   6 -10   39.42    1.64
   5  -6  11    1.04    0.27
   5  -6  11    0.57    0.31
  -5  -6 -11    0.86    0.34
  -5  -6 -11    1.12    0.39
   5   6  11    0.74    0.33
   5   6  11    0.77    0.27
  -5   6 -11    0.62    0.32
  -5   6 -11    0.55    0.35
   5  -7 -14    7.97    0.46
   5  -7 -14    8.32    0.46
  -5  -7  14    7.67    0.45
   5   7 -14    8.24    0.49
   5   7 -14    8.05    0.47
  -5   7  14    8.01    0.47
   5  -7 -13   14.11    0.67
  -5  -7  13   13.20    0.62
   5   7 -13   12.30    0.59
   5   7 -13   13.45    0.65
  -5   7  13   12.51    0.63
  -5   7  13   12.42    0.60
   5  -7 -12  245.00    9.54
   5  -7 -12  231.23    9.02
  -5  -7  12  215.11    8.39
  -5  -7  12  222.09    8.66
   5   7 -12  219.21    8.56
   5   7 -12  208.29    8.13
  -5   7  12  228.96    8.93
  -5   7  12  216.07    8.44
   5  -7 -11    0.63    0.21
   5  -7 -11    0.57    0.22
  -5  -7  11    0.40    0.19
  -5  -7  11    0.76    0.24
   5   7 -11    0.94    0.24
   5   7 -11    0.49    0.21
  -5   7  11    0.81    0.25
  -5   7  11    0.39    0.20
   5  -7 -10   10.91    0.51
   5  -7 -10   11.69    0.53
  -5  -7  10   11.92    0.54
  -5  -7  10   10.33    0.49
   5   7 -10   10.53    0.49
   5   7 -10   11.98    0.57
  -5   7  10   11.76    0.55
  -5   7  10   10.91    0.51
   5  -7  -9  138.13    5.39
   5  -7  -9  124.82    4.87
  -5  -7   9  122.53    4.79
  -5  -7   9  123.74    4.83
   5   7  -9  121.38    4.75
   5   7  -9  117.70    4.60
  -5   7   9  122.70    4.79
  -5   7   9  121.94    4.76
   5  -7  -8  320.82   12.45
   5  -7  -8  354.95   13.77
  -5  -7   8  326.18   12.66
  -5  -7   8  342.52   13.29
   5   7  -8  337.40   13.10
   5   7  -8  336.91   13.07
  -5   7   8  356.66   13.84
  -5   7   8  335.69   13.02
   5  -7  -7    0.64    0.18
   5  -7  -7    0.61    0.21
  -5  -7   7    1.07    0.19
  -5  -7   7    0.69    0.24
   5   7  -7    0.56    0.20
   5   7  -7    0.52    0.23
  -5   7   7    0.62    0.19
  -5   7   7    0.79    0.23
   5  -7  -6  254.02    9.88
   5  -7  -6  260.36   10.12
  -5  -7   6  291.81   11.35
  -5  -7   6  267.67   10.41
   5   7  -6  256.22    9.98
   5   7  -6  252.80    9.83
  -5   7   6  265.97   10.35
  -5   7   6  254.27    9.89
   5  -7  -5  164.43    6.42
   5  -7  -5  160.85    6.28
  -5  -7   5  141.37    5.52
  -5  -7   5  159.92    6.26
   5   7  -5  161.53    6.30
   5   7  -5  154.29    6.04
  -5   7   5  162.95    6.36
  -5   7   5  163.75    6.39
   5  -7  -4   94.52    3.73
   5  -7  -4  100.12    3.94
  -5  -7   4  100.59    3.97
  -5  -7   4  102.51    4.03
   5   7  -4   93.93    3.72
   5   7  -4  101.98    4.01
  -5   7   4  106.75    4.20
  -5   7   4   97.49    3.84
   5  -7  -3  146.25    5.72
   5  -7  -3  149.88    5.86
  -5  -7   3  143.12    5.59
  -5  -7   3  145.61    5.71
   5   7  -3  145.03    5.67
   5   7  -3  141.42    5.55
  -5   7   3  146.98    5.75
  -5   7   3  145.76    5.70
  -5  -7   2  523.89   20.33
   5   7  -2  515.36   20.00
  -5   7   2  487.08   18.89
   5  -7  -1    3.22    0.31
   5  -7  -1    2.21    0.31
  -5  -7   1    2.37    0.34
   5   7  -1    2.29    0.32
   5   7  -1    1.64    0.27
  -5   7   1    2.04    0.28
  -5   7   1    2.94    0.32
   5  -7   0  227.35    8.85
  -5  -7   0  239.98    9.36
  -5  -7   0  219.72    8.56
   5   7   0  232.52    9.05
   5   7   0  220.01    8.59
  -5   7   0  233.64    9.10
  -5   7   0  222.23    8.66
   5  -7   1   47.20    1.90
   5  -7   1   47.25    1.91
  -5  -7  -1   49.24    2.00
  -5  -7  -1   44.27    1.79
   5   7   1   45.51    1.83
   5   7   1   47.42    1.93
  -5   7  -1   47.42    1.92
  -5   7  -1   46.73    1.89
   5  -7   2  256.46    9.97
   5  -7   2  255.24    9.93
  -5  -7  -2  272.55   10.60
  -5  -7  -2  261.34   10.18
   5   7   2  272.31   10.58
   5   7   2  252.56    9.84
  -5   7  -2  251.58    9.80
  -5   7  -2  243.76    9.49
   5  -7   3   11.93    0.57
   5  -7   3   10.67    0.53
  -5  -7  -3   12.96    0.61
  -5  -7  -3   11.91    0.62
   5   7   3   13.01    0.61
   5   7   3   11.68    0.59
  -5   7  -3   10.51    0.52
  -5   7  -3   11.34    0.54
   5  -7   4   53.51    2.15
   5  -7   4   54.49    2.18
  -5  -7  -4   54.36    2.20
  -5  -7  -4   57.75    2.31
   5   7   4   55.75    2.25
   5   7   4   56.34    2.25
  -5   7  -4   56.75    2.27
  -5   7  -4   53.15    2.14
   5  -7   5    8.49    0.46
   5  -7   5    8.01    0.44
  -5  -7  -5    8.99    0.50
  -5  -7  -5    7.49    0.41
   5   7   5    7.96    0.42
   5   7   5    8.65    0.48
  -5   7  -5    8.86    0.47
  -5   7  -5    8.73    0.48
   5  -7   6   46.42    1.88
   5  -7   6   46.25    1.87
  -5  -7  -6   43.76    1.80
  -5  -7  -6   41.37    1.68
   5   7   6   45.88    1.88
   5   7   6   45.12    1.82
  -5   7  -6   47.90    1.94
  -5   7  -6   45.51    1.85
   5  -7   7    3.01    0.30
   5  -7   7    3.53    0.31
  -5  -7  -7    2.87    0.27
  -5  -7  -7    3.24    0.35
   5   7   7    3.10    0.27
   5   7   7    3.31    0.32
  -5   7  -7    3.63    0.30
  -5   7  -7    4.01    0.34
   5  -7   8  178.82    6.98
   5  -7   8  175.89    6.86
  -5  -7  -8  172.62    6.76
  -5  -7  -8  182.40    7.13
   5   7   8  173.70    6.79
   5   7   8  176.99    6.91
  -5   7  -8  166.48    6.52
  -5   7  -8  177.99    6.96
   5  -7   9   31.13    1.29
   5  -7   9   32.72    1.36
  -5  -7  -9   30.86    1.30
  -5  -7  -9   33.57    1.43
   5   7   9   31.81    1.32
   5   7   9   31.33    1.33
  -5   7  -9   32.74    1.38
  -5   7  -9   30.74    1.31
   5  -7  10   54.97    2.21
   5  -7  10   58.09    2.34
  -5  -7 -10   53.78    2.18
  -5  -7 -10   55.02    2.25
   5   7  10   55.97    2.27
   5   7  10   56.12    2.25
  -5   7 -10   55.34    2.25
  -5   7 -10   56.53    2.31
   5  -7  11   11.33    0.60
  -5  -7 -11   12.65    0.71
  -5  -7 -11   12.83    0.68
   5   7  11   13.09    0.66
  -5   7 -11   11.46    0.67
  -5   7 -11   12.79    0.70
   5  -8 -14  129.94    5.12
  -5  -8  14  130.08    5.14
   5   8 -14  123.99    4.90
  -5   8  14  130.38    5.14
   5  -8 -13   60.58    2.45
   5  -8 -13   65.51    2.63
  -5  -8  13   65.43    2.62
  -5  -8  13   58.51    2.36
   5   8 -13   61.09    2.48
   5   8 -13   63.48    2.55
  -5   8  13   62.38    2.53
  -5   8  13   63.41    2.55
   5  -8 -12    5.15    0.37
   5  -8 -12    5.78    0.39
  -5  -8  12    5.33    0.36
  -5  -8  12    5.98    0.39
   5   8 -12    5.85    0.42
   5   8 -12    5.99    0.39
  -5   8  12    6.03    0.44
  -5   8  12    5.42    0.37
   5  -8 -11    0.45    0.24
   5  -8 -11    0.35    0.24
  -5  -8  11    0.75    0.27
  -5  -8  11    0.33    0.24
   5   8 -11    0.97    0.27
   5   8 -11    0.30    0.24
  -5   8  11    0.56    0.27
  -5   8  11    0.65    0.23
   5  -8 -10  464.41   18.02
   5  -8 -10  472.45   18.34
  -5  -8  10  480.98   18.66
  -5  -8  10  462.46   17.95
   5   8 -10  442.22   17.16
   5   8 -10  436.62   16.96
  -5   8  10  467.33   18.13
  -5   8  10  473.43   18.38
   5  -8  -9   88.01    3.46
   5  -8  -9   82.57    3.25
  -5  -8   9   89.49    3.52
  -5  -8   9   89.74    3.53
   5   8  -9   86.23    3.39
   5   8  -9   85.86    3.39
  -5   8   9   84.62    3.34
  -5   8   9   89.03    3.50
   5  -8  -8    5.94    0.34
   5  -8  -8    6.65    0.37
  -5  -8   8    6.51    0.39
  -5  -8   8    5.73    0.33
   5   8  -8    6.01    0.34
   5   8  -8    5.63    0.36
  -5   8   8    6.33    0.36
  -5   8   8    6.76    0.39
   5  -8  -7    3.68    0.28
   5  -8  -7    3.33    0.28
  -5  -8   7    3.74    0.32
  -5  -8   7    3.48    0.27
   5   8  -7    3.50    0.32
   5   8  -7    2.69    0.25
  -5   8   7    3.77    0.31
  -5   8   7    3.48    0.26
   5  -8  -6  102.51    4.03
   5  -8  -6  106.31    4.17
  -5  -8   6   99.83    3.94
  -5  -8   6   97.95    3.85
   5   8  -6  100.66    3.95
   5   8  -6  103.00    4.07
  -5   8   6  108.46    4.26
  -5   8   6  105.14    4.13
   5  -8  -5   25.79    1.08
   5  -8  -5   25.62    1.08
  -5  -8   5   25.72    1.07
  -5  -8   5   25.99    1.11
   5   8  -5   25.82    1.11
   5   8  -5   26.38    1.10
  -5   8   5   24.94    1.05
  -5   8   5   24.60    1.04
   5  -8  -4   97.73    3.85
   5  -8  -4   94.78    3.73
  -5  -8   4   93.83    3.69
  -5  -8   4  100.17    3.96
   5   8  -4   98.42    3.87
   5   8  -4   97.71    3.86
  -5   8   4   96.08    3.79
  -5   8   4   98.15    3.87
   5  -8  -3   42.39    1.72
   5  -8  -3   43.47    1.76
  -5  -8   3   41.91    1.69
  -5  -8   3   43.71    1.79
   5   8  -3   41.74    1.71
   5   8  -3   44.20    1.79
  -5   8   3   39.76    1.62
  -5   8   3   45.34    1.84
   5  -8  -2   64.94    2.59
   5  -8  -2   63.99    2.55
  -5  -8   2   61.02    2.43
  -5  -8   2   61.65    2.48
   5   8  -2   60.48    2.41
   5   8  -2   63.85    2.57
  -5   8   2   61.92    2.47
  -5   8   2   63.24    2.52
   5  -8  -1    9.73    0.51
   5  -8  -1    8.90    0.48
  -5  -8   1    9.01    0.47
  -5  -8   1    9.43    0.54
   5   8  -1    9.62    0.53
   5   8  -1   10.25    0.52
  -5   8   1    9.49    0.49
  -5   8   1    9.63    0.51
   5  -8   0   26.65    1.13
   5  -8   0   30.77    1.28
  -5  -8   0   29.67    1.23
  -5  -8   0   29.40    1.25
   5   8   0   30.42    1.26
   5   8   0   28.30    1.21
  -5   8   0   28.74    1.21
  -5   8   0   31.01    1.30
   5  -8   1   32.74    1.36
   5  -8   1   32.52    1.34
  -5  -8  -1   33.28    1.37
  -5  -8  -1   34.52    1.45
   5   8   1   33.03    1.39
   5   8   1   34.64    1.42
  -5   8  -1   32.33    1.35
  -5   8  -1   32.37    1.34
   5  -8   2   91.27    3.61
   5  -8   2   86.54    3.42
  -5  -8  -2   85.98    3.40
  -5  -8  -2   92.71    3.68
   5   8   2   90.74    3.58
   5   8   2   89.42    3.55
  -5   8  -2   89.27    3.53
  -5   8  -2   88.96    3.52
   5  -8   3   26.67    1.12
   5  -8   3   26.04    1.10
  -5  -8  -3   25.70    1.11
  -5  -8  -3   26.74    1.13
   5   8   3   27.11    1.16
   5   8   3   27.33    1.14
  -5   8  -3   26.55    1.13
  -5   8  -3   28.35    1.20
   5  -8   4   13.20    0.62
   5  -8   4   12.24    0.59
  -5  -8  -4   13.86    0.65
  -5  -8  -4   12.81    0.65
   5   8   4   12.45    0.62
   5   8   4   12.51    0.60
  -5   8  -4   12.02    0.59
  -5   8  -4   12.20    0.59
   5  -8   5  127.99    5.02
  -5  -8  -5  131.40    5.15
   5   8   5  126.01    4.96
   5   8   5  119.21    4.68
  -5   8  -5  125.11    4.92
  -5   8  -5  121.62    4.78
   5  -8   6  122.84    4.82
   5  -8   6  128.06    5.03
  -5  -8  -6  113.99    4.48
  -5  -8  -6  130.81    5.15
   5   8   6  120.72    4.76
   5   8   6  125.74    4.93
  -5   8  -6  127.21    5.00
  -5   8  -6  124.06    4.88
   5  -8   7   13.83    0.64
   5  -8   7   13.94    0.67
  -5  -8  -7   13.70    0.65
  -5  -8  -7   12.85    0.65
   5   8   7   13.07    0.60
   5   8   7   14.96    0.71
  -5   8  -7   13.64    0.66
  -5   8  -7   13.12    0.63
   5  -8   8    2.68    0.31
   5  -8   8    2.61    0.30
  -5  -8  -8    2.29    0.28
  -5  -8  -8    2.79    0.37
   5   8   8    2.39    0.33
   5   8   8    2.41    0.27
  -5   8  -8    2.68    0.33
  -5   8  -8    2.90    0.34
   5  -8   9   14.04    0.66
   5  -8   9   12.86    0.62
  -5  -8  -9   13.31    0.65
  -5  -8  -9   14.35    0.74
   5   8   9   14.19    0.71
   5   8   9   14.50    0.68
  -5   8  -9   14.81    0.73
  -5   8  -9   14.12    0.70
   5  -8  10    2.31    0.32
   5  -8  10    2.04    0.33
  -5  -8 -10    1.92    0.34
  -5  -8 -10    2.11    0.40
   5   8  10    1.91    0.35
   5   8  10    2.19    0.33
  -5   8 -10    2.01    0.36
  -5   8 -10    1.95    0.39
   5  -9 -13  161.39    6.34
   5  -9 -13  157.56    6.20
   5   9 -13  143.76    5.66
   5   9 -13  151.85    6.00
  -5   9  13  150.20    5.90
   5  -9 -12   59.85    2.42
   5  -9 -12   57.05    2.30
  -5  -9  12   58.87    2.38
  -5  -9  12   61.48    2.47
   5   9 -12   58.53    2.39
   5   9 -12   57.58    2.33
  -5   9  12   64.48    2.61
  -5   9  12   61.90    2.49
   5  -9 -11    1.18    0.27
   5  -9 -11    1.52    0.28
  -5  -9  11    1.80    0.29
  -5  -9  11    1.56    0.30
   5   9 -11    1.59    0.29
   5   9 -11    1.60    0.32
  -5   9  11    1.36    0.34
  -5   9  11    1.04    0.26
   5  -9 -10   15.94    0.73
   5  -9 -10   17.68    0.79
  -5  -9  10   15.98    0.74
  -5  -9  10   17.33    0.78
   5   9 -10   16.64    0.79
   5   9 -10   17.67    0.79
  -5   9  10   17.06    0.77
  -5   9  10   17.21    0.80
   5  -9  -9  160.53    6.27
  -5  -9   9  162.80    6.37
  -5  -9   9  149.93    5.87
   5   9  -9  155.88    6.09
   5   9  -9  145.10    5.71
  -5   9   9  146.12    5.72
  -5   9   9  142.10    5.58
   5  -9  -8   75.52    2.99
   5  -9  -8   74.60    2.96
  -5  -9   8   75.33    2.99
  -5  -9   8   72.16    2.85
   5   9  -8   74.11    2.93
   5   9  -8   79.64    3.17
  -5   9   8   81.08    3.22
  -5   9   8   75.16    2.97
   5  -9  -7  111.31    4.38
   5  -9  -7  108.36    4.25
  -5  -9   7  106.88    4.21
  -5  -9   7  109.00    4.28
   5   9  -7  112.92    4.46
   5   9  -7  106.22    4.17
  -5   9   7  111.04    4.36
  -5   9   7  110.21    4.34
   5  -9  -6   21.74    0.94
  -5  -9   6   23.30    0.99
  -5  -9   6   20.02    0.90
   5   9  -6   21.86    0.98
   5   9  -6   21.08    0.91
  -5   9   6   20.07    0.89
  -5   9   6   20.64    0.90
   5  -9  -5  201.61    7.85
   5  -9  -5  195.00    7.61
  -5  -9   5  185.86    7.25
  -5  -9   5  200.93    7.84
   5   9  -5  199.44    7.80
   5   9  -5  202.39    7.88
  -5   9   5  187.10    7.31
  -5   9   5  203.41    7.94
   5  -9  -4  208.09    8.12
   5  -9  -4  194.17    7.57
  -5  -9   4  199.76    7.80
  -5  -9   4  188.08    7.34
   5   9  -4  207.09    8.07
   5   9  -4  202.85    7.93
  -5   9   4  202.39    7.90
  -5   9   4  197.73    7.71
   5  -9  -3  136.76    5.36
   5  -9  -3  136.69    5.36
  -5  -9   3  136.03    5.33
  -5  -9   3  146.88    5.76
   5   9  -3  138.74    5.46
   5   9  -3  133.18    5.22
  -5   9   3  136.79    5.37
  -5   9   3  136.45    5.35
   5  -9  -2   19.04    0.85
   5  -9  -2   21.88    0.94
  -5  -9   2   21.94    0.98
  -5  -9   2   22.74    0.97
   5   9  -2   23.45    1.00
   5   9  -2   21.58    0.97
  -5   9   2   20.40    0.89
  -5   9   2   19.79    0.89
   5  -9  -1   73.72    2.94
   5  -9  -1   74.50    2.95
  -5  -9   1   73.65    2.92
  -5  -9   1   73.82    2.95
   5   9  -1   76.28    3.03
   5   9  -1   75.82    3.03
  -5   9   1   72.40    2.88
  -5   9   1   75.35    2.99
   5  -9   0  189.23    7.39
   5  -9   0  184.62    7.20
  -5  -9   0  177.55    6.95
  -5  -9   0  170.80    6.67
   5   9   0  164.60    6.46
   5   9   0  182.98    7.14
  -5   9   0  180.69    7.06
  -5   9   0  181.38    7.08
   5  -9   1  210.19    8.20
   5  -9   1  230.42    8.97
  -5  -9  -1  215.04    8.40
  -5  -9  -1  222.65    8.68
   5   9   1  212.12    8.29
   5   9   1  227.35    8.86
  -5   9  -1  220.11    8.58
  -5   9  -1  219.14    8.55
   5  -9   2   19.86    0.88
   5  -9   2   21.96    0.95
  -5  -9  -2   22.00    0.99
   5   9   2   21.80    0.97
   5   9   2   20.38    0.89
  -5   9  -2   21.54    0.95
  -5   9  -2   20.44    0.90
   5  -9   3    2.78    0.30
   5  -9   3    2.31    0.29
  -5  -9  -3    2.10    0.28
  -5  -9  -3    2.39    0.33
   5   9   3    2.74    0.34
   5   9   3    2.12    0.26
  -5   9  -3    2.62    0.29
  -5   9  -3    2.59    0.33
   5  -9   4  127.40    5.00
   5  -9   4  132.57    5.21
  -5  -9  -4  132.20    5.19
  -5  -9  -4  132.28    5.21
   5   9   4  124.33    4.88
   5   9   4  132.84    5.23
  -5   9  -4  124.40    4.89
  -5   9  -4  127.57    5.01
   5  -9   5  119.53    4.70
   5  -9   5  124.18    4.87
  -5  -9  -5  129.55    5.11
  -5  -9  -5  126.38    4.97
   5   9   5  119.82    4.73
   5   9   5  124.72    4.89
  -5   9  -5  116.89    4.60
  -5   9  -5  122.45    4.82
   5  -9   6    0.39    0.25
   5  -9   6    0.03    0.27
  -5  -9  -6   -0.12    0.24
  -5  -9  -6    0.01    0.32
   5   9   6   -0.11    0.24
   5   9   6    0.18    0.29
  -5   9  -6   -0.26    0.27
  -5   9  -6    0.21    0.27
   5  -9   7   11.19    0.56
   5  -9   7   11.45    0.60
  -5  -9  -7   12.13    0.60
  -5  -9  -7   11.05    0.61
   5   9   7   11.32    0.55
   5   9   7   11.31    0.61
  -5   9  -7   10.61    0.57
  -5   9  -7   10.91    0.58
   5  -9   8    1.05    0.29
   5  -9   8    1.42    0.31
  -5  -9  -8    1.02    0.28
  -5  -9  -8    1.56    0.35
   5   9   8    1.86    0.28
   5   9   8    1.83    0.36
  -5   9  -8    1.86    0.35
  -5   9  -8    1.28    0.30
   5  -9   9   46.37    1.88
   5  -9   9   47.93    1.96
  -5  -9  -9   46.51    1.92
  -5  -9  -9   45.39    1.86
   5   9   9   46.56    1.88
   5   9   9   48.10    1.99
  -5   9  -9   48.27    2.00
  -5   9  -9   46.00    1.90
   5 -10 -12   29.30    1.27
   5 -10 -12   26.89    1.18
  -5 -10  12   27.47    1.19
   5  10 -12   28.94    1.25
   5  10 -12   27.55    1.25
  -5  10  12   27.43    1.19
   5 -10 -11   17.01    0.80
   5 -10 -11   17.46    0.81
  -5 -10  11   15.99    0.76
  -5 -10  11   16.38    0.77
   5  10 -11   15.74    0.80
   5  10 -11   16.51    0.78
  -5  10  11   16.40    0.81
  -5  10  11   17.25    0.79
   5 -10 -10   11.27    0.59
   5 -10 -10   11.87    0.61
  -5 -10  10   12.44    0.63
  -5 -10  10   11.75    0.59
   5  10 -10   12.20    0.66
   5  10 -10   12.12    0.61
  -5  10  10   12.70    0.65
  -5  10  10   12.14    0.61
   5 -10  -9   39.23    1.62
   5 -10  -9   38.59    1.59
  -5 -10   9   41.47    1.70
  -5 -10   9   36.67    1.51
   5  10  -9   39.23    1.61
   5  10  -9   37.52    1.59
  -5  10   9   39.05    1.62
  -5  10   9   37.59    1.55
   5 -10  -8   49.83    2.01
   5 -10  -8   46.95    1.91
  -5 -10   8   45.22    1.84
  -5 -10   8   47.44    1.92
   5  10  -8   44.71    1.84
   5  10  -8   45.17    1.83
  -5  10   8   46.42    1.90
  -5  10   8   49.46    2.00
   5 -10  -7  117.75    4.62
   5 -10  -7  118.70    4.67
  -5 -10   7  110.43    4.34
  -5 -10   7  114.21    4.49
   5  10  -7  123.50    4.88
   5  10  -7  115.87    4.55
  -5  10   7  117.53    4.63
  -5  10   7  108.34    4.26
   5 -10  -6   53.00    2.14
   5 -10  -6   54.00    2.17
  -5 -10   6   53.56    2.16
  -5 -10   6   48.15    1.96
   5  10  -6   53.02    2.13
   5  10  -6   51.10    2.09
  -5  10   6   51.90    2.09
  -5  10   6   48.59    1.98
   5 -10  -5  152.17    5.96
   5 -10  -5  137.37    5.38
  -5 -10   5  139.96    5.48
  -5 -10   5  150.46    5.90
   5  10  -5  149.17    5.86
   5  10  -5  140.15    5.49
  -5  10   5  145.32    5.69
  -5  10   5  141.44    5.55
   5 -10  -4    5.71    0.36
   5 -10  -4    4.88    0.34
  -5 -10   4    6.44    0.37
  -5 -10   4    5.12    0.37
   5  10  -4    5.96    0.37
   5  10  -4    5.37    0.41
  -5  10   4    4.68    0.39
  -5  10   4    5.97    0.38
   5 -10  -3   81.55    3.23
   5 -10  -3   83.69    3.32
  -5 -10   3   77.18    3.06
  -5 -10   3   85.47    3.40
   5  10  -3   85.15    3.39
   5  10  -3   82.91    3.28
  -5  10   3   82.81    3.29
  -5  10   3   81.40    3.23
   5 -10  -2   42.13    1.71
   5 -10  -2   39.69    1.63
  -5 -10   2   42.25    1.76
  -5 -10   2   43.25    1.76
   5  10  -2   44.81    1.85
   5  10  -2   45.42    1.84
  -5  10   2   43.17    1.77
  -5  10   2   42.86    1.75
   5 -10  -1  310.09   12.07
   5 -10  -1  287.91   11.19
  -5 -10   1  273.77   10.66
  -5 -10   1  293.52   11.43
   5  10  -1  296.20   11.55
   5  10  -1  278.64   10.84
  -5  10   1  294.98   11.48
  -5  10   1  291.81   11.36
   5 -10   0   78.11    3.09
   5 -10   0   67.82    2.72
  -5 -10   0   73.18    2.93
  -5 -10   0   77.96    3.10
   5  10   0   70.53    2.84
   5  10   0   73.11    2.90
  -5  10   0   72.92    2.91
  -5  10   0   71.21    2.84
   5 -10   1   57.07    2.30
   5 -10   1   50.63    2.04
  -5 -10  -1   52.78    2.15
  -5 -10  -1   53.68    2.16
   5  10   1   52.34    2.11
   5  10   1   54.83    2.24
  -5  10  -1   54.83    2.21
  -5  10  -1   51.54    2.09
   5 -10   2   34.54    1.44
   5 -10   2   37.45    1.54
  -5 -10  -2   36.74    1.54
  -5 -10  -2   37.42    1.53
   5  10   2   35.25    1.48
   5  10   2   36.93    1.52
  -5  10  -2   35.71    1.48
  -5  10  -2   35.74    1.49
   5 -10   3   22.88    1.00
   5 -10   3   22.14    0.96
  -5 -10  -3   21.81    0.95
  -5 -10  -3   23.79    1.05
   5  10   3   21.05    0.91
   5  10   3   21.09    0.96
  -5  10  -3   22.35    0.99
  -5  10  -3   21.93    0.96
   5 -10   4    9.65    0.53
   5 -10   4   10.43    0.52
  -5 -10  -4    9.71    0.56
  -5 -10  -4   10.07    0.52
   5  10   4    9.62    0.55
   5  10   4    9.92    0.52
  -5  10  -4    9.85    0.52
  -5  10  -4   10.12    0.54
   5 -10   5    5.18    0.35
   5 -10   5    5.34    0.39
  -5 -10  -5    6.25    0.45
  -5 -10  -5    5.00    0.35
   5  10   5    5.54    0.36
   5  10   5    5.69    0.39
  -5  10  -5    5.84    0.40
  -5  10  -5    5.58    0.38
   5 -10   6    7.70    0.43
   5 -10   6    7.18    0.44
  -5 -10  -6    8.03    0.47
  -5 -10  -6    6.69    0.47
   5  10   6    7.42    0.48
   5  10   6    7.00    0.41
  -5  10  -6    6.91    0.44
  -5  10  -6    7.21    0.45
   5 -10   7   56.68    2.28
   5 -10   7   61.92    2.49
  -5 -10  -7   59.22    2.40
  -5 -10  -7   58.46    2.35
   5  10   7   60.19    2.44
   5  10   7   60.43    2.41
  -5  10  -7   61.04    2.46
  -5  10  -7   55.31    2.25
   5 -11 -10  179.16    7.02
   5 -11 -10  190.01    7.44
  -5 -11  10  177.21    6.94
  -5 -11  10  189.25    7.40
   5  11 -10  181.18    7.09
   5  11 -10  184.25    7.25
  -5  11  10  178.82    7.02
  -5  11  10  166.53    6.52
   5 -11  -9    0.58    0.28
   5 -11  -9   -0.01    0.29
  -5 -11   9    0.01    0.30
  -5 -11   9    0.85    0.30
   5  11  -9    0.23    0.28
   5  11  -9    0.17    0.35
  -5  11   9    0.16    0.26
  -5  11   9   -0.47    0.32
   5 -11  -8  120.89    4.76
   5 -11  -8  114.90    4.52
  -5 -11   8  116.53    4.59
  -5 -11   8  112.99    4.44
   5  11  -8  113.16    4.49
   5  11  -8  110.75    4.36
  -5  11   8  118.28    4.66
  -5  11   8  115.19    4.54
   5 -11  -7   38.96    1.60
   5 -11  -7   37.47    1.54
  -5 -11   7   35.64    1.47
  -5 -11   7   41.27    1.69
   5  11  -7   36.96    1.51
   5  11  -7   38.27    1.60
  -5  11   7   36.37    1.50
  -5  11   7   40.81    1.68
   5 -11  -6  137.27    5.38
   5 -11  -6  133.11    5.23
  -5 -11   6  126.55    4.96
  -5 -11   6  133.89    5.26
   5  11  -6  129.35    5.07
   5  11  -6  129.16    5.10
  -5  11   6  135.57    5.32
  -5  11   6  126.74    4.99
   5 -11  -5    1.67    0.26
  -5 -11   5    2.56    0.32
  -5 -11   5    1.55    0.26
   5  11  -5    2.66    0.36
   5  11  -5    1.88    0.28
  -5  11   5    1.85    0.29
  -5  11   5    2.81    0.30
   5 -11  -4   24.92    1.08
   5 -11  -4   25.09    1.07
  -5 -11   4   25.21    1.09
  -5 -11   4   24.18    1.03
   5  11  -4   26.50    1.12
   5  11  -4   24.05    1.07
  -5  11   4   24.14    1.04
  -5  11   4   24.03    1.05
   5 -11  -3    8.90    0.46
   5 -11  -3    9.78    0.52
  -5 -11   3    8.49    0.45
  -5 -11   3    9.95    0.54
   5  11  -3   10.32    0.57
   5  11  -3    8.99    0.47
  -5  11   3    9.54    0.50
  -5  11   3   10.21    0.56
   5 -11  -2  160.80    6.28
   5 -11  -2  155.31    6.09
  -5 -11   2  165.65    6.49
  -5 -11   2  154.71    6.05
   5  11  -2  165.41    6.46
   5  11  -2  164.60    6.46
  -5  11   2  162.99    6.38
  -5  11   2  158.36    6.21
   5 -11  -1    7.08    0.40
  -5 -11   1    7.10    0.40
   5  11  -1    7.99    0.43
   5  11  -1    8.70    0.52
  -5  11   1    8.02    0.46
  -5  11   1    8.63    0.49
   5 -11   0   32.28    1.34
   5 -11   0   32.76    1.37
  -5 -11   0   34.35    1.45
  -5 -11   0   31.35    1.31
   5  11   0   32.55    1.38
   5  11   0   34.06    1.41
  -5  11   0   32.94    1.38
  -5  11   0   32.55    1.37
   5 -11   1    4.07    0.36
  -5 -11  -1    3.95    0.39
   5  11   1    5.37    0.37
   5  11   1    4.45    0.37
  -5  11  -1    4.31    0.36
  -5  11  -1    4.44    0.36
   5 -11   2  128.64    5.04
   5 -11   2  132.45    5.20
  -5 -11  -2  125.72    4.95
  -5 -11  -2  131.94    5.18
   5  11   2  133.57    5.23
   5  11   2  126.96    5.01
  -5  11  -2  128.55    5.05
  -5  11  -2  127.86    5.03
   5 -11   3   24.77    1.07
   5 -11   3   23.46    1.01
  -5 -11  -3   25.45    1.12
  -5 -11  -3   23.73    1.03
   5  11   3   25.06    1.10
   5  11   3   24.92    1.07
  -5  11  -3   24.77    1.08
  -5  11  -3   23.20    1.01
   5 -11   4   11.94    0.59
   5 -11   4   12.08    0.61
  -5 -11  -4   11.88    0.62
  -5 -11  -4   11.68    0.60
   5  11   4   11.48    0.56
   5  11   4   11.57    0.60
  -5  11  -4   11.87    0.61
  -5  11  -4   12.27    0.64
   5 -11   5    3.53    0.33
   5 -11   5    2.42    0.28
  -5 -11  -5    2.92    0.36
  -5 -11  -5    3.65    0.36
   5  11   5    3.59    0.33
   5  11   5    2.58    0.36
  -5  11  -5    2.77    0.32
  -5  11  -5    2.71    0.38
   5 -11   6  142.86    5.59
   5 -11   6  143.39    5.62
  -5 -11  -6  142.91    5.60
  -5 -11  -6  143.03    5.61
   5  11   6  131.86    5.16
   5  11   6  135.25    5.32
  -5  11  -6  136.96    5.39
  -5  11  -6  149.39    5.87
   5 -12  -8  174.43    6.82
   5 -12  -8  186.06    7.29
  -5 -12   8  169.21    6.62
  -5 -12   8  175.77    6.88
   5  12  -8  170.38    6.66
   5  12  -8  175.82    6.90
  -5  12   8  167.50    6.57
  -5  12   8  169.75    6.64
   5 -12  -7    4.22    0.37
   5 -12  -7    4.03    0.37
  -5 -12   7    4.92    0.37
  -5 -12   7    4.66    0.40
   5  12  -7    3.98    0.41
   5  12  -7    4.69    0.38
  -5  12   7    4.14    0.42
  -5  12   7    4.39    0.37
   5 -12  -6    0.08    0.28
   5 -12  -6    0.07    0.23
  -5 -12   6    0.22    0.27
  -5 -12   6   -0.09    0.30
   5  12  -6    0.01    0.26
   5  12  -6    0.15    0.34
  -5  12   6    0.27    0.30
  -5  12   6    0.34    0.24
   5 -12  -5   57.56    2.31
   5 -12  -5   52.66    2.13
  -5 -12   5   53.46    2.17
  -5 -12   5   54.05    2.17
   5  12  -5   56.66    2.30
   5  12  -5   54.49    2.19
  -5  12   5   55.46    2.24
  -5  12   5   53.17    2.15
   5 -12  -4  164.60    6.44
   5 -12  -4  157.97    6.18
  -5 -12   4  164.04    6.42
  -5 -12   4  149.17    5.84
   5  12  -4  158.48    6.23
   5  12  -4  154.73    6.06
  -5  12   4  158.41    6.21
  -5  12   4  156.22    6.13
   5 -12  -3    9.14    0.51
   5 -12  -3    7.55    0.46
  -5 -12   3    7.98    0.51
  -5 -12   3    9.28    0.49
   5  12  -3    8.53    0.48
   5  12  -3    8.21    0.52
  -5  12   3    9.82    0.55
  -5  12   3    8.57    0.47
   5 -12  -2    1.73    0.32
   5 -12  -2    2.14    0.29
  -5 -12   2    2.14    0.31
  -5 -12   2    1.63    0.34
   5  12  -2    2.40    0.30
   5  12  -2    1.77    0.37
  -5  12   2    1.29    0.29
  -5  12   2    2.14    0.32
   5 -12  -1   14.83    0.73
   5 -12  -1   15.94    0.74
  -5 -12   1   17.47    0.80
  -5 -12   1   14.34    0.71
   5  12  -1   15.76    0.73
   5  12  -1   15.60    0.76
  -5  12   1   15.22    0.74
  -5  12   1   14.63    0.70
   5 -12   0  185.45    7.25
   5 -12   0  189.25    7.38
  -5 -12   0  189.03    7.38
  -5 -12   0  189.64    7.41
   5  12   0  189.79    7.41
   5  12   0  194.86    7.63
  -5  12   0  189.88    7.43
  -5  12   0  188.03    7.36
   5 -12   1   31.25    1.31
   5 -12   1   28.30    1.22
  -5 -12  -1   27.47    1.18
  -5 -12  -1   30.69    1.29
   5  12   1   29.77    1.25
   5  12   1   29.11    1.27
  -5  12  -1   31.64    1.34
  -5  12  -1   30.06    1.29
   5 -12   2    1.14    0.26
   5 -12   2    0.37    0.29
  -5 -12  -2    0.96    0.31
  -5 -12  -2    1.20    0.32
   5  12   2    0.84    0.36
   5  12   2    0.07    0.27
  -5  12  -2    0.64    0.35
  -5  12  -2    0.72    0.28
   5 -12   3    0.85    0.28
   5 -12   3    0.92    0.31
  -5 -12  -3    0.66    0.30
   5  12   3    0.76    0.24
  -5  12  -3    0.87    0.36
  -5  12  -3    0.74    0.29
   6   0 -13    0.15    0.13
   6   0 -11   -0.08    0.15
   6   0 -11    0.04    0.16
  -6   0  11   -0.10    0.18
  -6   0  11   -0.03    0.15
   6   0 -10  500.73   19.42
   6   0 -10  499.76   19.39
  -6   0  10  506.83   19.66
   6   0  -9   -0.10    0.17
   6   0  -9   -0.02    0.18
  -6   0   9   -0.01    0.17
  -6   0   9   -0.03    0.21
   6   0  -7    0.19    0.20
   6   0  -7    0.10    0.19
  -6   0   7    0.01    0.22
  -6   0   7    0.03    0.19
   6   0  -6   88.10    3.46
   6   0  -6   90.20    3.53
  -6   0   6   88.84    3.48
  -6   0   6   85.50    3.37
   6   0  -5   -0.19    0.19
   6   0  -5   -0.08    0.20
  -6   0   5   -0.11    0.22
  -6   0   5   -0.06    0.18
   6   0  -4   75.23    2.96
   6   0  -4   77.79    3.06
  -6   0   4   78.86    3.11
  -6   0   4   74.26    2.92
   6   0  -3   -0.13    0.21
   6   0  -3   -0.32    0.20
  -6   0   3   -0.16    0.18
  -6   0   3   -0.05    0.23
   6   0  -1    0.00    0.22
   6   0  -1    0.14    0.22
  -6   0   1    0.17    0.19
  -6   0   1    0.11    0.25
   6   0   0    5.39    0.32
   6   0   0    5.18    0.33
  -6   0   0    4.72    0.32
  -6   0   0    5.50    0.36
   6   0   1    0.10    0.22
   6   0   1    0.16    0.22
  -6   0  -1   -0.39    0.24
  -6   0  -1    0.08    0.22
   6   0   2  137.30    5.36
   6   0   2  140.69    5.49
  -6   0  -2  143.64    5.61
  -6   0  -2  128.38    5.03
   6   0   3   -0.07    0.22
   6   0   3   -0.09    0.24
  -6   0  -3   -0.09    0.22
  -6   0  -3    0.09    0.27
   6   0   4  126.74    4.96
   6   0   4  133.23    5.21
  -6   0  -4  114.19    4.50
  -6   0  -4  130.25    5.10
   6   0   5   -0.13    0.22
   6   0   5    0.33    0.20
  -6   0  -5   -0.20    0.20
  -6   0  -5    0.00    0.24
   6   0   6  188.44    7.34
   6   0   6  193.52    7.54
  -6   0  -6  179.08    6.99
  -6   0  -6  199.66    7.78
   6   0   7   -0.04    0.19
   6   0   7   -0.04    0.18
  -6   0  -7    0.09    0.23
  -6   0  -7   -0.13    0.20
   6   0   8  208.12    8.10
   6   0   8  211.04    8.22
  -6   0  -8  209.04    8.16
  -6   0  -8  210.09    8.18
   6   0   9   -0.32    0.22
   6   0   9   -0.04    0.22
  -6   0  -9    0.17    0.23
  -6   0  -9   -0.04    0.27
   6   0  10   18.87    0.83
   6   0  10   18.92    0.85
  -6   0 -10   18.07    0.82
  -6   0 -10   17.34    0.84
   6   0  11   -0.01    0.28
   6   0  11    0.23    0.25
  -6   0 -11    0.00    0.36
  -6   0 -11    0.06    0.28
   6   0  12  306.92   11.95
  -6   0 -12  303.51   11.86
  -6   0 -12  339.10   13.22
   6  -1 -13  141.76    5.57
   6   1 -13  134.76    5.30
   6  -1 -12   33.01    1.33
   6  -1 -12   34.81    1.40
  -6  -1  12   32.98    1.34
  -6  -1  12   31.86    1.28
   6   1 -12   34.18    1.37
   6   1 -12   29.01    1.17
  -6   1  12   31.57    1.27
  -6   1  12   32.37    1.32
   6  -1 -11   65.85    2.60
   6  -1 -11   67.11    2.64
  -6  -1  11   69.19    2.72
  -6  -1  11   69.36    2.75
   6   1 -11   66.50    2.62
   6   1 -11   68.45    2.69
  -6   1  11   75.48    2.96
  -6   1  11   67.38    2.67
   6  -1 -10  120.11    4.69
   6  -1 -10  118.06    4.61
  -6  -1  10  123.50    4.82
  -6  -1  10  121.16    4.74
   6   1 -10  122.11    4.77
   6   1 -10  122.70    4.79
  -6   1  10  109.92    4.29
  -6   1  10  115.11    4.51
  -6  -1   9  528.28   20.48
  -6  -1   9  532.18   20.63
   6   1  -9  559.97   21.70
   6  -1  -8    5.20    0.31
   6  -1  -8    5.86    0.33
  -6  -1   8    4.57    0.28
  -6  -1   8    5.25    0.34
   6   1  -8    5.16    0.30
   6   1  -8    5.22    0.31
  -6   1   8    4.60    0.28
  -6   1   8    5.41    0.33
   6  -1  -7   13.46    0.60
   6  -1  -7   12.76    0.57
  -6  -1   7   13.94    0.61
  -6  -1   7   13.40    0.62
   6   1  -7   13.81    0.61
   6   1  -7   14.46    0.64
  -6   1   7   14.17    0.64
  -6   1   7   12.69    0.57
   6  -1  -6  362.75   14.07
   6  -1  -6  375.67   14.56
  -6  -1   6  391.76   15.20
  -6  -1   6  364.70   14.14
  -6   1   6  384.45   14.92
   6  -1  -5  349.34   13.55
   6  -1  -5  344.22   13.35
  -6  -1   5  362.99   14.07
  -6  -1   5  354.22   13.75
  -6   1   5  357.14   13.85
  -6   1   5  349.59   13.57
   6  -1  -4  238.79    9.28
   6  -1  -4  233.79    9.08
  -6  -1   4  233.25    9.06
  -6  -1   4  234.45    9.12
   6   1  -4  242.93    9.44
   6   1  -4  244.03    9.48
  -6   1   4  237.37    9.23
  -6   1   4  242.17    9.40
   6  -1  -3   36.42    1.47
   6  -1  -3   35.40    1.43
  -6  -1   3   37.52    1.51
  -6  -1   3   35.32    1.45
   6   1  -3   36.32    1.47
   6   1  -3   38.08    1.54
  -6   1   3   35.50    1.43
  -6   1   3   37.69    1.54
  -6  -1   2  578.01   22.40
   6  -1  -1   77.79    3.06
   6  -1  -1   76.99    3.03
  -6  -1   1   75.57    2.99
  -6  -1   1   75.11    2.95
   6   1  -1   75.72    2.98
   6   1  -1   78.28    3.08
  -6   1   1   77.82    3.08
  -6   1   1   75.87    2.98
   6  -1   0   20.05    0.84
   6  -1   0   21.65    0.91
  -6  -1   0   19.56    0.83
  -6  -1   0   18.90    0.83
   6   1   0   20.41    0.87
   6   1   0   21.57    0.91
  -6   1   0   21.28    0.91
  -6   1   0   20.44    0.86
   6  -1   1  183.28    7.13
   6  -1   1  177.69    6.92
  -6  -1  -1  172.75    6.73
  -6  -1  -1  172.53    6.74
   6   1   1  167.92    6.54
   6   1   1  177.13    6.90
  -6   1  -1  185.37    7.23
  -6   1  -1  178.06    6.94
   6  -1   2  281.08   10.91
   6  -1   2  265.48   10.31
  -6  -1  -2  278.16   10.82
  -6  -1  -2  256.70    9.97
   6   1   2  283.28   11.00
   6   1   2  267.43   10.39
  -6   1  -2  266.94   10.38
  -6   1  -2  277.91   10.80
   6  -1   3  180.52    7.04
   6  -1   3  200.07    7.79
  -6  -1  -3  193.32    7.53
  -6  -1  -3  196.68    7.67
   6   1   3  186.42    7.26
   6   1   3  196.61    7.66
  -6   1  -3  215.02    8.37
  -6   1  -3  198.88    7.75
   6  -1   4   14.71    0.66
   6  -1   4   14.91    0.68
  -6  -1  -4   13.97    0.68
  -6  -1  -4   14.88    0.67
   6   1   4   15.18    0.69
   6   1   4   13.19    0.62
  -6   1  -4   14.03    0.66
  -6   1  -4   14.75    0.67
   6  -1   5  112.56    4.41
   6  -1   5  112.90    4.42
  -6  -1  -5  112.04    4.39
  -6  -1  -5  109.97    4.33
   6   1   5  120.33    4.72
   6   1   5  113.99    4.47
  -6   1  -5  113.12    4.44
  -6   1  -5  106.24    4.18
   6  -1   6  170.14    6.64
   6  -1   6  170.19    6.63
  -6  -1  -6  171.84    6.71
  -6  -1  -6  161.92    6.32
   6   1   6  172.43    6.73
   6   1   6  168.28    6.56
  -6   1  -6  158.31    6.19
  -6   1  -6  168.41    6.57
   6  -1   7   24.60    1.03
   6  -1   7   23.36    0.97
  -6  -1  -7   25.65    1.09
  -6  -1  -7   23.67    1.00
   6   1   7   25.57    1.06
   6   1   7   22.34    0.95
  -6   1  -7   24.87    1.04
  -6   1  -7   24.65    1.05
   6  -1   8    1.39    0.21
   6  -1   8    1.51    0.23
  -6  -1  -8    1.29    0.22
  -6  -1  -8    1.20    0.27
   6   1   8    1.24    0.22
   6   1   8    1.37    0.22
  -6   1  -8    0.92    0.26
  -6   1  -8    1.43    0.22
   6  -1   9   98.20    3.86
   6  -1   9  103.51    4.08
  -6  -1  -9  100.80    3.98
  -6  -1  -9  106.83    4.22
   6   1   9  114.90    4.51
   6   1   9  104.58    4.12
  -6   1  -9  106.68    4.22
   6  -1  10    9.80    0.52
   6  -1  10    9.68    0.50
  -6  -1 -10   10.91    0.57
  -6  -1 -10   11.00    0.61
   6   1  10   10.64    0.55
   6   1  10    9.81    0.50
  -6   1 -10   10.20    0.58
  -6   1 -10   10.02    0.54
   6  -1  11    1.08    0.27
   6  -1  11    0.92    0.30
  -6  -1 -11    0.88    0.33
  -6  -1 -11    0.84    0.35
   6   1  11    1.07    0.31
   6   1  11    1.05    0.26
  -6   1 -11    0.81    0.32
  -6   1 -11    1.20    0.35
   6  -1  12    8.13    0.50
  -6  -1 -12    7.97    0.60
  -6  -1 -12    8.29    0.56
   6   1  12    8.43    0.50
  -6   1 -12    9.04    0.62
  -6   1 -12    7.61    0.55
   6  -2 -12   21.75    0.90
   6  -2 -12   23.27    0.96
  -6  -2  12   23.12    0.95
  -6  -2  12   24.65    1.02
   6   2 -12   21.96    0.91
   6   2 -12   22.56    0.93
  -6   2  12   24.06    0.99
  -6   2  12   24.72    1.03
   6  -2 -11  211.26    8.22
   6  -2 -11  213.19    8.29
  -6  -2  11  215.11    8.37
  -6  -2  11  211.17    8.23
   6   2 -11  213.53    8.31
   6   2 -11  208.46    8.11
  -6   2  11  200.15    7.80
  -6   2  11  215.16    8.37
   6  -2 -10   33.50    1.35
   6  -2 -10   38.10    1.53
  -6  -2  10   36.57    1.46
  -6  -2  10   37.98    1.53
   6   2 -10   37.35    1.50
   6   2 -10   35.40    1.42
  -6   2  10   36.15    1.44
  -6   2  10   36.08    1.45
   6  -2  -8  164.94    6.42
   6  -2  -8  155.19    6.04
  -6  -2   8  163.14    6.35
  -6  -2   8  163.63    6.38
   6   2  -8  171.97    6.69
   6   2  -8  162.41    6.33
  -6   2   8  167.55    6.53
  -6   2   8  158.34    6.16
   6  -2  -7   44.13    1.77
   6  -2  -7   46.54    1.85
  -6  -2   7   45.03    1.81
  -6  -2   7   46.49    1.85
   6   2  -7   45.30    1.81
   6   2  -7   49.22    1.96
  -6   2   7   44.03    1.77
  -6   2   7   45.98    1.83
   6  -2  -6  254.75    9.90
   6  -2  -6  233.93    9.10
  -6  -2   6  265.48   10.30
  -6  -2   6  271.82   10.57
   6   2  -6  264.75   10.29
   6   2  -6  272.31   10.58
  -6   2   6  253.29    9.85
  -6   2   6  252.07    9.79
   6  -2  -5   50.29    2.00
   6  -2  -5   49.83    1.98
  -6  -2   5   49.39    1.98
  -6  -2   5   48.93    1.94
   6   2  -5   50.90    2.03
   6   2  -5   51.12    2.03
  -6   2   5   50.27    2.01
  -6   2   5   52.63    2.09
   6  -2  -4  301.56   11.70
   6  -2  -4  287.91   11.18
  -6  -2   4  289.86   11.27
  -6  -2   4  287.18   11.15
   6   2  -4  284.25   11.04
   6   2  -4  289.13   11.23
  -6   2   4  277.91   10.79
  -6   2   4  286.45   11.13
   6  -2  -3  183.96    7.16
   6  -2  -3  187.64    7.30
  -6  -2   3  183.54    7.14
  -6  -2   3  181.64    7.09
   6   2  -3  177.13    6.89
   6   2  -3  180.79    7.04
  -6   2   3  188.13    7.33
  -6   2   3  184.98    7.20
   6  -2  -2  243.56    9.47
   6  -2  -2  253.05    9.82
  -6  -2   2  262.56   10.22
  -6  -2   2  244.52    9.50
   6   2  -2  239.57    9.31
   6   2  -2  247.20    9.61
  -6   2   2  247.93    9.63
  -6   2   2  242.42    9.43
   6  -2  -1  225.60    8.77
   6  -2  -1  214.92    8.36
  -6  -2   1  224.57    8.74
  -6  -2   1  224.52    8.73
   6   2  -1  224.65    8.73
   6   2  -1  226.69    8.82
  -6   2   1  226.40    8.81
  -6   2   1  243.27    9.45
   6  -2   0  348.85   13.54
   6  -2   0  341.05   13.24
  -6  -2   0  343.00   13.31
  -6  -2   0  339.59   13.19
   6   2   0  350.56   13.60
   6   2   0  334.47   12.98
  -6   2   0  353.97   13.73
  -6   2   0  350.07   13.60
   6  -2   1  438.32   17.00
   6  -2   1  422.96   16.40
  -6  -2  -1  413.70   16.06
   6   2   1  383.47   14.87
  -6   2  -1  442.47   17.16
  -6   2  -1  398.34   15.46
   6  -2   3   39.96    1.62
   6  -2   3   37.27    1.51
  -6  -2  -3   38.15    1.56
  -6  -2  -3   40.49    1.66
   6   2   3   39.18    1.59
   6   2   3   38.71    1.58
  -6   2  -3   37.25    1.53
  -6   2  -3   39.25    1.60
   6  -2   4  116.16    4.56
   6  -2   4  123.18    4.82
  -6  -2  -4  127.38    4.99
  -6  -2  -4  126.79    4.99
   6   2   4  126.35    4.95
   6   2   4  126.43    4.95
  -6   2  -4  120.53    4.72
  -6   2  -4  122.36    4.81
   6  -2   5  104.97    4.12
   6  -2   5  110.95    4.36
  -6  -2  -5  116.31    4.58
  -6  -2  -5  111.19    4.37
   6   2   5  112.60    4.41
   6   2   5  111.82    4.39
  -6   2  -5  106.44    4.19
  -6   2  -5  110.46    4.34
   6  -2   6  128.23    5.02
   6  -2   6  127.86    5.00
  -6  -2  -6  120.21    4.71
  -6  -2  -6  126.06    4.95
   6   2   6  132.15    5.17
   6   2   6  125.23    4.90
  -6   2  -6  123.48    4.85
  -6   2  -6  124.11    4.86
   6  -2   7   59.90    2.38
   6  -2   7   55.68    2.22
  -6  -2  -7   62.17    2.49
  -6  -2  -7   55.88    2.23
   6   2   7   63.58    2.52
   6   2   7   59.31    2.36
  -6   2  -7   56.80    2.28
  -6   2  -7   59.31    2.36
   6  -2   8    5.02    0.31
   6  -2   8    5.51    0.35
  -6  -2  -8    4.93    0.32
  -6  -2  -8    4.44    0.36
   6   2   8    5.29    0.34
   6   2   8    4.94    0.32
  -6   2  -8    4.58    0.31
  -6   2  -8    4.40    0.33
   6  -2   9   38.81    1.58
   6  -2   9   39.01    1.60
  -6  -2  -9   39.42    1.62
  -6  -2  -9   41.08    1.71
   6   2   9   40.22    1.63
   6   2   9   39.35    1.61
  -6   2  -9   35.67    1.49
  -6   2  -9   40.69    1.67
   6  -2  10    2.81    0.31
   6  -2  10    3.31    0.29
  -6  -2 -10    2.21    0.38
  -6  -2 -10    3.18    0.32
   6   2  10    2.94    0.30
   6   2  10    2.72    0.28
  -6   2 -10    3.06    0.33
  -6   2 -10    2.82    0.37
   6  -2  11    9.83    0.53
   6  -2  11   10.26    0.56
  -6  -2 -11   10.28    0.62
  -6  -2 -11   10.65    0.59
   6   2  11   11.23    0.59
   6   2  11   10.61    0.55
  -6   2 -11   11.32    0.64
   6  -2  12    3.96    0.40
  -6  -2 -12    4.20    0.45
  -6  -2 -12    5.62    0.54
   6   2  12    4.47    0.37
  -6   2 -12    5.04    0.52
  -6   2 -12    4.56    0.44
   6  -3 -13    2.50    0.23
   6  -3 -13    2.49    0.22
   6  -3 -12  363.97   14.15
   6  -3 -12  339.83   13.21
  -6  -3  12  337.15   13.11
  -6  -3  12  309.12   12.04
   6   3 -12  335.20   13.04
   6   3 -12  353.73   13.76
  -6   3  12  347.15   13.50
  -6   3  12  327.89   12.76
   6  -3 -11  179.67    7.00
   6  -3 -11  182.08    7.09
  -6  -3  11  187.30    7.31
  -6  -3  11  175.50    6.84
   6   3 -11  187.42    7.30
   6   3 -11  175.35    6.83
  -6   3  11  188.08    7.33
  -6   3  11  173.74    6.77
   6  -3 -10   18.70    0.78
   6  -3 -10   19.62    0.82
  -6  -3  10   20.57    0.85
  -6  -3  10   21.56    0.90
   6   3 -10   21.49    0.89
   6   3 -10   19.36    0.81
  -6   3  10   21.32    0.89
  -6   3  10   20.26    0.84
   6  -3  -9    0.54    0.16
   6  -3  -9    0.72    0.18
  -6  -3   9    0.27    0.21
  -6  -3   9    0.34    0.16
   6   3  -9    0.41    0.17
   6   3  -9    0.63    0.18
  -6   3   9    0.58    0.18
  -6   3   9    0.58    0.18
   6  -3  -8  200.07    7.78
   6  -3  -8  189.83    7.38
  -6  -3   8  183.11    7.14
  -6  -3   8  178.77    6.96
   6   3  -8  190.69    7.42
   6   3  -8  183.33    7.14
  -6   3   8  187.47    7.29
  -6   3   8  174.62    6.81
   6  -3  -7  277.91   10.80
   6  -3  -7  273.28   10.61
  -6  -3   7  266.21   10.34
  -6  -3   7  278.40   10.82
   6   3  -7  263.04   10.22
   6   3  -7  272.55   10.58
  -6   3   7  285.96   11.10
  -6   3   7  291.32   11.32
   6  -3  -6    1.77    0.24
   6  -3  -6    2.27    0.24
  -6  -3   6    2.57    0.24
  -6  -3   6    2.18    0.29
   6   3  -6    2.04    0.25
   6   3  -6    2.72    0.27
  -6   3   6    2.67    0.25
  -6   3   6    2.25    0.25
   6  -3  -5   23.88    1.00
   6  -3  -5   23.22    0.97
  -6  -3   5   23.65    0.98
  -6  -3   5   24.09    1.02
   6   3  -5   25.06    1.04
   6   3  -5   23.05    0.97
  -6   3   5   23.80    0.99
  -6   3   5   24.13    1.01
   6  -3  -4   10.48    0.51
   6  -3  -4    9.29    0.45
  -6  -3   4   10.02    0.48
  -6  -3   4   10.47    0.54
   6   3  -4    9.43    0.48
   6   3  -4   10.52    0.51
  -6   3   4   10.16    0.50
  -6   3   4    9.83    0.48
   6  -3  -3   43.54    1.74
   6  -3  -3   43.88    1.76
  -6  -3   3   43.35    1.73
  -6  -3   3   43.61    1.76
   6   3  -3   43.81    1.76
   6   3  -3   42.20    1.70
  -6   3   3   41.83    1.67
  -6   3   3   42.08    1.70
   6  -3  -2   17.57    0.76
   6  -3  -2   17.61    0.76
  -6  -3   2   18.50    0.79
  -6  -3   2   19.50    0.86
   6   3  -2   18.11    0.79
   6   3  -2   18.58    0.80
  -6   3   2   17.38    0.74
  -6   3   2   18.32    0.80
   6  -3  -1   12.70    0.60
   6  -3  -1   12.16    0.57
  -6  -3   1   12.29    0.56
  -6  -3   1   11.46    0.58
   6   3  -1   11.63    0.56
   6   3  -1   11.99    0.58
  -6   3   1   11.43    0.55
  -6   3   1   12.08    0.56
   6  -3   0    4.80    0.34
   6  -3   0    3.58    0.31
  -6  -3   0    4.25    0.37
  -6  -3   0    4.90    0.33
   6   3   0    3.99    0.33
   6   3   0    4.80    0.35
  -6   3   0    4.79    0.35
  -6   3   0    4.06    0.31
   6  -3   1   41.44    1.67
   6  -3   1   39.13    1.59
  -6  -3  -1   40.10    1.64
  -6  -3  -1   39.15    1.59
   6   3   1   40.69    1.64
   6   3   1   39.20    1.60
  -6   3  -1   38.52    1.57
  -6   3  -1   40.57    1.64
   6  -3   2    1.06    0.28
   6  -3   2    0.99    0.26
  -6  -3  -2    1.02    0.23
  -6  -3  -2    0.59    0.32
   6   3   2    0.71    0.25
   6   3   2    1.34    0.28
  -6   3  -2    0.69    0.28
  -6   3  -2    0.63    0.25
   6  -3   3   13.42    0.63
   6  -3   3   11.86    0.58
  -6  -3  -3   13.16    0.67
  -6  -3  -3   13.28    0.61
   6   3   3   13.12    0.63
   6   3   3   12.70    0.61
  -6   3  -3   12.13    0.58
  -6   3  -3   12.11    0.61
   6  -3   4   52.56    2.10
   6  -3   4   55.97    2.24
  -6  -3  -4   55.51    2.24
  -6  -3  -4   54.14    2.16
   6   3   4   55.44    2.21
   6   3   4   55.83    2.24
  -6   3  -4   56.56    2.26
  -6   3  -4   49.66    2.01
   6  -3   5    3.10    0.25
   6  -3   5    3.17    0.27
  -6  -3  -5    3.07    0.26
  -6  -3  -5    2.95    0.32
   6   3   5    3.18    0.28
   6   3   5    3.47    0.27
  -6   3  -5    3.42    0.27
  -6   3  -5    3.19    0.28
   6  -3   6    2.74    0.27
   6  -3   6    2.78    0.25
  -6  -3  -6    3.34    0.33
  -6  -3  -6    2.81    0.27
   6   3   6    2.84    0.26
   6   3   6    2.64    0.27
  -6   3  -6    3.11    0.28
  -6   3  -6    3.15    0.29
   6  -3   7   15.41    0.69
   6  -3   7   16.49    0.73
  -6  -3  -7   17.62    0.78
  -6  -3  -7   18.12    0.82
   6   3   7   16.72    0.74
   6   3   7   17.27    0.77
  -6   3  -7   16.59    0.75
  -6   3  -7   17.50    0.77
   6  -3   8   75.70    3.00
   6  -3   8   73.23    2.90
  -6  -3  -8   68.58    2.75
  -6  -3  -8   69.02    2.74
   6   3   8   70.58    2.80
   6   3   8   70.84    2.80
  -6   3  -8   68.67    2.73
  -6   3  -8   69.16    2.76
   6  -3   9    9.48    0.50
   6  -3   9   10.66    0.53
  -6  -3  -9   10.13    0.57
  -6  -3  -9    9.22    0.50
   6   3   9    9.26    0.49
   6   3   9    9.85    0.51
  -6   3  -9    9.89    0.54
  -6   3  -9   10.08    0.53
   6  -3  10   43.25    1.76
   6  -3  10   38.86    1.60
  -6  -3 -10   38.59    1.63
  -6  -3 -10   35.93    1.51
   6   3  10   38.08    1.57
   6   3  10   37.52    1.54
  -6   3 -10   41.25    1.72
  -6   3 -10   40.35    1.67
   6  -3  11   45.69    1.86
   6  -3  11   51.93    2.11
  -6  -3 -11   48.44    2.02
  -6  -3 -11   46.56    1.92
   6   3  11   47.71    1.93
   6   3  11   46.49    1.91
  -6   3 -11   45.98    1.93
  -6   3 -11   47.22    1.94
   6  -4 -13   52.07    2.08
   6  -4 -13   52.63    2.10
   6   4 -13   48.03    1.92
   6   4 -13   53.44    2.13
  -6   4  13   52.97    2.13
   6  -4 -12    0.11    0.18
   6  -4 -12    0.10    0.18
  -6  -4  12   -0.07    0.18
  -6  -4  12    0.11    0.21
   6   4 -12    0.02    0.19
   6   4 -12    0.04    0.18
  -6   4  12    0.06    0.20
  -6   4  12   -0.02    0.19
   6  -4 -11   16.50    0.71
   6  -4 -11   18.15    0.77
  -6  -4  11   16.39    0.73
  -6  -4  11   16.67    0.71
   6   4 -11   16.93    0.73
   6   4 -11   17.18    0.73
  -6   4  11   16.88    0.73
  -6   4  11   17.43    0.75
   6  -4 -10  258.90   10.05
   6  -4 -10  258.90   10.06
  -6  -4  10  278.89   10.84
  -6  -4  10  267.43   10.39
   6   4 -10  269.87   10.48
   6   4 -10  253.05    9.84
  -6   4  10  263.77   10.25
  -6   4  10  252.80    9.82
   6  -4  -9   72.23    2.84
   6  -4  -9   76.06    2.99
  -6  -4   9   68.36    2.70
  -6  -4   9   72.70    2.85
   6   4  -9   79.77    3.13
   6   4  -9   72.21    2.84
  -6   4   9   71.04    2.79
  -6   4   9   71.87    2.83
   6  -4  -8   71.38    2.81
   6  -4  -8   70.92    2.79
  -6  -4   8   68.26    2.68
  -6  -4   8   69.45    2.75
   6   4  -8   69.48    2.74
   6   4  -8   69.45    2.74
  -6   4   8   68.84    2.71
  -6   4   8   68.82    2.72
   6  -4  -7   99.59    3.90
   6  -4  -7  101.66    3.98
  -6  -4   7   97.39    3.81
  -6  -4   7  105.56    4.15
   6   4  -7  102.78    4.03
   6   4  -7  102.78    4.02
  -6   4   7  105.27    4.13
  -6   4   7  101.66    3.97
   6  -4  -6  256.22    9.96
   6  -4  -6  264.75   10.28
  -6  -4   6  260.85   10.13
  -6  -4   6  261.58   10.18
   6   4  -6  260.12   10.11
   6   4  -6  258.90   10.06
  -6   4   6  267.19   10.38
  -6   4   6  263.53   10.24
   6  -4  -5  203.19    7.90
   6  -4  -5  192.05    7.48
  -6  -4   5  194.52    7.58
  -6  -4   5  218.84    8.50
   6   4  -5  220.01    8.56
   6   4  -5  213.41    8.30
  -6   4   5  194.59    7.57
  -6   4   5  211.02    8.20
   6  -4  -4   13.04    0.60
   6  -4  -4   13.08    0.60
  -6  -4   4   13.10    0.64
  -6  -4   4   12.26    0.55
   6   4  -4   13.28    0.61
   6   4  -4   12.84    0.59
  -6   4   4   12.47    0.57
  -6   4   4   12.71    0.60
   6  -4  -3    0.18    0.24
   6  -4  -3   -0.26    0.23
  -6  -4   3    0.25    0.19
  -6  -4   3   -0.13    0.30
   6   4  -3    0.53    0.25
   6   4  -3    0.08    0.24
  -6   4   3    0.27    0.24
  -6   4   3   -0.07    0.22
   6  -4  -2  453.19   17.57
   6  -4  -2  468.31   18.16
  -6  -4   2  408.58   15.84
  -6  -4   2  433.45   16.83
   6   4  -2  452.71   17.57
   6   4  -2  433.20   16.81
  -6   4   2  456.61   17.71
  -6   4   2  465.14   18.03
   6  -4  -1   62.24    2.48
   6  -4  -1   61.04    2.43
  -6  -4   1   65.29    2.61
  -6  -4   1   58.53    2.33
   6   4  -1   62.34    2.48
   6   4  -1   63.12    2.52
  -6   4   1   58.63    2.34
  -6   4   1   60.73    2.42
   6  -4   0    6.74    0.42
   6  -4   0    7.93    0.45
  -6  -4   0    6.60    0.40
  -6  -4   0    7.12    0.48
   6   4   0    6.76    0.42
   6   4   0    6.55    0.43
  -6   4   0    6.76    0.41
  -6   4   0    7.33    0.43
   6  -4   1  163.63    6.39
   6  -4   1  159.12    6.21
  -6  -4  -1  168.31    6.59
  -6  -4  -1  159.31    6.22
   6   4   1  159.39    6.24
   6   4   1  161.56    6.30
  -6   4  -1  153.51    6.00
  -6   4  -1  159.92    6.25
   6  -4   2   88.30    3.48
   6  -4   2   90.44    3.57
  -6  -4  -2   87.91    3.46
  -6  -4  -2   86.98    3.46
   6   4   2   88.42    3.48
   6   4   2   89.59    3.54
  -6   4  -2   90.59    3.58
  -6   4  -2   92.47    3.64
   6  -4   3   32.59    1.34
   6  -4   3   31.47    1.31
  -6  -4  -3   32.76    1.35
  -6  -4  -3   33.18    1.40
   6   4   3   31.52    1.31
   6   4   3   32.94    1.35
  -6   4  -3   31.13    1.29
  -6   4  -3   30.89    1.29
   6  -4   4   11.36    0.55
   6  -4   4   10.80    0.52
  -6  -4  -4   10.75    0.52
  -6  -4  -4   10.97    0.58
   6   4   4   10.43    0.52
   6   4   4   10.31    0.51
  -6   4  -4   10.18    0.52
  -6   4  -4   11.60    0.56
   6  -4   5   32.57    1.33
   6  -4   5   32.16    1.32
  -6  -4  -5   34.15    1.40
  -6  -4  -5   31.62    1.33
   6   4   5   29.47    1.23
   6   4   5   30.13    1.24
  -6   4  -5   31.64    1.32
  -6   4  -5   31.38    1.29
   6  -4   6  138.30    5.41
   6  -4   6  140.57    5.49
  -6  -4  -6  145.54    5.69
  -6  -4  -6  149.90    5.88
   6   4   6  144.34    5.65
   6   4   6  143.74    5.62
  -6   4  -6  149.54    5.85
  -6   4  -6  144.69    5.67
   6  -4   7   13.64    0.62
  -6  -4  -7   14.63    0.67
  -6  -4  -7   14.76    0.71
   6   4   7   14.24    0.67
   6   4   7   14.29    0.64
  -6   4  -7   14.92    0.69
  -6   4  -7   13.29    0.62
   6  -4   8    2.33    0.25
   6  -4   8    1.95    0.27
  -6  -4  -8    2.84    0.28
  -6  -4  -8    2.52    0.34
   6   4   8    2.10    0.24
   6   4   8    2.51    0.28
  -6   4  -8    2.68    0.31
  -6   4  -8    2.53    0.28
   6  -4   9   39.42    1.61
   6  -4   9   36.74    1.51
  -6  -4  -9   38.27    1.58
  -6  -4  -9   37.18    1.56
   6   4   9   38.64    1.59
   6   4   9   37.01    1.51
  -6   4  -9   34.67    1.44
  -6   4  -9   36.88    1.54
   6  -4  10   44.54    1.82
   6  -4  10   44.05    1.79
  -6  -4 -10   44.81    1.85
  -6  -4 -10   42.78    1.78
   6   4  10   44.37    1.82
   6   4  10   45.17    1.83
  -6   4 -10   41.86    1.74
  -6   4 -10   44.13    1.82
   6  -4  11    9.76    0.54
  -6  -4 -11   10.23    0.65
  -6  -4 -11   10.23    0.60
   6   4  11   10.82    0.60
   6   4  11    9.59    0.53
  -6   4 -11   10.51    0.61
  -6   4 -11   10.80    0.64
   6  -5 -13  149.12    5.84
   6  -5 -13  162.77    6.37
  -6  -5  13  138.86    5.44
   6   5 -13  154.53    6.05
   6   5 -13  158.34    6.20
  -6   5  13  160.53    6.29
   6  -5 -12  149.71    5.85
   6  -5 -12  156.66    6.13
  -6  -5  12  158.61    6.20
  -6  -5  12  177.57    6.94
   6   5 -12  169.23    6.62
   6   5 -12  157.58    6.16
  -6   5  12  158.00    6.18
  -6   5  12  159.34    6.23
   6  -5 -11   61.51    2.43
   6  -5 -11   64.65    2.56
  -6  -5  11   62.36    2.48
  -6  -5  11   66.24    2.62
   6   5 -11   60.24    2.39
   6   5 -11   65.04    2.58
  -6   5  11   60.04    2.38
  -6   5  11   61.63    2.45
   6  -5 -10    0.82    0.17
   6  -5 -10    0.68    0.18
  -6  -5  10    1.02    0.17
  -6  -5  10    0.41    0.21
   6   5 -10    0.78    0.18
   6   5 -10    0.64    0.18
  -6   5  10    0.61    0.18
  -6   5  10    0.32    0.19
   6  -5  -9  252.80    9.82
   6  -5  -9  255.24    9.93
  -6  -5   9  257.19   10.03
  -6  -5   9  243.78    9.47
   6   5  -9  259.63   10.09
   6   5  -9  247.20    9.61
  -6   5   9  252.80    9.83
  -6   5   9  260.85   10.13
   6  -5  -8  378.60   14.68
   6  -5  -8  420.53   16.31
  -6  -5   8  365.19   14.16
  -6  -5   8  391.52   15.19
   6   5  -8  353.73   13.73
   6   5  -8  371.04   14.39
  -6   5   8  410.78   15.93
  -6   5   8  369.09   14.32
   6  -5  -7  262.07   10.20
   6  -5  -7  259.87   10.11
  -6  -5   7  247.93    9.64
  -6  -5   7  246.71    9.58
   6   5  -7  247.20    9.61
   6   5  -7  250.12    9.72
  -6   5   7  269.14   10.46
  -6   5   7  249.88    9.71
   6  -5  -6   24.55    1.03
   6  -5  -6   26.45    1.09
  -6  -5   6   29.04    1.19
  -6  -5   6   27.40    1.15
   6   5  -6   25.79    1.07
   6   5  -6   23.42    1.00
  -6   5   6   23.37    0.98
  -6   5   6   23.23    0.97
   6  -5  -5   96.42    3.79
   6  -5  -5   91.76    3.61
  -6  -5   5   93.95    3.72
  -6  -5   5   91.57    3.60
   6   5  -5   93.98    3.69
   6   5  -5   97.03    3.83
  -6   5   5   85.81    3.39
  -6   5   5   95.32    3.74
   6  -5  -4  344.71   13.38
   6  -5  -4  348.12   13.51
  -6  -5   4  331.30   12.86
  -6  -5   4  348.37   13.54
   6   5  -4  350.56   13.60
   6   5  -4  339.35   13.19
  -6   5   4  373.96   14.51
  -6   5   4  351.05   13.63
   6  -5  -3   29.13    1.21
   6  -5  -3   29.01    1.21
  -6  -5   3   30.11    1.25
  -6  -5   3   28.94    1.24
   6   5  -3   28.52    1.18
   6   5  -3   28.33    1.20
  -6   5   3   27.94    1.17
  -6   5   3   29.23    1.21
   6  -5  -2   48.03    1.93
   6  -5  -2   50.85    2.05
  -6  -5   2   52.73    2.11
  -6  -5   2   53.56    2.17
   6   5  -2   53.88    2.18
   6   5  -2   54.71    2.18
  -6   5   2   46.42    1.87
  -6   5   2   50.83    2.05
   6  -5  -1  168.06    6.56
   6  -5  -1  185.13    7.22
  -6  -5   1  181.35    7.10
  -6  -5   1  173.94    6.78
   6   5  -1  177.30    6.93
   6   5  -1  183.33    7.15
  -6   5   1  187.91    7.34
  -6   5   1  175.48    6.85
   6   5   0  635.30   24.62
   6  -5   1  245.98    9.57
   6  -5   1  246.47    9.59
  -6  -5  -1  235.74    9.20
  -6  -5  -1  248.90    9.69
   6   5   1  250.37    9.76
   6   5   1  231.52    9.01
  -6   5  -1  248.90    9.69
  -6   5  -1  241.08    9.39
   6  -5   2  237.06    9.23
   6  -5   2  249.15    9.70
  -6  -5  -2  227.77    8.89
  -6  -5  -2  237.86    9.26
   6   5   2  246.95    9.61
   6   5   2  247.68    9.65
  -6   5  -2  244.03    9.49
  -6   5  -2  243.61    9.49
   6  -5   3    2.86    0.28
   6  -5   3    2.66    0.27
  -6  -5  -3    2.70    0.24
  -6  -5  -3    2.74    0.34
   6   5   3    2.71    0.29
   6   5   3    3.17    0.29
  -6   5  -3    2.19    0.26
  -6   5  -3    2.99    0.29
   6  -5   4  504.63   19.57
   6  -5   4  449.05   17.43
  -6  -5  -4  463.19   17.97
  -6  -5  -4  460.26   17.88
   6   5   4  455.39   17.66
   6   5   4  486.59   18.88
  -6   5  -4  481.96   18.70
   6  -5   5   52.15    2.09
   6  -5   5   54.02    2.16
  -6  -5  -5   54.00    2.19
  -6  -5  -5   53.02    2.13
   6   5   5   51.17    2.06
   6   5   5   55.00    2.20
  -6   5  -5   51.88    2.09
  -6   5  -5   57.97    2.32
   6  -5   6   14.33    0.66
   6  -5   6   14.55    0.67
  -6  -5  -6   15.11    0.69
  -6  -5  -6   14.02    0.70
   6   5   6   14.15    0.67
   6   5   6   15.04    0.68
  -6   5  -6   12.86    0.62
  -6   5  -6   13.95    0.66
   6  -5   7  115.77    4.54
   6  -5   7  118.58    4.65
  -6  -5  -7  127.23    4.99
  -6  -5  -7  121.79    4.80
   6   5   7  128.62    5.03
  -6   5  -7  122.70    4.82
  -6   5  -7  123.11    4.84
   6  -5   8   41.88    1.70
   6  -5   8   40.64    1.65
  -6  -5  -8   42.91    1.78
  -6  -5  -8   41.69    1.71
   6   5   8   42.22    1.72
   6   5   8   42.91    1.74
  -6   5  -8   41.96    1.71
  -6   5  -8   42.52    1.75
   6  -5   9   26.79    1.14
   6  -5   9   26.65    1.13
  -6  -5  -9   25.70    1.14
  -6  -5  -9   27.65    1.19
   6   5   9   28.43    1.22
   6   5   9   26.43    1.11
  -6   5  -9   28.06    1.20
  -6   5  -9   25.72    1.13
   6  -5  10   11.92    0.59
   6  -5  10   12.42    0.63
  -6  -5 -10   12.78    0.70
  -6  -5 -10   12.80    0.67
   6   5  10   12.72    0.62
   6   5  10   12.76    0.66
  -6   5 -10   11.66    0.63
  -6   5 -10   12.09    0.65
   6  -5  11   23.33    1.02
  -6  -5 -11   21.21    0.99
  -6  -5 -11   21.19    1.02
  -6   5 -11   20.93    0.99
  -6   5 -11   19.86    0.95
   6  -6 -14    6.33    0.42
   6  -6 -14    6.68    0.41
   6   6 -14    6.75    0.43
   6   6 -14    6.42    0.42
  -6   6  14    6.98    0.44
   6  -6 -13   23.82    1.01
   6  -6 -13   26.26    1.11
  -6  -6  13   24.62    1.06
   6   6 -13   24.94    1.06
   6   6 -13   24.65    1.05
  -6   6  13   25.09    1.08
  -6   6  13   24.84    1.08
   6  -6 -12  140.86    5.52
   6  -6 -12  137.52    5.39
  -6  -6  12  138.03    5.41
  -6  -6  12  134.06    5.26
   6   6 -12  132.06    5.19
   6   6 -12  131.91    5.17
  -6   6  12  134.52    5.28
  -6   6  12  134.64    5.29
   6  -6 -11  112.75    4.42
   6  -6 -11  114.21    4.48
  -6  -6  11  119.04    4.67
  -6  -6  11  107.90    4.24
   6   6 -11  112.38    4.41
   6   6 -11  108.39    4.27
  -6   6  11  114.26    4.48
  -6   6  11  113.14    4.44
   6  -6 -10   62.99    2.50
   6  -6 -10   58.41    2.31
  -6  -6  10   59.51    2.37
  -6  -6  10   59.17    2.34
   6   6 -10   57.09    2.26
   6   6 -10   62.14    2.47
  -6   6  10   57.56    2.28
  -6   6  10   56.95    2.26
   6  -6  -9    0.84    0.18
   6  -6  -9    0.92    0.18
  -6  -6   9    0.91    0.22
  -6  -6   9    0.91    0.16
   6   6  -9    0.76    0.18
   6   6  -9    1.03    0.19
  -6   6   9    0.91    0.20
  -6   6   9    0.87    0.18
   6  -6  -8   71.45    2.82
   6  -6  -8   75.57    2.97
  -6  -6   8   68.26    2.70
  -6  -6   8   74.31    2.92
   6   6  -8   75.84    3.00
   6   6  -8   75.55    2.97
  -6   6   8   72.84    2.87
  -6   6   8   74.48    2.94
   6  -6  -7  378.60   14.68
   6  -6  -7  352.02   13.66
  -6  -6   7  351.05   13.63
  -6  -6   7  362.26   14.05
   6   6  -7  351.78   13.66
   6   6  -7  369.58   14.33
  -6   6   7  374.70   14.54
  -6   6   7  367.87   14.28
   6  -6  -6    5.46    0.33
   6  -6  -6    4.95    0.33
  -6  -6   6    4.64    0.31
  -6  -6   6    4.95    0.35
   6   6  -6    5.25    0.36
   6   6  -6    4.75    0.30
  -6   6   6    5.75    0.34
  -6   6   6    5.23    0.33
   6  -6  -5    4.80    0.33
   6  -6  -5    4.90    0.33
  -6  -6   5    4.63    0.31
  -6  -6   5    5.21    0.38
   6   6  -5    5.38    0.36
   6   6  -5    4.95    0.33
  -6   6   5    5.61    0.36
  -6   6   5    4.71    0.33
   6  -6  -4  285.23   11.09
   6  -6  -4  253.78    9.88
  -6  -6   4  269.62   10.50
  -6  -6   4  278.64   10.84
   6   6  -4  275.72   10.71
   6   6  -4  268.40   10.45
  -6   6   4  241.20    9.38
  -6   6   4  269.38   10.48
   6  -6  -3  237.81    9.26
   6  -6  -3  254.75    9.91
  -6  -6   3  260.60   10.13
  -6  -6   3  247.68    9.65
   6   6  -3  252.80    9.83
   6   6  -3  232.91    9.08
  -6   6   3  246.95    9.61
  -6   6   3  250.61    9.76
   6  -6  -2   28.38    1.19
   6  -6  -2   27.67    1.16
  -6  -6   2   27.60    1.15
  -6  -6   2   30.23    1.29
   6   6  -2   29.57    1.25
   6   6  -2   25.48    1.08
  -6   6   2   29.16    1.22
  -6   6   2   26.74    1.13
   6  -6  -1  116.82    4.59
   6  -6  -1  121.43    4.76
  -6  -6   1  113.58    4.48
  -6  -6   1  119.31    4.68
   6   6  -1  123.38    4.83
   6   6  -1  125.38    4.93
  -6   6   1  123.96    4.86
  -6   6   1  122.26    4.80
   6  -6   0   44.76    1.81
   6  -6   0   50.20    2.03
  -6  -6   0   48.56    1.96
  -6  -6   0   49.20    2.01
   6   6   0   47.12    1.93
   6   6   0   50.80    2.04
  -6   6   0   48.20    1.95
  -6   6   0   46.10    1.86
   6  -6   1   49.71    2.00
   6  -6   1   48.54    1.96
  -6  -6  -1   48.12    1.94
   6   6   1   50.22    2.02
   6   6   1   51.02    2.06
  -6   6  -1   47.95    1.93
  -6   6  -1   47.44    1.92
   6  -6   2   11.28    0.54
   6  -6   2   11.14    0.55
  -6  -6  -2   12.15    0.58
  -6  -6  -2   11.31    0.59
   6   6   2   10.89    0.53
   6   6   2   10.65    0.56
  -6   6  -2   11.05    0.55
  -6   6  -2   10.95    0.54
   6  -6   3  120.60    4.73
   6  -6   3  124.62    4.89
  -6  -6  -3  120.16    4.71
  -6  -6  -3  124.72    4.91
   6   6   3  122.92    4.84
   6   6   3  125.89    4.93
  -6   6  -3  115.38    4.54
  -6   6  -3  117.85    4.63
   6  -6   4    9.25    0.48
   6  -6   4    9.08    0.46
  -6  -6  -4   10.71    0.53
  -6  -6  -4    8.54    0.51
   6   6   4    9.71    0.52
   6   6   4   10.02    0.50
  -6   6  -4    8.33    0.45
  -6   6  -4    9.46    0.49
   6  -6   5    6.37    0.39
   6  -6   5    7.34    0.41
  -6  -6  -5    7.03    0.46
  -6  -6  -5    7.07    0.40
   6   6   5    7.06    0.42
   6   6   5    7.71    0.46
  -6   6  -5    7.39    0.42
  -6   6  -5    7.05    0.43
   6  -6   6   22.09    0.96
   6  -6   6   19.89    0.86
  -6  -6  -6   19.90    0.87
  -6  -6  -6   20.54    0.92
   6   6   6   19.38    0.84
   6   6   6   18.77    0.85
  -6   6  -6   20.90    0.92
  -6   6  -6   20.63    0.90
   6  -6   7  126.74    4.97
   6  -6   7  127.72    5.00
  -6  -6  -7  132.94    5.21
  -6  -6  -7  127.84    5.03
   6   6   7  132.08    5.19
   6   6   7  120.58    4.72
  -6   6  -7  118.06    4.64
  -6   6  -7  122.21    4.80
   6  -6   8   36.25    1.49
   6  -6   8   33.30    1.38
  -6  -6  -8   35.03    1.45
  -6  -6  -8   34.64    1.47
   6   6   8   35.50    1.46
   6   6   8   33.76    1.41
  -6   6  -8   36.15    1.52
  -6   6  -8   33.86    1.41
   6  -6   9    7.20    0.46
   6  -6   9    7.51    0.43
  -6  -6  -9    7.72    0.53
  -6  -6  -9    7.24    0.48
   6   6   9    8.05    0.45
   6   6   9    7.65    0.48
  -6   6  -9    7.81    0.49
  -6   6  -9    7.64    0.49
   6  -6  10   19.59    0.90
   6  -6  10   19.71    0.88
  -6  -6 -10   18.94    0.89
  -6  -6 -10   19.66    0.95
   6   6  10   19.33    0.90
   6   6  10   18.96    0.85
  -6   6 -10   18.77    0.90
  -6   6 -10   20.71    0.97
   6  -7 -15   32.37    1.40
   6  -7 -15   29.38    1.29
  -6   7  15   31.98    1.42
   6  -7 -14  163.55    6.42
   6  -7 -14  186.67    7.31
  -6  -7  14  172.06    6.76
   6   7 -14  162.70    6.40
   6   7 -14  173.99    6.83
  -6   7  14  183.79    7.21
   6  -7 -13   19.17    0.86
   6  -7 -13   19.17    0.85
  -6  -7  13   19.44    0.86
  -6  -7  13   21.44    0.95
   6   7 -13   20.72    0.94
   6   7 -13   19.31    0.87
  -6   7  13   20.61    0.92
  -6   7  13   20.66    0.95
   6  -7 -12    3.33    0.32
  -6  -7  12    2.76    0.29
  -6  -7  12    2.89    0.31
   6   7 -12    3.36    0.30
   6   7 -12    2.55    0.32
  -6   7  12    3.06    0.30
  -6   7  12    3.26    0.35
   6  -7 -11   15.11    0.69
   6  -7 -11   16.36    0.75
  -6  -7  11   15.61    0.72
  -6  -7  11   14.77    0.67
   6   7 -11   15.44    0.70
   6   7 -11   15.67    0.73
  -6   7  11   16.49    0.77
  -6   7  11   15.49    0.71
   6  -7 -10  250.37    9.73
   6  -7 -10  247.93    9.66
  -6  -7  10  240.98    9.39
  -6  -7  10  245.49    9.56
   6   7 -10  262.80   10.24
   6   7 -10  244.03    9.50
  -6   7  10  261.34   10.18
  -6   7  10  240.05    9.35
   6  -7  -9    1.67    0.22
   6  -7  -9    1.60    0.22
  -6  -7   9    1.67    0.21
  -6  -7   9    1.76    0.27
   6   7  -9    1.69    0.24
   6   7  -9    1.46    0.22
  -6   7   9    1.60    0.23
  -6   7   9    1.60    0.24
   6  -7  -8    4.54    0.30
   6  -7  -8    5.10    0.32
  -6  -7   8    4.39    0.33
  -6  -7   8    4.80    0.30
   6   7  -8    4.36    0.31
   6   7  -8    4.93    0.31
  -6   7   8    4.49    0.31
  -6   7   8    4.60    0.32
   6  -7  -7  145.95    5.71
   6  -7  -7  137.27    5.37
  -6  -7   7  146.73    5.73
  -6  -7   7  147.49    5.77
   6   7  -7  144.37    5.66
   6   7  -7  151.97    5.93
  -6   7   7  139.49    5.45
  -6   7   7  153.83    6.01
   6  -7  -6  276.94   10.77
   6  -7  -6  262.80   10.23
  -6  -7   6  252.32    9.83
  -6  -7   6  270.60   10.52
   6   7  -6  266.21   10.34
   6   7  -6  253.78    9.88
  -6   7   6  272.79   10.61
  -6   7   6  276.21   10.73
   6  -7  -5    4.40    0.33
   6  -7  -5    4.40    0.32
  -6  -7   5    4.59    0.37
  -6  -7   5    3.75    0.28
   6   7  -5    4.13    0.31
   6   7  -5    3.92    0.31
  -6   7   5    4.68    0.34
   6  -7  -4    4.99    0.34
   6  -7  -4    4.96    0.34
  -6  -7   4    5.79    0.36
  -6  -7   4    5.05    0.36
   6   7  -4    5.16    0.33
   6   7  -4    4.73    0.36
  -6   7   4    5.18    0.36
  -6   7   4    4.97    0.35
   6  -7  -3   86.10    3.40
   6  -7  -3   91.83    3.63
  -6  -7   3   87.13    3.46
  -6  -7   3   88.06    3.47
   6   7  -3   89.52    3.54
   6   7  -3   83.84    3.32
  -6   7   3   90.08    3.56
  -6   7   3   87.88    3.47
   6  -7  -2  174.28    6.80
   6  -7  -2  187.30    7.31
  -6  -7   2  195.10    7.61
  -6  -7   2  189.79    7.42
   6   7  -2  174.70    6.84
   6   7  -2  195.64    7.63
  -6   7   2  187.88    7.34
  -6   7   2  184.23    7.19
   6  -7  -1   76.87    3.05
   6  -7  -1   71.72    2.85
  -6  -7   1   76.45    3.05
  -6  -7   1   69.31    2.75
   6   7  -1   71.06    2.82
   6   7  -1   72.18    2.88
  -6   7   1   71.38    2.84
  -6   7   1   73.23    2.91
   6  -7   0  184.40    7.20
   6  -7   0  196.66    7.67
  -6  -7   0  194.88    7.62
  -6  -7   0  195.15    7.61
   6   7   0  193.20    7.54
   6   7   0  191.03    7.47
  -6   7   0  183.64    7.16
  -6   7   0  182.72    7.14
   6  -7   1   11.73    0.57
   6  -7   1   10.38    0.53
  -6  -7  -1   12.44    0.59
  -6  -7  -1   10.75    0.58
   6   7   1   10.63    0.55
   6   7   1   11.63    0.56
  -6   7  -1   10.47    0.52
  -6   7  -1   11.56    0.57
   6  -7   2   42.10    1.71
   6  -7   2   44.20    1.80
  -6  -7  -2   44.61    1.84
  -6  -7  -2   42.81    1.74
   6   7   2   43.93    1.78
   6   7   2   43.59    1.79
  -6   7  -2   45.78    1.86
  -6   7  -2   41.35    1.68
   6  -7   3    0.80    0.26
   6  -7   3    1.08    0.24
  -6  -7  -3    0.54    0.25
  -6  -7  -3    0.66    0.23
   6   7   3    0.50    0.27
   6   7   3    0.39    0.22
  -6   7  -3    0.88    0.27
  -6   7  -3    0.57    0.21
   6  -7   4  102.46    4.05
   6  -7   4   94.22    3.72
  -6  -7  -4   91.59    3.62
  -6  -7  -4   92.93    3.69
   6   7   4   99.29    3.93
   6   7   4   99.17    3.91
  -6   7  -4   95.39    3.77
  -6   7  -4  102.00    4.03
   6  -7   5    0.71    0.27
   6  -7   5    0.52    0.27
  -6  -7  -5    0.71    0.29
  -6  -7  -5    0.51    0.21
   6   7   5    0.55    0.27
   6   7   5    0.76    0.22
  -6   7  -5    0.70    0.26
  -6   7  -5    0.13    0.26
   6  -7   6   84.37    3.33
   6  -7   6   83.57    3.31
  -6  -7  -6   85.30    3.41
  -6  -7  -6   85.62    3.39
   6   7   6   83.91    3.31
   6   7   6   86.79    3.45
  -6   7  -6   84.13    3.33
  -6   7  -6   85.62    3.40
   6  -7   7    3.59    0.33
   6  -7   7    3.07    0.28
  -6  -7  -7    2.82    0.29
  -6  -7  -7    3.89    0.39
   6   7   7    3.24    0.33
   6   7   7    3.15    0.28
  -6   7  -7    3.70    0.34
  -6   7  -7    4.14    0.35
   6  -7   8    8.94    0.51
   6  -7   8    8.49    0.47
  -6  -7  -8    8.06    0.53
  -6  -7  -8    8.78    0.49
   6   7   8    8.73    0.46
   6   7   8    8.35    0.51
  -6   7  -8    9.31    0.54
  -6   7  -8    9.04    0.53
   6  -7   9    1.51    0.30
   6  -7   9    1.16    0.26
  -6  -7  -9    1.20    0.30
  -6  -7  -9    1.86    0.40
   6   7   9    1.06    0.33
   6   7   9    1.20    0.28
  -6   7  -9    1.16    0.34
  -6   7  -9    1.70    0.36
   6  -8 -14   25.96    1.15
   6  -8 -14   26.60    1.18
  -6  -8  14   26.33    1.17
   6   8 -14   25.31    1.13
   6   8 -14   25.43    1.16
  -6   8  14   26.84    1.20
   6  -8 -13    8.56    0.49
   6  -8 -13    8.77    0.52
  -6  -8  13    7.77    0.51
   6   8 -13    8.40    0.52
   6   8 -13    7.73    0.53
  -6   8  13    8.87    0.54
   6  -8 -12  272.55   10.62
   6  -8 -12  273.53   10.68
  -6  -8  12  255.97    9.98
  -6  -8  12  256.22   10.00
   6   8 -12  265.97   10.37
   6   8 -12  263.53   10.30
  -6   8  12  278.64   10.87
  -6   8  12  273.28   10.65
   6  -8 -11   30.16    1.27
   6  -8 -11   30.16    1.28
  -6  -8  11   27.57    1.17
  -6  -8  11   29.18    1.22
   6   8 -11   31.81    1.32
   6   8 -11   30.01    1.29
  -6   8  11   31.89    1.33
  -6   8  11   28.30    1.22
   6  -8 -10    0.01    0.24
   6  -8 -10    0.17    0.24
  -6  -8  10   -0.06    0.26
  -6  -8  10    0.25    0.23
   6   8 -10    0.70    0.28
   6   8 -10    0.37    0.23
  -6   8  10    0.12    0.27
  -6   8  10    0.44    0.24
   6  -8  -9    2.78    0.28
   6  -8  -9    2.06    0.26
  -6  -8   9    3.16    0.33
  -6  -8   9    2.27    0.25
   6   8  -9    2.60    0.31
   6   8  -9    2.23    0.26
  -6   8   9    2.45    0.28
  -6   8   9    2.83    0.30
   6  -8  -8  401.02   15.56
   6  -8  -8  410.78   15.94
  -6  -8   8  390.79   15.17
   6   8  -8  399.81   15.53
   6   8  -8  392.00   15.21
  -6   8   8  386.15   14.98
  -6   8   8  391.52   15.20
   6  -8  -7   94.54    3.73
   6  -8  -7   90.83    3.59
  -6  -8   7   93.44    3.68
  -6  -8   7   91.74    3.63
   6   8  -7   94.03    3.70
   6   8  -7   90.32    3.58
  -6   8   7   90.91    3.59
  -6   8   7   97.05    3.83
   6  -8  -6    3.14    0.27
   6  -8  -6    2.94    0.29
  -6  -8   6    2.75    0.33
  -6  -8   6    3.13    0.28
   6   8  -6    3.39    0.29
   6   8  -6    3.30    0.31
  -6   8   6    3.11    0.29
  -6   8   6    2.87    0.29
   6  -8  -5   23.10    0.99
   6  -8  -5   23.19    1.00
  -6  -8   5   24.74    1.08
  -6  -8   5   24.28    1.03
   6   8  -5   24.70    1.04
   6   8  -5   23.15    1.02
  -6   8   5   23.83    1.02
  -6   8   5   23.76    1.02
   6  -8  -4   47.49    1.93
   6  -8  -4   48.51    1.96
  -6  -8   4   49.03    1.98
  -6  -8   4   48.39    1.97
   6   8  -4   48.71    1.99
   6   8  -4   49.83    2.00
  -6   8   4   47.51    1.92
  -6   8   4   49.66    2.01
   6  -8  -3    0.43    0.21
   6  -8  -3    0.28    0.23
  -6  -8   3    0.42    0.25
  -6  -8   3    0.39    0.23
   6   8  -3    0.38    0.22
   6   8  -3    0.19    0.27
  -6   8   3    0.34    0.25
  -6   8   3    0.47    0.24
   6  -8  -2  137.64    5.40
   6  -8  -2  149.44    5.84
  -6  -8   2  152.17    5.97
  -6  -8   2  144.34    5.65
   6   8  -2  151.95    5.94
   6   8  -2  138.01    5.42
  -6   8   2  140.71    5.51
  -6   8   2  150.20    5.88
   6  -8  -1   10.15    0.51
   6  -8  -1   10.25    0.51
  -6  -8   1   10.27    0.50
  -6  -8   1   10.51    0.58
   6   8  -1    9.61    0.53
   6   8  -1    9.92    0.51
  -6   8   1   10.01    0.52
  -6   8   1   10.42    0.53
   6  -8   0   72.70    2.89
   6  -8   0   76.06    3.02
  -6  -8   0   76.45    3.05
  -6  -8   0   71.82    2.85
   6   8   0   77.94    3.08
   6   8   0   71.79    2.87
  -6   8   0   70.77    2.82
  -6   8   0   75.06    2.98
   6  -8   1   23.96    1.03
   6  -8   1   23.20    1.01
  -6  -8  -1   22.16    0.99
  -6  -8  -1   22.34    0.96
   6   8   1   21.96    0.97
   6   8   1   23.43    1.00
  -6   8  -1   22.85    0.99
  -6   8  -1   23.07    1.01
   6  -8   2   92.86    3.67
   6  -8   2   97.22    3.83
  -6  -8  -2   95.15    3.75
  -6  -8  -2   93.22    3.70
   6   8   2   94.54    3.73
   6   8   2   91.96    3.65
  -6   8  -2   96.27    3.80
  -6   8  -2   93.44    3.70
   6  -8   3    2.61    0.29
   6  -8   3    2.51    0.26
  -6  -8  -3    2.31    0.28
  -6  -8  -3    2.18    0.36
   6   8   3    2.41    0.32
   6   8   3    2.55    0.29
  -6   8  -3    2.70    0.27
  -6   8  -3    1.96    0.28
   6  -8   4   87.35    3.46
   6  -8   4   87.91    3.48
  -6  -8  -4   85.32    3.40
  -6  -8  -4   84.64    3.35
   6   8   4   84.62    3.37
   6   8   4   86.52    3.41
  -6   8  -4   86.52    3.43
  -6   8  -4   86.69    3.43
   6  -8   5   11.22    0.56
   6  -8   5   11.91    0.61
  -6  -8  -5   11.30    0.61
  -6  -8  -5   10.53    0.54
   6   8   5   11.23    0.54
   6   8   5   10.95    0.58
  -6   8  -5   11.47    0.59
  -6   8  -5   12.54    0.63
   6  -8   6   10.52    0.53
   6  -8   6   11.09    0.55
  -6  -8  -6   11.20    0.62
  -6  -8  -6   11.44    0.57
   6   8   6   11.56    0.56
   6   8   6   11.70    0.59
  -6   8  -6   11.07    0.57
  -6   8  -6   10.98    0.57
   6  -8   7   55.80    2.24
   6  -8   7   57.24    2.30
  -6  -8  -7   55.41    2.23
  -6  -8  -7   55.75    2.27
   6   8   7   60.00    2.40
   6   8   7   55.00    2.23
  -6   8  -7   56.02    2.27
  -6   8  -7   56.41    2.28
   6  -8   8   28.55    1.21
   6  -8   8   27.38    1.16
  -6  -8  -8   30.01    1.27
  -6  -8  -8   28.23    1.24
   6   8   8   29.04    1.25
   6   8   8   28.47    1.20
  -6   8  -8   28.06    1.22
  -6   8  -8   29.08    1.26
   6  -9 -13   26.72    1.18
   6  -9 -13   27.55    1.21
  -6  -9  13   29.28    1.27
   6   9 -13   28.55    1.25
   6   9 -13   27.21    1.25
  -6   9  13   26.28    1.16
   6  -9 -12    7.10    0.48
   6  -9 -12    5.50    0.43
  -6  -9  12    7.22    0.50
   6   9 -12    6.27    0.50
   6   9 -12    6.82    0.47
  -6   9  12    7.02    0.46
  -6   9  12    7.31    0.55
   6  -9 -11   98.12    3.89
   6  -9 -11   99.07    3.92
  -6  -9  11   95.05    3.76
  -6  -9  11  100.39    3.97
   6   9 -11   99.34    3.93
   6   9 -11  102.71    4.09
  -6   9  11  100.20    3.96
  -6   9  11   94.25    3.75
   6  -9 -10   95.81    3.79
   6  -9 -10  103.61    4.10
  -6  -9  10   97.78    3.86
  -6  -9  10  100.39    3.96
   6   9 -10   98.83    3.93
   6   9 -10   99.54    3.93
  -6   9  10   97.15    3.85
  -6   9  10  100.88    3.98
   6  -9  -9    8.20    0.46
   6  -9  -9    7.85    0.46
  -6  -9   9    8.43    0.45
  -6  -9   9    7.60    0.46
   6   9  -9    7.75    0.48
   6   9  -9    7.43    0.43
  -6   9   9    7.51    0.46
  -6   9   9    8.08    0.46
   6  -9  -8   26.91    1.14
   6  -9  -8   26.77    1.13
  -6  -9   8   26.94    1.15
   6   9  -8   27.82    1.20
   6   9  -8   30.33    1.26
  -6   9   8   27.69    1.17
  -6   9   8   28.33    1.20
   6  -9  -7  169.75    6.64
   6  -9  -7  173.01    6.76
  -6  -9   7  173.84    6.79
  -6  -9   7  161.80    6.33
   6   9  -7  163.04    6.37
   6   9  -7  166.16    6.51
  -6   9   7  161.19    6.31
  -6   9   7  159.22    6.23
   6  -9  -6   66.94    2.66
   6  -9  -6   68.36    2.73
  -6  -9   6   65.85    2.63
  -6  -9   6   65.38    2.63
   6   9  -6   64.99    2.59
   6   9  -6   65.77    2.65
  -6   9   6   70.23    2.80
  -6   9   6   68.75    2.75
   6  -9  -5   61.09    2.45
   6  -9  -5   60.70    2.42
  -6  -9   5   59.02    2.39
  -6  -9   5   55.56    2.23
   6   9  -5   57.92    2.34
   6   9  -5   56.17    2.25
  -6   9   5   60.04    2.41
  -6   9   5   59.43    2.39
   6  -9  -4  113.99    4.49
   6  -9  -4  114.02    4.48
  -6  -9   4  118.02    4.64
  -6  -9   4  116.04    4.58
   6   9  -4  114.82    4.53
   6   9  -4  112.70    4.43
  -6   9   4  115.26    4.54
  -6   9   4  107.17    4.22
   6  -9  -3   47.22    1.90
   6  -9  -3   47.42    1.93
  -6  -9   3   48.95    2.01
  -6  -9   3   44.47    1.81
   6   9  -3   45.51    1.84
   6   9  -3   46.15    1.89
  -6   9   3   45.81    1.87
  -6   9   3   45.90    1.87
   6  -9  -2  164.02    6.42
   6  -9  -2  179.60    7.01
  -6  -9   2  170.84    6.68
  -6  -9   2  178.30    6.99
   6   9  -2  163.31    6.38
   6   9  -2  168.89    6.62
  -6   9   2  166.94    6.54
  -6   9   2  176.99    6.92
   6  -9  -1  158.09    6.18
   6  -9  -1  152.93    5.99
  -6  -9   1  156.90    6.16
  -6  -9   1  158.53    6.20
   6   9  -1  161.53    6.31
   6   9  -1  151.83    5.96
  -6   9   1  155.97    6.11
   6  -9   0   16.35    0.75
   6  -9   0   14.45    0.69
  -6  -9   0   15.43    0.72
  -6  -9   0   14.41    0.70
   6   9   0   15.27    0.74
   6   9   0   17.90    0.80
  -6   9   0   15.20    0.72
  -6   9   0   16.23    0.76
   6  -9   1   27.89    1.18
   6  -9   1   27.28    1.16
  -6  -9  -1   30.79    1.29
  -6  -9  -1   29.86    1.27
   6   9   1   30.74    1.32
   6   9   1   28.94    1.21
  -6   9  -1   28.06    1.19
  -6   9  -1   27.79    1.19
   6  -9   2  175.87    6.87
   6  -9   2  180.35    7.06
  -6  -9  -2  173.35    6.77
  -6  -9  -2  171.67    6.73
   6   9   2  179.13    6.99
   6   9   2  163.41    6.41
  -6   9  -2  180.03    7.04
  -6   9  -2  169.67    6.64
   6  -9   3   24.72    1.05
   6  -9   3   25.21    1.09
  -6  -9  -3   24.03    1.07
  -6  -9  -3   25.28    1.08
   6   9   3   23.77    1.05
   6   9   3   26.45    1.12
  -6   9  -3   24.53    1.06
  -6   9  -3   24.67    1.07
   6  -9   4    0.09    0.25
   6  -9   4    0.40    0.27
  -6  -9  -4    0.02    0.24
  -6  -9  -4    0.37    0.30
   6   9   4    0.03    0.29
   6   9   4   -0.18    0.20
  -6   9  -4    0.27    0.26
  -6   9  -4    0.46    0.28
   6  -9   5    4.99    0.36
   6  -9   5    5.41    0.40
  -6  -9  -5    4.92    0.34
  -6  -9  -5    5.41    0.42
   6   9   5    5.10    0.35
   6   9   5    4.69    0.39
  -6   9  -5    5.14    0.39
  -6   9  -5    5.27    0.40
   6  -9   6   65.41    2.60
   6  -9   6   65.77    2.64
  -6  -9  -6   65.04    2.62
  -6  -9  -6   64.63    2.58
   6   9   6   69.50    2.79
   6   9   6   64.33    2.56
  -6   9  -6   64.09    2.57
  -6   9  -6   69.09    2.76
   6  -9   7   61.75    2.48
   6  -9   7   59.12    2.36
  -6  -9  -7   54.61    2.20
  -6  -9  -7   56.88    2.31
   6   9   7   58.19    2.36
   6   9   7   62.09    2.48
  -6   9  -7   59.26    2.39
  -6   9  -7   60.82    2.46
   6 -10 -11    1.95    0.34
   6 -10 -11    1.95    0.34
  -6 -10  11    2.33    0.35
  -6 -10  11    1.85    0.38
   6  10 -11    1.80    0.41
   6  10 -11    1.67    0.32
  -6  10  11    2.70    0.35
  -6  10  11    2.32    0.43
   6 -10 -10   42.76    1.76
   6 -10 -10   43.42    1.79
  -6 -10  10   44.76    1.83
  -6 -10  10   42.64    1.76
   6  10 -10   42.32    1.78
   6  10 -10   43.66    1.79
  -6  10  10   43.35    1.80
  -6  10  10   45.42    1.86
   6 -10  -9   11.22    0.59
   6 -10  -9   12.68    0.63
  -6 -10   9   11.49    0.59
  -6 -10   9   11.00    0.57
   6  10  -9   11.18    0.62
   6  10  -9   11.84    0.59
  -6  10   9   11.38    0.63
  -6  10   9   12.16    0.60
   6 -10  -8   14.45    0.69
   6 -10  -8   14.71    0.69
  -6 -10   8   14.00    0.68
  -6 -10   8   14.58    0.68
   6  10  -8   13.78    0.65
   6  10  -8   15.48    0.75
  -6  10   8   14.74    0.70
  -6  10   8   15.76    0.75
   6 -10  -7   26.21    1.12
   6 -10  -7   23.64    1.01
  -6 -10   7   23.75    1.02
  -6 -10   7   25.99    1.11
   6  10  -7   23.50    1.00
   6  10  -7   24.10    1.06
  -6  10   7   25.82    1.10
  -6  10   7   26.01    1.11
   6 -10  -6   26.16    1.11
   6 -10  -6   28.45    1.21
  -6 -10   6   31.94    1.33
  -6 -10   6   27.96    1.20
   6  10  -6   29.38    1.27
   6  10  -6   29.62    1.24
  -6  10   6   29.40    1.25
  -6  10   6   28.40    1.21
   6 -10  -5   88.93    3.51
   6 -10  -5   90.96    3.60
  -6 -10   5   94.78    3.74
  -6 -10   5   96.44    3.82
   6  10  -5   89.62    3.57
   6  10  -5   90.74    3.58
  -6  10   5   91.59    3.63
  -6  10   5   91.35    3.62
   6 -10  -4    0.09    0.24
   6 -10  -4    0.75    0.26
  -6 -10   4    0.79    0.23
  -6 -10   4    0.01    0.31
   6  10  -4    0.50    0.28
   6  10  -4    0.28    0.25
  -6  10   4    0.17    0.26
  -6  10   4    0.11    0.21
   6 -10  -3  108.39    4.28
   6 -10  -3  106.39    4.18
  -6 -10   3  102.10    4.05
  -6 -10   3  109.02    4.29
   6  10  -3  106.36    4.18
   6  10  -3  103.68    4.10
  -6  10   3  103.05    4.07
  -6  10   3  108.65    4.29
   6 -10  -2   35.23    1.44
   6 -10  -2   34.23    1.43
  -6 -10   2   35.32    1.48
  -6 -10   2   37.57    1.55
   6  10  -2   36.08    1.48
   6  10  -2   35.11    1.48
  -6  10   2   32.94    1.38
  -6  10   2   35.64    1.48
   6 -10  -1   44.27    1.81
   6 -10  -1   44.39    1.80
  -6 -10   1   44.95    1.85
  -6 -10   1   44.03    1.80
   6  10  -1   42.59    1.73
   6  10  -1   44.08    1.82
  -6  10   1   45.47    1.85
   6 -10   0   20.74    0.93
   6 -10   0   22.94    0.99
  -6 -10   0   22.86    0.99
  -6 -10   0   21.24    0.96
   6  10   0   23.11    0.99
   6  10   0   21.39    0.96
  -6  10   0   21.82    0.97
  -6  10   0   22.30    0.98
   6 -10   1   63.60    2.54
   6 -10   1   62.07    2.49
  -6 -10  -1   68.99    2.77
  -6 -10  -1   67.89    2.71
   6  10   1   64.36    2.57
   6  10   1   61.82    2.50
  -6  10  -1   62.82    2.52
  -6  10  -1   67.97    2.72
   6 -10   2   18.78    0.84
   6 -10   2   17.69    0.82
  -6 -10  -2   19.18    0.88
  -6 -10  -2   19.20    0.86
   6  10   2   17.93    0.83
   6  10   2   19.56    0.85
  -6  10  -2   18.36    0.84
  -6  10  -2   17.53    0.81
   6 -10   3    9.66    0.53
   6 -10   3    8.82    0.46
  -6 -10  -3   10.18    0.54
  -6 -10  -3    9.26    0.56
   6  10   3    8.85    0.49
   6  10   3    9.97    0.57
[truncated: 153,123 more chars]
